# Supplementary material for: Is ecological speciation a major trend in aphids? Insights from a molecular phylogeny of the conifer-feeding genus Cinara
Source: Front Zool. 2013 Sep 18;10:56. doi: 10.1186/1742-9994-10-56 (PMC3848992; doi:10.1186/1742-9994-10-56)
Supplement: Additional file 1 — Table with sample information and Genbank accession numbers. [file 1742-9994-10-56-S1.xls]

## Sheet: caractères_treedyn_simplepublis
Table S1:	Sampling information and Genbank accession numbers. Fr:France, US: United States of America, KZ: Kazakhstan,It: Italy, Gr:Greece, Al: Algeria
													Genbank accessions
Voucher	Genus	Species	Host genus	Host species	Location	Geographic distribution (litterature)	coordinates_lat	coordinates_long	collection date	Feeding site recorded in the field	Feeding site as indicated in the literature	Collectors	COI	CytB	EF	His	GroEL
2956	Cinara	anelia	Pinus	monophylla	California (US)	Western US	34.3813	-117.596	30/05/2011	branch	branch, twig and trunk	Cœur d'acier & Jousselin	KF649467	KF694175	KF693941	KF694630	KF694400
2961	Cinara	anelia	Pinus	monophylla	California (US)	Western US	34.3148	-116.81	31/05/2011	branch	branch, twig and trunk	Cœur d'acier & Jousselin	KF649469	KF694177	KF693943	KF694632	KF694402
2967	Cinara	anelia	Pinus	monophylla	California (US)	Western US	34.3148	-116.81	31/05/2011	branch	branch, twig and trunk	Cœur d'acier & Jousselin	KF649472	KF694180	##	KF694635	KF694404
2920	Cinara	apini	Pinus	flexilis	New-Mexico (US)	Western US	36.7222	-105.403	12/07/2010	branch	twig	Cœur d'acier & Jousselin	KF649451	KF694160	KF693927	KF694615	KF694386
2865	Cinara	apini	Pinus	flexilis	Colorado (US)	Western US	40.7908	-105.573	01/07/2010	branch	twig	Cœur d'acier & Jousselin	KF649403	KF694110	##	KF694565	KF694344
2995	Cinara	arizonica	Pinus	ponderosa	California (US)	Western US	40.745	123.064	08/06/2011	branch	bark	Cœur d'acier & Jousselin	KF649487	KF694196	KF693960	##	KF694420
3044	Cinara	arizonica	Pinus	ponderosa	Oregon (US)	Western US	45.7881	-118.284	22/06/2011	branch	bark	Cœur d'acier & Jousselin	KF649514	KF694224	KF693986	KF694674	KF694445
463	Cinara	brauni	Pinus	sylvestris	Languedoc-Roussillon (Fr)	Europe	44.0199	3.62658	01/07/1998	shoot	shoot	Cœur d'acier A.	KF649558	KF694270	KF694030	KF694715	KF694490
2827	Cinara	brauni	Pinus	nigra	Almaty ( KZ)	Europe	43.2342	76.95	26/05/2010	shoot	shoot	Cœur d'acier & Jousselin	KF649394	KF694098	KF693885	KF694554	KF694334
2988	Cinara	brevispinosa	Pinus	radiata	California (US)	Western US	38.5191	-123.246	05/06/2011	unknown	shoot	Cœur d'acier & Jousselin	KF649484	KF694191	KF693955	KF694644	KF694416
3016	Cinara	brevispinosa	Pinus	contorta	Washington (US)	Western US	46.8584	-124.097	15/06/2011	shoot	shoot	Cœur d'acier & Jousselin	KF649499	KF694209	KF693971	KF694660	KF694430
3040	Cinara	brevispinosa	Pinus	contorta	Washington (US)	Western US	48.7002	-121.21	21/06/2011	shoot	shoot	Cœur d'acier & Jousselin	KF649513	KF694222	KF693984	KF694672	KF694444
3060	Cinara	brevispinosa	Pinus	contorta	Oregon (US)	Western US	45.2084	-117.073	24/06/2011	shoot	shoot	Cœur d'acier & Jousselin	KF649525	KF694236	KF693996	KF694685	KF694457
1971	Cinara	cedri	Cedrus	sp.	Sicily (It)	US and Europe	36.9261	14.7483	22/05/2006	shoot	branch	Cœur d'acier & Jousselin	KF649349	KF694049	KF693838	KF694508	KF694289
1973	Cinara	cedri	Cedrus	sp.	Sicily (It)	US and Europe	36.9261	14.7483	22/05/2006	shoot	branch	Cœur d'acier & Jousselin	KF649350	KF694050	KF693839	KF694509	KF694290
1974	Cinara	cedri	Cedrus	sp.	Sicily (It)	US and Europe	36.9261	14.7483	22/05/2006	shoot	branch	Cœur d'acier & Jousselin	KF649351	KF694051	KF693840	KF694510	KF694291
2802	Cinara	cedri	Cedrus	sp.	Languedoc-Roussillon (Fr)	US and Europe	43.6086	3.87318	07/05/2010	branch	branch	Cœur d'acier & Jousselin	KF649387	KF694091	##	KF694547	KF694327
2834	Cinara	cedri	Cedrus	sp.	Languedoc-Roussillon (Fr)	US and Europe	43.7688	3.85788	06/05/2010	branch	branch	Cœur d'acier & Jousselin	KF649397	KF694101	##	KF694557	KF694337
3033	Cinara	cedri	Cedrus	sp.	Washington (US)	US and Europe	47.7366	-122.641	17/06/2011	branch	branch	Cœur d'acier & Jousselin	KF649509	KF694219	KF693980	KF694668	KF694440
2706	Cinara	cembrae	Pinus	cembra	PACA ( Fr)	Europe	44.1164	7.46889	11/07/2009	branch	branch	Cœur d'acier	KF649368	KF694070	KF693859	KF694527	KF694308
2760	Cinara	cembrae	Pinus	cembra	PACA ( Fr)	Europe	44.0966	7.50767	17/08/2009	branch	branch	Cœur d'acier	KF649381	KF694084	KF693872	KF694540	KF694320
2879	Cinara	close_C_ piceae	Picea	sp.	Colorado (US)	Not applicable	40.4017	-105.586	03/07/2010	branch	Not applicable	Cœur d'acier & Jousselin	KF649413	KF694120	##	KF694575	KF694351
2880	Cinara	close_C_ piceae	Picea	sp.	Colorado (US)	Not applicable	40.4017	-105.586	03/07/2010	branch	Not applicable	Cœur d'acier & Jousselin	KF649414	KF694121	KF693899	KF694576	KF694352
2914	Cinara	close_C_ piceae	Picea	sp.	New-Mexico (US)	Not applicable	36.6836	-105.337	12/07/2010	branch	Not applicable	Cœur d'acier & Jousselin	KF649445	KF694154	KF693922	KF694609	KF694382
2972	Cinara	close_C_ piceae	Picea	sp.	California (US)	Not applicable	34.2432	-116.911	31/05/2011	branch	Not applicable	Cœur d'acier & Jousselin	KF649476	KF694183	KF693948	KF694638	KF694408
2903a	Cinara	close_C_ piceae	Picea	engelmanensis	Colorado (US)	Not applicable	39.0447	-108.069	09/07/2010	branch	Not applicable	Cœur d'acier & Jousselin	KF649434	KF694143	KF693914	KF694597	KF694372
3048	Cinara	close_coloradensis	Picea	sp.	Oregon (US)	Not applicable	45.4022	-117.428	23/06/2011	branch	Not applicable	Cœur d'acier & Jousselin	KF649517	KF694227	KF693989	KF694677	KF694448
2466	Cinara	confinis	Abies	nordmanniana	Burgundy (Fr)	Europe	47.3301	4.18188	13/05/2008	branch	branch, twig, trunk and root	Cœur d'acier & Jousselin	KF649359	KF694058	KF693847	KF694516	KF694297
2800	Cinara	confinis	Abies	cephalonica	Languedoc-Roussillon (Fr)	Europe	43.6086	3.87318	07/05/2010	trunk	branch, twig, trunk and root	Cœur d'acier & Jousselin	KF649385	KF694089	KF693877	KF694545	KF694325
2801	Cinara	confinis	Abies	cephalonica	Languedoc-Roussillon (Fr)	Europe	43.6086	3.87318	07/05/2010	branch	branch, twig, trunk and root	Cœur d'acier & Jousselin	KF649386	KF694090	KF693878	KF694546	KF694326
3010	Cinara	contortae	Pinus	contorta	Oregon (US)	Western US	44.0582	124.106	12/06/2011	branch	branch, twig and trunk	Cœur d'acier & Jousselin	KF649497	KF694207	##	KF694658	##
3034	Cinara	contortae	Pinus	contorta	Washington (US)	Western US	47.7366	-122.641	17/06/2011	shoot	branch, twig and trunk	Cœur d'acier & Jousselin	KF649510	KF694220	KF693981	KF694669	KF694441
3050	Cinara	contortae	Pinus	contorta	Oregon (US)	Western US	45.342	-117.412	23/06/2011	branch	branch, twig and trunk	Cœur d'acier & Jousselin	KF649519	KF694229	##	KF694679	KF694450
2601	Cinara	cuneomaculata	Larix	decidua	Rhone-Alpes (Fr)	Europe	45.3056	7.04528	22/07/2008	unknown	shoot	Cœur d'acier & Jousselin	##	KF694059	KF693848	KF694517	KF694298
2612	Cinara	cuneomaculata	Larix	decidua	Rhone-Alpes (Fr)	Europe	45.2822	6.9125	23/07/2008	branch	shoot	Cœur d'acier & Jousselin	KF649360	KF694060	KF693849	KF694518	KF694299
2628	Cinara	cuneomaculata	Larix	decidua	PACA ( Fr)	Europe	44.9033	6.45556	20/08/2008	branch	shoot	Cœur d'acier	##	KF694061	KF693850	KF694519	KF694300
2692	Cinara	cuneomaculata	Larix	decidua	PACA ( Fr)	Europe	44.0708	7.51444	10/07/2009	branch	shoot	Cœur d'acier	KF649365	KF694067	KF693856	KF694525	KF694305
2693	Cinara	cuneomaculata	Larix	decidua	PACA ( Fr)	Europe	44.0708	7.51444	10/07/2009	branch	shoot	Cœur d'acier	KF649366	KF694068	KF693857	##	KF694306
2700	Cinara	cuneomaculata	Larix	decidua	PACA ( Fr)	Europe	44.0708	7.51444	10/07/2009	branch	shoot	Cœur d'acier	KF649367	KF694069	KF693858	KF694526	KF694307
445a	Cinara	cuneomaculata	Larix	decidua	Languedoc-Roussillon (Fr)	Europe	43.9893	3.57168	31/07/1998	unknown	shoot	Cœur d'acier	KF649555	KF694267	KF694027	KF694712	KF694487
3053	Cinara	curtihirsuta	Abies	grandis	Oregon (US)	Western US	45.3258	-117.302	24/06/2011	trunk	branch and trunk	Cœur d'acier & Jousselin	KF649522	KF694232	KF693993	##	KF694453
3070	Cinara	curtihirsuta	Abies	sp.	Oregon (US)	Western US	44.2348	-120.336	26/06/2011	branch	branch and trunk	Cœur d'acier & Jousselin	KF649533	KF694244	KF694004	KF694693	KF694465
3072	Cinara	curtihirsuta	Abies	concolor	California (US)	Western US	41.3519	-121.977	29/06/2011	branch	branch and trunk	Cœur d'acier & Jousselin	KF649535	KF694246	KF694006	KF694695	KF694467
3075	Cinara	curtihirsuta	Abies	concolor	California (US)	Western US	41.2353	-122.631	29/06/2011	branch	branch and trunk	Cœur d'acier & Jousselin	KF649538	KF694249	KF694009	KF694698	KF694470
3078	Cinara	curtihirsuta	Abies	sp.	California (US)	Western US	40.1927	-121.117	30/06/2011	branch	branch and trunk	Cœur d'acier & Jousselin	KF649541	KF694252	KF694012	##	KF694473
2891	Cinara	edulis	Pinus	edulis	Colorado (US)	Western US	39.6667	-106.832	06/07/2010	branch	branch	Cœur d'acier & Jousselin	KF649424	KF694131	KF693907	KF694585	KF694361
2894	Cinara	edulis	Pinus	edulis	Colorado (US)	Western US	39.1019	-108.733	07/07/2010	branch	branch	Cœur d'acier & Jousselin	KF649427	KF694134	KF693908	KF694588	KF694364
2904	Cinara	englemanniensis_bonica	Picea	sp.	Colorado (US)	Western US	39.0442	-107.996	09/07/2010	branch	twig	Cœur d'acier & Jousselin	KF649436	KF694145	##	KF694599	KF694374
2908	Cinara	englemanniensis_bonica	Picea	sp.	Colorado (US)	Western US	39.0753	-107.97	09/07/2010	branch	twig	Cœur d'acier & Jousselin	##	KF694148	KF693917	KF694603	KF694377
2907	Cinara	fornacula	Picea	sp.	Colorado (US)	US	39.0753	-107.97	09/07/2010	shoot	shoot	Cœur d'acier & Jousselin	KF649439	KF694147	KF693916	KF694602	##
2912	Cinara	fornacula	Picea	sp.	Colorado (US)	US	37.5158	-106.769	11/07/2010	shoot	shoot	Cœur d'acier & Jousselin	KF649443	KF694152	##	KF694607	KF694380
2983	Cinara	fresai	Cupressus	sp.	California (US)	Cosmopolitan	37.8734	-122.289	04/06/2011	shoot	shoot and twig	Cœur d'acier & Jousselin	KF649480	KF694187	KF693952	KF694641	KF694412
2993	Cinara	fresai	Cupressus	sp.	California (US)	Cosmopolitan	40.8745	124.078	07/06/2011	shoot	shoot and twig	Cœur d'acier & Jousselin	KF649486	KF694194	KF693958	KF694647	KF694418
3003	Cinara	fresai	Cupressus	sp.	Oregon (US)	Cosmopolitan	44.0463	123.09	11/06/2011	shoot	shoot and twig	Cœur d'acier & Jousselin	KF649492	KF694202	KF693966	KF694654	KF694425
3038	Cinara	fresai	Cupressus	sp.	Washington (US)	Cosmopolitan	47.271	-122.314	17/06/2011	shoot	shoot and twig	Cœur d'acier & Jousselin	KF649511	##	KF693982	KF694670	KF694442
1785	Cinara	fresai	Juniperus	sp.	Haute-Normandie (Fr)	Cosmopolitan	49.572	0.713278	19/07/2005	shoot	shoot and twig	Cœur d'acier & Jousselin	KF649347	KF694047	KF693836	KF694506	KF694287
2841	Cinara	fresai	Thuja	sp.	Aquitaine ( Fr)	Cosmopolitan	43.7868	-1.39902	10/06/2010	branch	shoot and twig	Cœur d'acier & Jousselin	##	KF694106	KF693889	KF694562	KF694342
2924a	Cinara	glabra	Pinus	ponderosa	New-Mexico (US)	Western US	36.5636	-105.078	12/07/2010	shoot	twig	Cœur d'acier & Jousselin	KF649455	KF694164	##	KF694618	KF694389
2969b	Cinara	glabra	Pinus	ponderosa	California (US)	Western US	34.1619	-116.785	31/05/2011	branch	twig	Cœur d'acier & Jousselin	KF649474	KF694182	KF693946	##	KF694406
2870b	Cinara	glabra	Pinus	ponderosa	Colorado (US)	Western US	40.6889	-105.494	02/07/2010	shoot	twig	Cœur d'acier & Jousselin	KF649406	KF694113	KF693893	KF694568	KF694346
2906	Cinara	grande	Abies	sp.	Colorado (US)	Western US	39.0753	-107.97	09/07/2010	branch	trunk	Cœur d'acier & Jousselin	KF649438	##	##	KF694601	KF694376
2925	Cinara	gudaris	Pinus	nigra var. salzmannii	Languedoc-Roussillon (Fr)	Western US	43.7792	3.54417	13/08/2010	shoot	twig	Cœur d'acier & Jousselin	KF649458	KF694167	KF693932	KF694621	KF694392
2903b	Cinara	hottesi	Picea	engelmanensis	Colorado (US)	US	39.0447	-108.069	09/07/2010	branch	branch, twig and trunk	Cœur d'acier & Jousselin	KF649435	KF694144	##	KF694598	KF694373
2709	Cinara	juniperi	Juniperus	communis	PACA ( Fr)	Western US	44.0966	7.50767	11/07/2009	shoot	shoot	Cœur d'acier	KF649370	KF694072	KF693861	KF694529	KF694309
2720	Cinara	juniperi	Juniperus	communis	PACA ( Fr)	Western US	44.1378	7.56666	12/07/2009	shoot	shoot	Cœur d'acier	KF649372	KF694074	KF693863	KF694531	KF694311
2721	Cinara	juniperi	Juniperus	communis	PACA ( Fr)	Western US	44.1378	7.56666	12/07/2009	shoot	shoot	Cœur d'acier	##	KF694075	KF693864	KF694532	KF694312
2763	Cinara	juniperi	Juniperus	communis	PACA ( Fr)	Western US	44.0978	7.48778	17/08/2009	shoot	shoot	Cœur d'acier	KF649383	KF694086	KF693874	KF694542	KF694322
2952	Cinara	juniperi	Juniperus	communis	PACA ( Fr)	Western US	44.2378	6.75167	16/09/2010	unknown	shoot	Cœur d'acier	KF649465	##	KF693939	KF694628	KF694398
640bis	Cinara	juniperi	Juniperus	sp.	Aquitaine ( Fr)	Western US	44.9037	3.39257	01/06/1999	unknown	shoot	Cœur d'acier	KF649559	KF694271	##	KF694716	KF694491
2762	Cinara	kochiana	Larix	decidua	PACA ( Fr)	Europe	44.0978	7.48778	17/08/2009	trunk	old branch and trunk	Cœur d'acier & Jousselin	KF649382	KF694085	KF693873	KF694541	KF694321
2940	Cinara	kochiana	Larix	decidua	PACA ( Fr)	Europe	44.2378	6.75167	15/09/2010	trunk	old branch and trunk	Cœur d'acier	KF649462	KF694171	KF693936	KF694625	KF694395
3058	Cinara	laricifoliae	Larix	occidentalis	Oregon (US)	Western US	45.2613	-117.087	24/06/2011	branch	branch	Cœur d'acier & Jousselin	KF649524	KF694235	##	KF694684	KF694456
3068	Cinara	laricifoliae	Larix	occidentalis	Oregon (US)	Western US	44.2348	-120.336	26/06/2011	branch	branch	Cœur d'acier & Jousselin	KF649532	KF694243	KF694003	KF694692	KF694464
2708	Cinara	laricis	Larix	decidua	PACA ( Fr)	Europe and Asia	44.0966	7.50767	11/07/2009	branch	branch and twig	Cœur d'acier	KF649369	KF694071	KF693860	KF694528	##
2945	Cinara	laricis	Larix	decidua	PACA ( Fr)	Europe and Asia	44.2539	6.75361	15/09/2010	branch	branch and twig	Cœur d'acier	KF649464	KF694173	KF693938	KF694627	KF694397
3094	Cinara	laricis	Larix	decidua	Valais ( CH)	Europe and Asia	46.4781	8.38675	22/08/2011	branch	branch and twig	Cœur d'acier & Jousselin	KF649554	KF694266	KF694026	##	##
445b	Cinara	laricis	Larix	decidua	Languedoc-Roussillon (Fr)	Europe and Asia	43.9893	3.57168	31/07/1998	unknown	branch and twig	Cœur d'acier	KF649556	KF694268	KF694028	KF694713	KF694488
819	Cinara	maghrebica	Pinus	halepensis	Languedoc-Roussillon (Fr)	Mediterranean	43.6158	3.54738	08/04/2000	shoot	shoot	Cœur d'acier	##	KF694276	KF694035	KF694721	KF694495
1070	Cinara	maghrebica	Pinus	halepensis	Languedoc-Roussillon (Fr)	Mediterranean	43.6828	3.87472	18/05/2001	shoot	shoot	Cœur d'acier	##	KF694038	KF693827	KF694498	KF694279
2382	Cinara	maghrebica	Pinus	halepensis	Khenchela (Al)	Mediterranean	35.2869	6.7328	08/05/2007	unknown	shoot	Cœur d'acier & Jousselin	KF649357	##	##	##	##
2873	Cinara	medispinosa	Pinus	contorta	Colorado (US)	Western US	40.6569	-105.519	02/07/2010	shoot	shoot	Cœur d'acier & Jousselin	KF649409	KF694116	KF693895	KF694571	KF694347
2874	Cinara	medispinosa	Pinus	contorta	Colorado (US)	Western US	40.5961	-105.849	02/07/2010	shoot	shoot	Cœur d'acier & Jousselin	KF649410	KF694117	KF693896	KF694572	KF694348
2875	Cinara	medispinosa	Pinus	contorta	Colorado (US)	Western US	40.5961	-105.849	02/07/2010	branch	shoot	Cœur d'acier & Jousselin	KF649411	KF694118	KF693897	KF694573	KF694349
3080	Cinara	moketa	Pinus	lambertiana	California (US)	Western US	40.2017	-121.171	30/06/2011	branch	branch and trunk	Cœur d'acier & Jousselin	KF649543	KF694254	KF694014	##	KF694475
3084	Cinara	moketa	Pinus	lambertiana	California (US)	Western US	38.9752	-120.103	01/07/2011	branch	branch and trunk	Cœur d'acier & Jousselin	KF649547	KF694258	KF694018	KF694705	KF694479
3085	Cinara	moketa	Pinus	lambertiana	California (US)	Western US	38.9752	-120.103	01/07/2011	branch	branch and trunk	Cœur d'acier & Jousselin	KF649548	KF694259	KF694019	KF694706	KF694480
3086	Cinara	moketa	Pinus	lambertiana	California (US)	Western US	38.5535	-120.353	02/07/2011	branch	branch and trunk	Cœur d'acier & Jousselin	KF649549	KF694260	KF694020	KF694707	KF694481
3087	Cinara	moketa	Pinus	lambertiana	California (US)	Western US	38.5535	-120.353	02/07/2011	branch	branch and trunk	Cœur d'acier & Jousselin	KF649550	KF694261	KF694021		KF694482
3051	Cinara	murrayanae	Pinus	contorta	Oregon (US)	Western US	45.342	-117.412	23/06/2011	branch	twig	Cœur d'acier & Jousselin	KF649520	KF694230	KF693991	KF694680	KF694451
3063	Cinara	murrayanae	Pinus	contorta	Oregon (US)	Western US	44.2382	-118.772	25/06/2011	branch	twig	Cœur d'acier & Jousselin	KF649528	KF694239	KF693999	KF694688	KF694460
3066	Cinara	murrayanae	Pinus	contorta	Oregon (US)	Western US	44.2382	-118.772	25/06/2011	branch	twig	Cœur d'acier & Jousselin	KF649530	KF694241	KF694001	KF694690	KF694462
3067	Cinara	murrayanae	Pinus	contorta	Oregon (US)	Western US	44.2382	-118.772	25/06/2011	shoot	twig	Cœur d'acier & Jousselin	KF649531	KF694242	KF694002	KF694691	KF694463
3071	Cinara	murrayanae	Pinus	contorta	Oregon (US)	Western US	43.3437	-121.769	27/06/2011	branch	twig	Cœur d'acier & Jousselin	KF649534	KF694245	KF694005	KF694694	KF694466
3065	Cinara	murrayanae_ medispinosa	Pinus	contorta	Oregon (US)	Western US	44.2382	-118.772	25/06/2011	gall	twig	Cœur d'acier & Jousselin	KF649529	KF694240	KF694000	KF694689	KF694461
2829	Cinara	near_guadarramae	Pinus	nigra	Almaty ( KZ)	Europe	43.2342	76.95	26/05/2010	branch	Not applicable	Cœur d'acier & Jousselin	KF649395	KF694099	KF693886	KF694555	KF694335
2747	Cinara	neubergi	Pinus	mugo	PACA ( Fr)	Europe	44.1	7.53111	14/08/2009	shoot	twig	Cœur d'acier & Jousselin	KF649380	KF694083	KF693871	KF694539	KF694319
2789	Cinara	neubergi	Pinus	mugo	PACA ( Fr)	Europe	44.0831	7.47361	21/08/2009	branch	twig	Cœur d'acier & Jousselin	##	KF694088	KF693876	KF694544	KF694324
2837	Cinara	nuda	Pinus	pinaster	Aquitaine ( Fr)	Europe	43.7562	-1.32882	08/06/2010	branch	trunk	Cœur d'acier & Jousselin	KF649399	KF694104	##	KF694560	KF694340
2902	Cinara	obscura_sitchensis	Picea	sp.	Colorado (US)	Western US	39.0447	-108.069	09/07/2010	branch	branch and twig	Cœur d'acier & Jousselin	KF649433	KF694142	KF693913	KF694596	##
2910	Cinara	obscura_sitchensis	Picea	sp.	Colorado (US)	Western US	37.5158	-106.769	11/07/2010	shoot	branch and twig	Cœur d'acier & Jousselin	KF649441	KF694150	KF693919	KF694605	KF694379
2911	Cinara	obscura_sitchensis	Picea	sp.	Colorado (US)	Western US	37.5158	-106.769	11/07/2010	branch	branch and twig	Cœur d'acier & Jousselin	KF649442	KF694151	KF693920	KF694606	##
2913b	Cinara	obscura_sitchensis	Picea	sp.	Colorado (US)	Western US	37.5158	-106.769	11/07/2010	branch	branch and twig	Cœur d'acier & Jousselin	KF649444	KF694153	KF693921	KF694608	KF694381
2884	Cinara	occidentalis	Abies	concolor	Colorado (US)	Western US	40.4136	-105.659	03/07/2010	shoot	twig	Cœur d'acier & Jousselin	KF649418	KF694125	KF693901	KF694579	KF694356
3024	Cinara	occidentalis	Abies	sp.	Washington (US)	Western US	47.8215	-122.876	16/06/2011	shoot	twig	Cœur d'acier & Jousselin	KF649503	KF694213	KF693975	KF694662	KF694434
3049	Cinara	occidentalis	Abies	sp.	Oregon (US)	Western US	45.3875	-117.425	23/06/2011	branch	twig	Cœur d'acier & Jousselin	KF649518	KF694228	KF693990	KF694678	KF694449
3074	Cinara	occidentalis	Abies	concolor	California (US)	Western US	41.2353	-122.631	29/06/2011	branch	twig	Cœur d'acier & Jousselin	KF649537	KF694248	KF694008	KF694697	KF694469
3079	Cinara	occidentalis	Abies	concolor	California (US)	Western US	40.1927	-121.117	30/06/2011	branch	twig	Cœur d'acier & Jousselin	KF649542	KF694253	KF694013	KF694701	KF694474
3081	Cinara	occidentalis	Abies	concolor	California (US)	Western US	40.2017	-121.171	30/06/2011	branch	twig	Cœur d'acier & Jousselin	KF649544	KF694255	KF694015	KF694702	KF694476
3090	Cinara	occidentalis	Abies	concolor	California (US)	Western US	38.8137	-120.377	03/07/2011	branch	twig	Cœur d'acier & Jousselin	KF649551	KF694262	KF694022	KF694708	KF694483
2916	Cinara	occidentalis	Pseudotsuga	sp.	New-Mexico (US)	Western US	36.6836	-105.337	12/07/2010	branch	twig	Cœur d'acier & Jousselin	KF649447	KF694156	##	KF694611	KF694384
1046	Cinara	palaestinensis	Pinus	halepensis	Languedoc-Roussillon (Fr)	Mediterranean	43.7949	3.91368	21/08/2000	unknown	shoot	Cœur d'acier & Jousselin	KF649338	KF694037	KF693826	KF694497	KF694278
1542	Cinara	palaestinensis	Pinus	halepensis	Peloponèse ( Gr)	Mediterranean	37.5203	21.6064	03/06/2002	shoot	shoot	Cœur d'acier & Jousselin	KF649346	KF694046	KF693835	KF694505	KF694286
446	Cinara	pectinatae	Abies	alba	Languedoc-Roussillon (Fr)	Europe	43.9893	3.57168	31/07/1998	unknown	twig	Cœur d'acier A.	KF649557	KF694269	KF694029	KF694714	KF694489
2725	Cinara	pectinatae	Abies	sp.	Languedoc-Roussillon (Fr)	Europe	44.0919	3.52222	22/07/2009	shoot	twig	Cœur d'acier & Jousselin	KF649375	KF694078	KF693867	KF694535	KF694315
2727	Cinara	pectinatae	Abies	alba	Languedoc-Roussillon (Fr)	Europe	44.1144	3.54972	29/07/2009	unknown	twig	Cœur d'acier & Jousselin	KF649377	KF694080	KF693869	KF694537	KF694317
2905	Cinara	petersoni	Juniperus	communis	Colorado (US)	Western US	39.0392	-107.988	09/07/2010	shoot	Not applicable	Cœur d'acier & Jousselin	KF649437	KF694146	KF693915	KF694600	KF694375
745	Cinara	pilicornis	Picea	sp.	Alsace (Fr)	Europe	48.1704	7.09534	23/06/1999	unknown	shoot	Cœur d'acier	##	KF694273	KF694032	KF694718	KF694493
746	Cinara	pilicornis	Picea	sp.	Alsace (Fr)	Europe	48.1704	7.09534	23/06/1999	unknown	shoot	Cœur d'acier	##	KF694274	KF694033	KF694719	##
758	Cinara	pilicornis	Picea	sp.	Alsace (Fr)	Europe	48.1939	7.113	24/06/1999	unknown	shoot	Cœur d'acier	##	KF694275	KF694034	KF694720	KF694494
2188	Cinara	pilicornis	Picea	sp.	Almaty ( KZ)	Europe	43.2394	76.9522	26/04/2007	shoot	shoot	Cœur d'acier & Jousselin	KF649354	KF694054	KF693843	KF694513	KF694294
2674	Cinara	pilicornis	Picea	abies	Languedoc-Roussillon (Fr)	Europe	44.1117	3.57056	02/07/2009	shoot	shoot	Cœur d'acier & Jousselin	KF649362	KF694064	KF693853	KF694522	KF694302
2769	Cinara	pilicornis	Picea	abies	PACA ( Fr)	Europe	44.0775	7.5975	20/08/2009	branch	shoot	Cœur d'acier	KF649384	KF694087	KF693875	KF694543	KF694323
2805	Cinara	pilicornis	Picea	sp.	Almaty ( KZ)	Europe	43.2644	76.9506	19/05/2010	shoot	shoot	Cœur d'acier & Jousselin	KF649389	KF694093	KF693880	KF694549	KF694329
2811	Cinara	pilicornis	Picea	sp.	Almaty ( KZ)	Europe	43.2589	76.9533	20/05/2010	branch	shoot	Cœur d'acier & Jousselin	KF649392	KF694096	KF693883	KF694552	KF694332
2826	Cinara	pilicornis	Picea	sp.	Almaty ( KZ)	Europe	43.2494	76.9189	25/05/2010	shoot	shoot	Cœur d'acier & Jousselin	KF649393	KF694097	KF693884	KF694553	KF694333
2984	Cinara	pilicornis	Picea	sitchensis	California (US)	Europe	37.5302	-122.146	04/06/2011	shoot	shoot	Cœur d'acier & Jousselin	KF649481	KF694188	##	KF694642	KF694413
2992	Cinara	pilicornis	Picea	sp.	California (US)	Europe	40.8745	124.078	07/06/2011	shoot	shoot	Cœur d'acier & Jousselin	KF649485	KF694193	KF693957	KF694646	KF694417
3006	Cinara	pilicornis	Picea	abies	Oregon (US)	Europe	44.0447	123.076	11/06/2011	shoot	shoot	Cœur d'acier & Jousselin	KF649495	KF694205	##	KF694657	KF694428
3023	Cinara	pilicornis	Picea	sp.	Washington (US)	Europe	47.0381	-122.889	15/06/2011	unknown	shoot	Cœur d'acier & Jousselin	KF649502	KF694212	KF693974	KF694661	KF694433
3031	Cinara	pilicornis	Picea	sp.	Washington (US)	Europe	48.0807	-123.103	17/06/2011	shoot	shoot	Cœur d'acier & Jousselin	KF649507	KF694217	##	KF694666	KF694438
1114	Cinara	pinea	Pinus	sp.	Languedoc-Roussillon (Fr)	Europe	42.8634	2.12358	29/05/2001	shoot	shoot	Cœur d'acier & Jousselin	KF649340	KF694040	KF693829	KF694500	KF694280
1262	Cinara	pinea	Pinus	nigra	Limousin ( Fr)	Europe	45.9063	2.03808	17/07/2001	unknown	shoot	Cœur d'acier & Jousselin	KF649345	KF694045	KF693834	KF694504	KF694285
2163	Cinara	pinea	Pinus	sp.	Almaty ( KZ)	Europe	43.2	76.95	25/04/2007	shoot	shoot	Cœur d'acier & Jousselin	KF649353	KF694053	KF693842	KF694512	KF694293
2265	Cinara	pinea	Pinus	sp.	Almaty ( KZ)	Europe	43.2286	76.9261	11/05/2007	shoot	shoot	Cœur d'acier & Jousselin	KF649355	KF694055	KF693844	KF694514	KF694295
2669	Cinara	pinea	Pinus	sylvestris	PACA ( Fr)	Europe	44.0966	7.50767	24/06/2009	shoot	shoot	Cœur d'acier	KF649361	KF694063	KF693852	KF694521	KF694301
2686	Cinara	pinea	Pinus	sylvestris	PACA ( Fr)	Europe	44.0692	7.52361	09/07/2009	shoot	shoot	Cœur d'acier	KF649364	KF694066	KF693855	KF694524	KF694304
2723	Cinara	pinea	Pinus	sp.	Languedoc-Roussillon (Fr)	Europe	44.0919	3.52222	22/07/2009	shoot	shoot	Cœur d'acier & Jousselin	KF649373	KF694076	KF693865	KF694533	KF694313
2724	Cinara	pinea	Pinus	uncinata	Languedoc-Roussillon (Fr)	Europe	44.0919	3.52222	22/07/2009	shoot	shoot	Cœur d'acier & Jousselin	KF649374	KF694077	KF693866	KF694534	KF694314
2728	Cinara	pinea	Pinus	mugo	Languedoc-Roussillon (Fr)	Europe	44.1206	3.57833	29/07/2009	unknown	shoot	Cœur d'acier & Jousselin	KF649378	KF694081	KF693870	KF694538	KF694318
2810	Cinara	pinea	Pinus	nigra	Almaty ( KZ)	Europe	43.2589	76.9533	20/05/2010	shoot	shoot	Cœur d'acier & Jousselin	KF649391	KF694095	KF693882	KF694551	KF694331
2830	Cinara	pinea	Pinus	sylvestris	Almaty ( KZ)	Europe	43.2342	76.95	26/05/2010	shoot	shoot	Cœur d'acier & Jousselin	KF649396	KF694100	KF693887	KF694556	KF694336
2941	Cinara	pinea	Pinus	sp.	PACA ( Fr)	Europe	44.2378	6.75167	15/09/2010	branch	shoot	Cœur d'acier	KF649463	KF694172	KF693937	KF694626	KF694396
3005	Cinara	pinea	Pinus	contorta	Oregon (US)	Europe	44.0455	123.087	11/06/2011	shoot	shoot	Cœur d'acier & Jousselin	KF649494	KF694204	KF693968	KF694656	KF694427
3032	Cinara	pinea	Pinus	contorta	Washington (US)	Europe	48.0807	-123.103	17/06/2011	shoot	shoot	Cœur d'acier & Jousselin	KF649508	KF694218	KF693979	KF694667	KF694439
3039	Cinara	pinea	Pinus	contorta	Washington (US)	Europe	48.4847	-121.596	21/06/2011	shoot	shoot	Cœur d'acier & Jousselin	KF649512	KF694221	KF693983	KF694671	KF694443
3052	Cinara	pinea	Pinus	contorta	Oregon (US)	Europe	45.3559	-117.23	23/06/2011	shoot	shoot	Cœur d'acier & Jousselin	KF649521	KF694231	KF693992	KF694681	KF694452
1239a	Cinara	pinea	Pinus	sp.	Auvergne ( Fr)	Europe	46.116	3.08928	16/07/2001	unknown	shoot	Cœur d'acier & Jousselin	KF649342	KF694042	KF693831	KF694501	KF694282
1261b	Cinara	pinea	Pinus	nigra	Limousin ( Fr)	Europe	45.9063	2.03808	17/07/2001	unknown	shoot	Cœur d'acier & Jousselin	KF649344	KF694044	KF693833	KF694503	KF694284
2682	Cinara	pini	Pinus	sylvestris	PACA ( Fr)	Europe	44.0692	7.52361	08/07/2009	branch	shoot, branch and twig	Cœur d'acier	KF649363	KF694065	KF693854	KF694523	KF694303
2710	Cinara	pini	Pinus	sylvestris	PACA ( Fr)	Europe	44.0966	7.50767	11/07/2009	shoot	shoot, branch and twig	Cœur d'acier	KF649371	KF694073	KF693862	KF694530	KF694310
2729	Cinara	pini	Pinus	sylvestris	PACA ( Fr)	Europe	44.0725	7.51667	12/08/2009	branch	shoot, branch and twig	Cœur d'acier	KF649379	KF694082	##	##	##
2932	Cinara	pini	Pinus	sylvestris	PACA ( Fr)	Europe	44.1433	6.765	14/09/2010	branch	shoot, branch and twig	Cœur d'acier	KF649459	KF694168	KF693933	KF694622	KF694393
2934	Cinara	pini	Pinus	syvestris	PACA ( Fr)	Europe	44.1175	6.83222	14/09/2010	branch	shoot, branch and twig	Cœur d'acier	KF649460	KF694169	KF693934	KF694623	KF694394
2935	Cinara	pini	Pinus	sylvestris	PACA ( Fr)	Europe	44.1175	6.83222	14/09/2010	branch	shoot, branch and twig	Cœur d'acier	KF649461	KF694170	KF693935	KF694624	##
1261a	Cinara	pini	Pinus	nigra	Limousin ( Fr)	Europe	45.9063	2.03808	17/07/2001	unknown	shoot, branch and twig	Cœur d'acier	KF649343	KF694043	KF693832	KF694502	KF694283
983	Cinara	pinimaritimae	Pinus	pinaster	Bretagne ( Fr)	Europe	47.8935	-4.00992	28/07/2000	unknown	shoot	Cœur d'acier	##	KF694277	KF694036	KF694722	KF694496
2017	Cinara	pinimaritimae	Pinus	nigra	Sicily (It)	Europe	37.6906	15.1039	26/05/2006	shoot	shoot	Cœur d'acier & Jousselin	KF649352	KF694052	KF693841	KF694511	KF694292
2836	Cinara	pinimaritimae	Pinus	pinaster	Aquitaine ( Fr)	Europe	43.7562	-1.32882	08/06/2010	shoot	shoot	Cœur d'acier & Jousselin	##	KF694103	KF693888	KF694559	KF694339
2839	Cinara	pinimaritimae	Pinus	pinaster	Aquitaine ( Fr)	Europe	43.5618	-1.44942	08/06/2010	shoot	shoot	Cœur d'acier & Jousselin	##	KF694105	##	KF694561	KF694341
3018	Cinara	pinivora	Pinus	contorta	Washington (US)	Eastern US	46.8591	-124.098	15/06/2011	branch	branch	Cœur d'acier & Jousselin	KF649501	KF694211	KF693973	##	KF694432
2863	Cinara	ponderosae	Pinus	ponderosa	Colorado (US)	Western US	41.9542	-105.35	01/07/2010	shoot	shoot and twig	Cœur d'acier & Jousselin	KF649402	KF694109	KF693891	KF694564	KF694343
2867	Cinara	ponderosae	Pinus	ponderosa	Colorado (US)	Western US	40.7908	-105.573	01/07/2010	shoot	shoot and twig	Cœur d'acier & Jousselin	KF649404	KF694111	##	KF694566	##
2871	Cinara	ponderosae	Pinus	ponderosa	Colorado (US)	Western US	40.6569	-105.519	02/07/2010	branch	shoot and twig	Cœur d'acier & Jousselin	KF649407	KF694114	KF693894	KF694569	##
2872	Cinara	ponderosae	Pinus	ponderosa	Colorado (US)	Western US	40.6569	-105.519	02/07/2010	shoot	shoot and twig	Cœur d'acier & Jousselin	KF649408	KF694115	##	KF694570	##
2887	Cinara	ponderosae	Pinus	ponderosa	Colorado (US)	Western US	40.3053	-105.539	05/07/2010	shoot	shoot and twig	Cœur d'acier & Jousselin	KF649420	KF694127	KF693903	KF694581	KF694358
2958	Cinara	ponderosae	Pinus	ponderosa	California (US)	Western US	34.2509	-117.189	30/05/2011	shoot	shoot and twig	Cœur d'acier & Jousselin	KF649468	KF694176	KF693942	KF694631	KF694401
2997	Cinara	ponderosae	Pinus	jeffreyi_coulteri	California (US)	Western US	41.3002	121.96	09/06/2011	shoot	shoot and twig	Cœur d'acier & Jousselin	KF649489	KF694198	KF693962	KF694650	KF694421
2998	Cinara	ponderosae	Pinus	jeffreyi_coulteri	California (US)	Western US	41.3002	121.96	09/06/2011	branch	shoot and twig	Cœur d'acier & Jousselin	##	KF694199	KF693963	KF694651	KF694422
3054	Cinara	ponderosae	Pinus	ponderosa	Oregon (US)	Western US	45.3413	-117.283	24/06/2011	shoot	shoot and twig	Cœur d'acier & Jousselin	##	KF694233	KF693994	KF694682	KF694454
3061	Cinara	ponderosae	Pinus	ponderosa	Oregon (US)	Western US	44.6752	-117.988	25/06/2011	shoot	shoot and twig	Cœur d'acier & Jousselin	KF649526	KF694237	KF693997	KF694686	KF694458
3062	Cinara	ponderosae	Pinus	ponderosa	Oregon (US)	Western US	44.2606	-119.016	25/06/2011	shoot	shoot and twig	Cœur d'acier & Jousselin	KF649527	KF694238	KF693998	KF694687	KF694459
3073	Cinara	ponderosae	Pinus	ponderosa	California (US)	Western US	41.3519	-121.977	29/06/2011	branch	shoot and twig	Cœur d'acier & Jousselin	KF649536	KF694247	KF694007	KF694696	KF694468
3083	Cinara	ponderosae	Pinus	jeffreyi	California (US)	Western US	39.6349	-120.456	01/07/2011	shoot	shoot and twig	Cœur d'acier & Jousselin	KF649546	KF694257	KF694017	KF694704	KF694478
3091	Cinara	ponderosae	Pinus	jeffreyi/ponderosa	California (US)	Western US	38.9235	-120.373	03/07/2011	shoot	shoot and twig	Cœur d'acier & Jousselin	KF649552	KF694263	KF694023	KF694709	KF694484
3092	Cinara	ponderosae	Pinus	jeffreyi/ponderosa	California (US)	Western US	38.9576	-120.488	03/07/2011	shoot	shoot and twig	Cœur d'acier & Jousselin	##	KF694264	KF694024	KF694710	KF694485
2924b	Cinara	ponderosae	Pinus	ponderosa	NewMexico	Western US	36.5636	-105.078	12/07/2010	shoot	shoot and twig	Cœur d'acier & Jousselin	KF649456	KF694165	KF693930	KF694619	KF694390
661	Cinara	pruinosa	Picea	sp.	Mid-Pyrenees ( Fr)	Cosmopolitan	44.7957	1.46928	02/06/1999	shoot	branch, twig, trunk and root	Cœur d'acier	KF649560	KF694272	KF694031	KF694717	KF694492
2726	Cinara	pruinosa	Picea	abies	Languedoc-Roussillon (Fr)	Cosmopolitan	44.0917	3.565	29/07/2009	branch	branch, twig, trunk and root	Cœur d'acier & Jousselin	KF649376	KF694079	KF693868	KF694536	KF694316
2804	Cinara	pruinosa	Picea	sp.	Almaty ( KZ)	Cosmopolitan	43.2644	76.9506	19/05/2010	branch	branch, twig, trunk and root	Cœur d'acier & Jousselin	KF649388	KF694092	KF693879	KF694548	KF694328
2806	Cinara	pruinosa	Picea	sp.	Almaty ( KZ)	Cosmopolitan	43.2583	76.9564	19/05/2010	branch	branch, twig, trunk and root	Cœur d'acier & Jousselin	KF649390	KF694094	KF693881	KF694550	KF694330
2909	Cinara	pruinosa	Picea	sp.	Colorado (US)	Cosmopolitan	37.8069	-107.668	11/07/2010	branch	branch, twig, trunk and root	Cœur d'acier & Jousselin	KF649440	KF694149	KF693918	KF694604	KF694378
2883	Cinara	pruinosa	Picea	sp.	Colorado (US)	Cosmopolitan	40.4136	-105.659	03/07/2010	branch	branch, twig, trunk and root	Cœur d'acier & Jousselin	KF649417	KF694124	##	KF694578	KF694355
2882	Cinara	pseudotaxifoliae	Pseudotsuga	sp.	Colorado (US)	Western US	40.4136	-105.659	03/07/2010	branch	branch	Cœur d'acier & Jousselin	KF649416	KF694123	KF693900	KF694577	KF694354
2888	Cinara	pseudotaxifoliae	Pseudotsuga	sp.	Colorado (US)	Western US	39.685	-105.402	06/07/2010	branch	branch	Cœur d'acier & Jousselin	KF649421	KF694128	KF693904	KF694582	KF694359
2917	Cinara	pseudotaxifoliae	Pseudotsuga	sp.	New-Mexico (US)	Western US	36.7264	-105.402	12/07/2010	shoot	branch	Cœur d'acier & Jousselin	KF649448	KF694157	KF693924	KF694612	##
2919	Cinara	pseudotaxifoliae	Pseudotsuga	sp.	New-Mexico (US)	Western US	36.7264	-105.402	12/07/2010	shoot	branch	Cœur d'acier & Jousselin	KF649450	KF694159	KF693926	KF694614	KF694385
2981	Cinara	pseudotaxifoliae	Pseudotsuga	sp.	California (US)	Western US	37.4952	-122.368	03/06/2011	branch	branch	Cœur d'acier & Jousselin	KF649478	KF694185	KF693950	KF694640	KF694410
2991	Cinara	pseudotaxifoliae	Pseudotsuga	sp.	California (US)	Western US	40.0215	123.793	07/06/2011	shoot	branch	Cœur d'acier & Jousselin	##	KF694192	KF693956	KF694645	##
2994	Cinara	pseudotaxifoliae	Pseudotsuga	sp.	California (US)	Western US	40.8747	123.755	08/06/2011	branch	branch	Cœur d'acier & Jousselin	##	KF694195	KF693959	KF694648	KF694419
2999	Cinara	pseudotaxifoliae	Pseudotsuga	menziesii	Oregon (US)	Western US	42.9087	122.446	10/06/2011	branch	branch	Cœur d'acier & Jousselin	KF649490	KF694200	KF693964	KF694652	KF694423
3001	Cinara	pseudotaxifoliae	Pseudotsuga	menziesii	Oregon (US)	Western US	42.9162	122.441	10/06/2011	branch	branch	Cœur d'acier & Jousselin	KF649491	KF694201	KF693965	KF694653	KF694424
3029	Cinara	pseudotaxifoliae	Pseudotsuga	sp.	Washington (US)	Western US	48.1654	-124.004	16/06/2011	branch	branch	Cœur d'acier & Jousselin	KF649506	KF694216	KF693978	KF694665	KF694437
3041	Cinara	pseudotaxifoliae	Pseudotsuga	sp.	Washington (US)	Western US	48.6916	-121.094	21/06/2011	branch	branch	Cœur d'acier & Jousselin	##	KF694223	KF693985	KF694673	##
3047	Cinara	pseudotaxifoliae	Pseudotsuga	sp.	Oregon (US)	Western US	45.4022	-117.428	23/06/2011	N	branch	Cœur d'acier & Jousselin	KF649516	KF694226	KF693988	KF694676	KF694447
3056	Cinara	pseudotaxifoliae	Pseudotsuga	sp.	Oregon (US)	Western US	45.3351	-117.078	24/06/2011	branch	branch	Cœur d'acier & Jousselin	KF649523	KF694234	KF693995	KF694683	KF694455
3076	Cinara	pseudotaxifoliae	Pseudotsuga	sp.	California (US)	Western US	41.2353	-122.631	29/06/2011	branch	branch	Cœur d'acier & Jousselin	KF649539	KF694250	KF694010	KF694699	KF694471
2921	Cinara	pseudotaxifoliae	Abies	sp.	New-Mexico (US)	Western US	36.7222	-105.403	12/07/2010	branch	branch	Cœur d'acier & Jousselin	KF649452	KF694161	KF693928	KF694616	KF694387
2881	Cinara	pseudotsugae_sensu_Palmer	Pseudotsuga	sp.	Colorado (US)	Western US	40.4136	-105.659	03/07/2010	shoot	branch and shoot	Cœur d'acier & Jousselin	KF649415	KF694122	##	##	KF694353
2889	Cinara	pseudotsugae_sensu_Palmer	Pseudotsuga	sp.	Colorado (US)	Western US	39.685	-105.402	06/07/2010	branch	branch and shoot	Cœur d'acier & Jousselin	KF649422	KF694129	KF693905	KF694583	##
2918	Cinara	pseudotsugae_sensu_Palmer	Pseudotsuga	sp.	New-Mexico (US)	Western US	36.7264	-105.402	12/07/2010	branch	branch and shoot	Cœur d'acier & Jousselin	KF649449	KF694158	KF693925	KF694613	##
2915bis	Cinara	pseudotsugae_sensu_Palmer	Pseudotsuga	sp.	New-Mexico (US)	Western US	36.6836	-105.337	12/07/2010	N	branch and shoot	Cœur d'acier & Jousselin	KF649446	KF694155	KF693923	KF694610	KF694383
2890	Cinara	pseudotsugae_sensu_Palmer	Pseudotsuga	sp.	Colorado (US)	Western US	39.685	-105.402	06/07/2010	branch	branch and shoot	Cœur d'acier & Jousselin	KF649423	KF694130	KF693906	KF694584	KF694360
2895	Cinara	puerca	Pinus	edulis	Colorado (US)	Western US	39.1019	-108.733	07/07/2010	trunk	trunk	Cœur d'acier & Jousselin	KF649428	KF694135	##	KF694589	KF694365
2968	Cinara	puerca	Pinus	monophylla	California (US)	Western US	34.3148	-116.81	31/05/2011	branch	trunk	Cœur d'acier & Jousselin	KF649473	KF694181	KF693945	KF694636	KF694405
2877	Cinara	schwartzi	Pinus	ponderosa	Colorado (US)	Western US	40.5219	-105.181	03/07/2010	branch	branch	Cœur d'acier & Jousselin	KF649412	KF694119	KF693898	KF694574	KF694350
2898	Cinara	schwartzi	Pinus	ponderosa	Colorado (US)	Western US	38.9022	-108.738	07/07/2010	branch	branch	Cœur d'acier & Jousselin	KF649430	KF694138	KF693910	KF694592	KF694368
2971	Cinara	schwartzi	Pinus	ponderosa	California (US)	Western US	34.1934	-116.719	31/05/2011	branch	branch	Cœur d'acier & Jousselin	KF649475	##	KF693947	KF694637	KF694407
2901b	Cinara	schwartzi	Pinus	ponderosa	Colorado (US)	Western US	38.7461	-108.619	2010-07-08	branch	branch	Cœur d'acier & Jousselin	KF649432	KF694141	KF693912	KF694595	KF694371
2924c	Cinara	schwartzi	Pinus	ponderosa	New-Mexico (US)	Western US	36.5636	-105.078	12/07/2010	shoot	branch	Cœur d'acier & Jousselin	KF649457	KF694166	KF693931	KF694620	KF694391
3028	Cinara	sitchensis	Picea	sitchensis	Washington (US)	Western US	48.1654	-124.004	16/06/2011	branch	Not applicable	Cœur d'acier & Jousselin	KF649505	KF694215	KF693977	KF694664	KF694436
2862b	Cinara	solitaria	Pinus	ponderosa	Colorado (US)	Western US	41.9542	-105.35	01/07/2010	shoot	shoot	Cœur d'acier & Jousselin	KF649401	KF694108	KF693890	KF694563	##
2870a	Cinara	solitaria	Pinus	ponderosa	Colorado (US)	Western US	40.6889	-105.494	02/07/2010	shoot	shoot	Cœur d'acier & Jousselin	KF649405	KF694112	KF693892	KF694567	KF694345
2987	Cinara	splendens_sensu_Palmer	Pseudotsuga	sp.	California (US)	Western US	38.5191	-123.246	05/06/2011	shoot	twig	Cœur d'acier & Jousselin	KF649483	KF694190	KF693954	KF694643	KF694415
2996	Cinara	splendens_sensu_Palmer	Pseudotsuga	menziesii	California (US)	Western US	40.5888	-122.388	08/06/2011	shoot	twig	Cœur d'acier & Jousselin	KF649488	KF694197	KF693961	KF694649	##
3004	Cinara	splendens_sensu_Palmer	Pseudotsuga	sp.	Oregon (US)	Western US	44.0463	123.09	11/06/2011	shoot	twig	Cœur d'acier & Jousselin	KF649493	KF694203	KF693967	KF694655	KF694426
3025	Cinara	splendens_sensu_Palmer	Pseudotsuga	macrocarpa	Washington (US)	Western US	47.8215	-122.876	16/06/2011	branch	twig	Cœur d'acier & Jousselin	KF649504	KF694214	KF693976	KF694663	KF694435
3077	Cinara	splendens_sensu_Palmer	Pseudotsuga	sp.	California (US)	Western US	41.2353	-122.631	29/06/2011	branch	twig	Cœur d'acier & Jousselin	KF649540	KF694251	KF694011	KF694700	KF694472
3093	Cinara	splendens_sensu_Palmer	Pseudotsuga	sp.	California (US)	Western US	38.9576	-120.488	03/07/2011	twig	twig	Cœur d'acier & Jousselin	KF649553	KF694265	KF694025	KF694711	KF694486
2955	Cinara	terminalis	Pinus	monophylla	California (US)	Western US	34.3813	-117.596	30/05/2011	shoot	shoot	Cœur d'acier & Jousselin	KF649466	KF694174	KF693940	KF694629	KF694399
2964	Cinara	terminalis	Pinus	monophylla	California (US)	Western US	34.3148	-116.81	31/05/2011	shoot	shoot	Cœur d'acier & Jousselin	KF649470	KF694178	##	KF694633	KF694403
2966	Cinara	terminalis	Pinus	monophylla	California (US)	Western US	34.3148	-116.81	31/05/2011	shoot	shoot	Cœur d'acier & Jousselin	KF649471	KF694179	KF693944	KF694634	##
2858	Cinara	terminalis	Pinus	edulis	Colorado (US)	Western US	40.7616	-105.179	01/07/2010	shoot	shoot	Cœur d'acier & Jousselin	KF649400	KF694107	##	##	##
2892	Cinara	terminalis	Pinus	edulis	Colorado (US)	Western US	39.6667	-106.832	06/07/2010	shoot	shoot	Cœur d'acier & Jousselin	KF649425	KF694132	##	KF694586	KF694362
2922	Cinara	terminalis	Pinus	edulis	New-Mexico (US)	Western US	36.5636	-105.078	12/07/2010	shoot	shoot	Cœur d'acier & Jousselin	KF649453	KF694162	##	KF694617
2899bis	Cinara	terminalis	Pinus	edulis	Colorado (US)	Western US	38.785	-108.604	08/07/2010	shoot	shoot	Cœur d'acier & Jousselin	KF649431	KF694139	KF693911	KF694593	KF694369
1969	Cinara	tujafilina	Chamaecyparis	sp.	Sicily (It)	Cosmopolitan	36.9261	14.7483	22/05/2006	shoot	shoot	Cœur d'acier & Jousselin	KF649348	KF694048	KF693837	KF694507	KF694288
2462	Cinara	tujafilina	Thuja	orientalis	Languedoc-Roussillon (Fr)	Cosmopolitan	42.5259	3.08388	23/05/2008	shoot	shoot	Cœur d'acier & Jousselin	KF649358	KF694057	KF693846	KF694515	KF694296
2835	Cinara	tujafilina	Thuja	sp.	Languedoc-Roussillon (Fr)	Cosmopolitan	43.7688	3.85788	06/05/2010	shoot	shoot	Cœur d'acier & Jousselin	KF649398	KF694102	##	KF694558	KF694338
3009	Cinara	unknown	Picea	sp.	Oregon (US)	Western US	44.0682	124.123	12/06/2011	branch	Not applicable	Cœur d'acier & Jousselin	KF649496	KF694206	KF693969	##	KF694429
3011	Cinara	unknown	Picea	sp.	Washington (US)	Western US	46.2874	-122.899	14/06/2011	shoot	Not applicable	Cœur d'acier & Jousselin	KF649498	KF694208	KF693970	KF694659	##
3017	Cinara	unknown	Picea	sp.	Washington (US)	Western US	46.8591	-124.098	15/06/2011	branch	Not applicable	Cœur d'acier & Jousselin	KF649500	KF694210	KF693972	##	KF694431
3046	Cinara	unknown	Picea	sp.	Oregon (US)	Western US	45.426	-117.269	23/06/2011	branch	Not applicable	Cœur d'acier & Jousselin	KF649515	KF694225	KF693987	KF694675	KF694446
3082	Cinara	unknown	Picea	sp.	California (US)	Western US	40.3081	-121.231	01/07/2011	shoot	Not applicable	Cœur d'acier & Jousselin	KF649545	KF694256	KF694016	KF694703	KF694477
2985	Cinara	unknown	Picea	engelmanii	California (US)	Western US	37.5302	-122.146	04/06/2011	shoot	Not applicable	Cœur d'acier & Jousselin	KF649482	KF694189	KF693953	##	KF694414
2885b	Cinara	vandykei	Picea	sp.	Colorado (US)	Western US	40.4136	-105.659	03/07/2010	branch	twig	Cœur d'acier & Jousselin	KF649419	KF694126	KF693902	KF694580	KF694357
2896	Cinara	wahluca	Juniperus	sp.	Colorado (US)	Western US	39.0622	-108.73	07/07/2010	branch	trunk	Cœur d'acier & Jousselin	KF649429	KF694136	##	KF694590	KF694366
2893	Cinara	wahtolca	Pinus	edulis	Colorado (US)	Western US	39.6667	-106.832	06/07/2010	branch	branch and trunk	Cœur d'acier & Jousselin	KF649426	KF694133	##	KF694587	KF694363
2897	Cinara	wahtolca	Pinus	edulis	Colorado (US)	Western US	38.9022	-108.738	07/07/2010	branch	branch and trunk	Cœur d'acier & Jousselin	##	KF694137	KF693909	KF694591	KF694367
2900	Cinara	wahtolca	Pinus	edulis	Colorado (US)	Western US	38.785	-108.604	08/07/2010	branch	branch and trunk	Cœur d'acier & Jousselin	##	KF694140	##	KF694594	KF694370
2923	Cinara	wahtolca	Pinus	edulis	New-Mexico (US)	Western US	36.5636	-105.078	12/07/2010	branch	branch and trunk	Cœur d'acier & Jousselin	KF649454	KF694163	KF693929	##	KF694388
2975	Cinara	watsoni	Pinus	radiata	California (US)	Western US	37.4944	-122.37	03/06/2011	shoot	shoot	Cœur d'acier & Jousselin	KF649477	KF694184	KF693949	KF694639	KF694409
2982	Cinara	watsoni	Pinus	radiata	California (US)	Western US	37.4952	-122.368	03/06/2011	shoot	shoot	Cœur d'acier & Jousselin	KF649479	KF694186	KF693951	##	KF694411
2664	Lachnus	roboris	Castanea	sativa	PACA ( Fr)	Not applicable	44.0289	7.57611	24/06/2009	Not applicable	Not applicable	Cœur d'acier & Jousselin	##	KF694062	KF693851	KF694520	##
1101	Lachnus	roboris	Quercus	ilex	Languedoc-Roussillon(FR)	Not applicable	43.6086	3.87318	02/05/2001	Not applicable	Not applicable	Cœur d'acier	KF649339	KF694039	KF693828	KF694499	##
1211	Trama	troglodytes	Achillea	sp.	Haute-Normandie (FR)	Not applicable	49.8465	0.594478	20/06/2001	Not applicable	Not applicable	Cœur d'acier	KF649341	KF694041	KF693830	##	KF694281
2318	Tuberolachnus	salignus	Salix	sp.	Languedoc-Roussillon(FR)	Not applicable	42.5728	2.11556	22/08/2007	Not applicable	Not applicable	Cœur d'acier & Jousselin	KF649356	KF694056	KF693845	##	##
Genbank database no longer accept DNA fragemnt length shoorter than 200bp, sequences correponding to the Aph fragment are therefore available upon request or can be downloaded from http://aphiddb.supagro.inra.fr
