# Supplementary material for: Is ecological speciation a major trend in aphids? Insights from a molecular phylogeny of the conifer-feeding genus Cinara
Source: Front Zool. 2013 Sep 18;10:56. doi: 10.1186/1742-9994-10-56 (PMC3848992; doi:10.1186/1742-9994-10-56)
Supplement: Additional file 3 — Nexus file used for phylogenetic analyses. [file 1742-9994-10-56-S3.nex]

#NEXUS
[saved by seaview on Tue Jul 16 13:59:45 2013]
BEGIN DATA;
  DIMENSIONS NTAX=246 NCHAR=4076;
  FORMAT DATATYPE=DNA missing=N GAP=-  ;
MATRIX
[1] 1046
AACTTTATATTTTATTTTCGGAATATGATCTGGAATAATAGGATCTTCACTTAGAATATT
AATTCGACTTGAATTAAGACAAATTAATTCAATTATTAATAATAATCAATTATATAATGT
AATTGTTACAATTCATGCATTTATTATAATTTTTTTTATAACTATACCCATTGTAATTGG
AGGTTTTGGAAATTGATTAATCCCTTTAATAATAGGATCACCTGATATAGCTTTCCCTCG
ATTAAATAATATTAGATTTTGATTATTACCCCCCTCATTAATAATAATAATCTGTAGATT
TTTAATTAATAATGGAACAGGAACAGGATGAACAATTTACCCCCCCTTATCAAACAACAT
TGCACATAATAATATTTCAGTAGATTTAACTATTTTTTCATTACACTTAGCAGGTATCTC
ATCAATTTTAGGAGCAATCAATTTTATTTGTACAATTTTAAATATAATACCTAATAATCT
TAAACTTAATCAAATTCCTTTATTTCCTTGATCAATTTTAATTACAGCAATACTTTTAAT
TTTATCATTACCAGTTTTAGCAGGTGCAATTACAATATTATTAACTGATCGAAATTTAAA
TACTTCATTCTTTGATCCTTCAGGAGGAGGAGATCCAATTTTATACCAACACTTATTTNN
NNNNNNNNNNNNNNNNNNNNNNNNNNNNNNNNNNNNNNNNNNNNNNNNNNNNNNNNNNNN
NAACAGATATTAATTTAGCATTTCAAAGAATTATTAATATAAATCGAAATATTAATTTTG
GTTGATTAATTCGTTCATTCCATACTAACGGAGCATCAATATTTTTTATTATAATATATA
TACATATCAGACGAGGAATTTATTATAATTCTTTTAATTTTAAATTAACATGAACAATTG
GAGTAATATTATTAATATTAACAATAATAACTGCATTTGTTGGATATGTTTTACCTTGAG
GACAAATATCATTCTGAGGAGCTACAGTTATTACTAATCTTATATCAGCTATCCCTTATT
TAGGAAACTCAATTGTAATTTGAATTTGAGGAGGATTTTCAATTAACAATGCAACTTTAA
CRCGATTTTTTTCAATTCATTTCATTTTACCATTTATTATTTTAATATTTATTTTTATAC
ATTTAATATTTTTACATTTAACAGGATCTAATAATCCATTAGGAATTAATAGAAATTTTG
ATAAAATTTCATTTTCACCTTATTTTATTATTAAAGATTTAATTGGATTAATTATATTTT
TATGAATATGTTTTATATTAACATTATTATATCCATTTATATTAAATGACCATAATAATT
TTATTATAGCAAACCCAATAATTACCCCAAATCATATTCAACCAGAANNNNNNNNNNNNN
NNNNNNNNNNNNNNNNNNNNNNNNNNNNNNNNNNNNNNTGAATCAATGTGGGACTGCTTA
CTCGTGGGCGAACCGACGTGTATACCGTTTTTCTTG-GCTACCGTCGTCATCGGTAACCT
CGTGGTAAGTATAAGTATA------------AGATCGTTTAC-----------------C
TACAAAAAAAA---------CGACG-ACTAG-ACGTTAAC-ACCG-AATGAAAT-GCAAA
CAAAC-------------GAT---------AATCATTGTTCCAGGTGCTTAATCTTGAAC
CACCATACAGTGAAGTATGTTTTTAATTT-------------------------------
------------------------TAATCTATTCAATATTGAATGTTAATT---------
------------------------------AATTGATG---TATTATTTTTAGACTCGTT
TCGAAGAAATCAAGAAAGAAGTCAGCAGTTATATTAAGAAAATTGGTTACAACCCAGCCG
CTGTTGCTTTCGTCCCAATCTCAGGATGGAACGGAGATAACATGTTGGAAGTTTCCGAAA
AAATGCCATGGTTCAAGGGATGGGCAGTTGAACGTAAAGAAGGAAAGGCTGACGGTAAAT
GTTTAATTGAAGCTTTAGATGCTATCCTGCCACCCAGTCGTCCAACTGACAAAGCTCTCC
GTCTTCCACTTCAGGTAT--TCAA------------------------------------
-----------------------TTTTCTGATATTACTTT--------------ATAATA
TTT---ATC-AAATTT--------------------------------------------
-AGTTTATATTCATTATA------------------------------------------
---------TATTATATATATA--------------------------------------
---------------------TTTCTCTACTTTAGGACGTATACAAGATAGGAGGTATTG
GAACAGTCCCCGTCGGTCGTGTGGAAACTGGTTTATTGAAACCAGGTATGGTTGTTGTAT
TCGCTCCTGCTAACATCACCACTGAAGTTAAGTCCGTGGAGATGCACCACGAAGCTTTGA
CAGAAGCTGTTCCTGGAGATAATGTTGGTTTCAATGTAAAGAACGTTTCAGTCAAAGAAT
TAAGACGTGGTTTCGTTGCTGGTGACACCAAGAACAACCCACCTAAGGGTGCTGCCGATT
TCACTGCCCAGGTAAGTTG-----ATAGATTTT-CATTTTT--T---TTAAATTCATGCT
A---ATATATGTTAA--TGTTTGATAGGTCATTGTTTTGAACCACCCTGGAGATTTAGAA
GGTGAAGCATTAGCAACCTTAGTAGTTAATTCTATGCGTGGTATTGTGAAGGTATCAGCA
GTTAAAGCTCCTGGTTTTGGGGATCGTCGAAAAGCAATGTTACAAGATATTTCTATTCTT
ACAGGTGGTTCCGTGATATCTGAAGAATTAGCAATGGAATTAGAAAAATCTTCTTTAGAA
GATTTAGGGCAAGCAAAACGTGTTGTTATCAGTAAAGATGCTACAACTATCATTGGTGGT
AACGGGAATAAACGTTCTATTAAAAACCGAATTCATCAAATTAGACAAGAAATACATGAA
GCAACTTCGGATTATGATAAAGAAAAGCTAAATGAACGTTTAGCAAAATTATCCGGAGGA
GTAGCTGTTTTAAAAGTAGGAGCAGCAACAGAAGTAGAAATGAAAGAAAAAAAAGCGCGT
GTTGAAGATGCTTTACATGCAACTCGAGCAGCTGTTGAAGAAGGTGTTGTTCCTGGAGGA
GGAGTCGCTTTAGTTCGTGTAGCTGAAAAAATTTCTCGTCTGAATGGTCAAAACGNNNNG
ATGTTATGTTAGTTCGAGATGATGATATTCCAGGTTTAATTATGGATGGTATAGTGGAAT
TAGGTATTATTGGGTCGAATGTTTTAGAAGAAACTTGTTTAAATAGAGCATTAGTATGTG
GTTCAATT---TCATATAAAGTTCTACAACATCTTGATTTTGGAATTTGTCGTCTTTCTT
TATCTGTTCCGTTTGATCAAGAGTATTCTGGTATTTCATGTTTAAGAAACGCTCGTATTG
CTACTTCGTATCCAAATTTATTAAAGAGATATTTTGATGAAAAAGATATTCCTTTTAAAC
CATTTGTATTAAATGGTTCGGTAGAAGTAGCTCATAATTCTGGTTTAGCAGATGCTATAT
GTGATTTAGTTTCTACCGGAGCAACATTAGAAGCTAATGGGTTGCGTGAAGTAGAAACTA
TTTATVNNNNNNNNNNNNNNNNNNNNNNNNNNNNNNNNNNNNNNNNNNNNNNNNNNNNNN
NNNNNNNNNNNNNNNNNNNNNNNNNNNNNNNNNNNNNNNNNNNNNNNNNNNNNNNNNNNN
NNNNNNNNNNNNNNNNNNNNNNNNNNNNNNNNNNNNNNNNNNNNNNNNNNNNNNNNNNNN
NNNNNNNNNNNNNNNNNNNNNNNNNNNNNNNNNNNNNNNNNNNNNNNNNNNNNNNNNNNN
NNNNNNNNNNNNNNNNNNNNNNNNNNNNNNNNNNNNNNNNNNNNNNNNNNNNNNNN
[2] 1070
NNNNNNNNNNNNNNNNNNNNNNNNNNNNNNNNNNNNNNNNNNNNNNNNNNNNNNNNNNNN
NNNNNNNNNNNNNNNNNNNNNNNNNNNNNNNNNNNNNNNNNNNNNNNNNNNNNNNNNNNN
NNNNNNNNNNNNNNNNNNNNNNNNNNNNNNNNNNNNNNNNNNNNNNNNNNNNNNNNNNNN
NNNNNNNNNNNNNNNNNNNNNNNNNNNNNNNNNNNNNNNNNNNNNNNNNNNNNNNNNNNN
NNNNNNNNNNNNNNNNNNNNNNNNNNNNNNNNNNNNNNNNNNNNNNNNNNNNNNNNNNNN
NNNNNNNNNNNNNNNNNNNNNNNNNNNNNNNNNNNNNNNNNNNNNNNNNNNNNNNNNNNN
NNNNNNNNNNNNNNNNNNNNNNNNNNNNNNNNNNNNNNNNNNNNNNNNNNNNNNNNNNNN
NNNNNNNNNNNNNNNNNNNNNNNNNNNNNNNNNNNNNNNNNNNNNNNNNNNNNNNNNNNN
NNNNNNNNNNNNNNNNNNNNNNNNNNNNNNNNNNNNNNNNNNNNNNNNNNNNNNNNNNNN
NNNNNNNNNNNNNNNNNNNNNNNNNNNNNNNNNNNNNNNNNNNNNNNNNNNNNNNNNNNN
NNNNNNNNNNNNNNNNNNNNNNNNNNNNNNNNNNNNNNNNNNNNNNNNNNNNNNNNNNNN
NNNNNNNNNNNNNNNNNNNNNNNNNNNNNNNNNNNNNNNNNNNNNNNNNNNNNNNNNNNN
NNNNNNNNNNNNNNNNNNNNTTTCAAAGAATTATTAATATAAATCGAAATATTAATTTTG
GTTGATTAATTCGATCATTCCATGCTAATGGGGCATCAATATTTTTTATTATAATATATA
TACATATTAGACGAGGAATTTATTATAATTCTTTTAATTTTAAACTAACATGAACAATTG
GAGTATTATTATTATTACTAACAATAATAACTGCATTTGTTGGATATGTTTTACCTTGAG
GACAAATATCATTTTGAGGAGCTACAGTTATTACTAATCTTATATCAGCTATCCCTTATT
TAGGAAACTCAATTGTAATTTGAATTTGAGGAGGATTTTCAATTAATAATGCAACTTTAA
CACGATTTTTCTCAATTCATTTTATTTTACCATTTATTATTTTAATATTTATTTTTATAC
ATTTAATATTTTTACATTTAACAGGATCTAATAATCCATTAGGAATTAATAGAAATTTTG
ATAAAATTTCATTTTCACCTTATTTTATTATTAAAGATTTAATTGGATTAATTATATTTT
CATGAATATTTTTTATATTAACATTATTATACCCATTTATATTAAATGACCATAATAATT
NNNNNNNNNNNNNNNNNNNNNNNNNNNNNNNNNNNNNNNNNNNNNNNNNNNNNNNNNNNN
NNNNNNNNNNNNNNNNNNNNNNNNNNNNNNNNNNNNNNTGAATCAATGTGGGACTGCTTA
CTCGTGGGCGAACCGACGTGTATACCGTTTTTCTTG-GCTACCGTCGTCATCGGTAACCT
CGTGGTAAGTATAAGTATA------------AGATCGTTTAC-----------------C
TACAAAAAAAA---------CGACGGACTAGGACGTTAACNNNNNNNNNNNNNN-NNNNN
NNNNNNNNNNNNNNNNNNNNNNNNNNNNNNNNNNNNNNNNNNNNNNNNNNNNNNNNNNNN
NNNNNNNNNNNNNNNNNNNNNNNNNNNNNNNNNNNNNNNNNNNNNNNNNNNNNNNNNNNN
NNNNNNNNNNNNNNNNNNNNNNNNTAATCTATTCAATATTGAATGTTAATT---------
------------------------------AATTGATG---TATTATTTTTAGACTCGTT
TCGAAGAAATCAAGAAAGAAGTCAGCAGTTATATTAAGAAAATTGGTTACAACCCAGCCG
CTGTTGCTTTCGTCCCAATCTCAGGATGGAACGGAGATAACATGTTGGAAGTTTCCGAAA
AAATGCCATGGTTCAAGGGATGGGCTGTTGAACGTAAAGAAGGAAAGGCTGACGGTAAAT
GTTTAATTGAAGCTTTAGATGCTATCCTGCCACCCAGTCGTCCAACTGACAAAGCTCTCC
GTCTTCCACTTCAGGTAT--TCAA------------------------------------
-----------------------TTTTCTGATATTACTTT--------------ATAATA
TTT---ATC-AAATTT--------------------------------------------
-AGTTTATATTCATTATATAA---------------------------------------
---------TATATATATA-----------------------------------------
---------------------TTTCTCTACTTTAGGACGTATACAAGATAGGAGGTATTG
GAACAGTCCCCGTCGGTCGTGTGGAAACTGGTTTATTGAAACCAGGTATGGTTGTTGTAT
TCGCTCCTGCTAACATCACCACTGAAGTTAANTCCGTGGAGATGCACCACGAAGCTTTGA
CAGAAGCTGTTCCTGGAGATAATGTTGGTTTCAANGTAAAGAACGTTTCAGTCAAAGAAT
TAAGNNGTGGTTTCGTTGCTGGTGACACCAAGAACAACCCACCTAAGGGTGCTGCCGATT
TCACTGCCCAGGTAAGTTG-----ATAGATTTT-CATTTTTT-----T-AAATTCATGCT
NNNNNNNNNNNNNNN--NNNNNNNNNNNNNNNNNNNNNNNNNNNNNNNNNAGATTTAGAA
GGTGAAGCATTAGCAACCTTAGTAGTTAATTCTATGCGCGGTATTGTGAAGGTATCAGCA
GTTAAAGCTCCTGGTTTTGGGGATCGTCGAAAAGCAATGTTACAAGATATTTCTATTCTT
ACAGGCGGTTCCGTGATATCTGAAGAATTAGCAATGGAATTAGAAAAATCTTCTTTAGAA
GATTTAGGGCAAGCAAAACGTGTTGTTATTAGTAAAGATGCTACAACTATCATTGGTGGT
AACGGGGATAAACGTTCTATTAAAAATCGAATTCATCAAATTAGACAAGAAATACATGAA
GCAACTTCGGATTATGATAAAGAAAAGCTAAATGAACGTTTAGCAAAATTATCCGGAGGA
GTAGCTGTGTTAAAAGTAGGAGCAGCAACAGAAGTAGAAATGAAAGAAAAAAAAGCACGT
GTTGAAGATGCTTTACATGCAACTCGAGCAGCTGTTGAAGAAGGCGTTGTTCCTGGAGGA
GGAGTAGCTCTAGTTCGTGTAGCTGAAAAAATTTCTCGTCTTAATGGTCAAAACGAANAG
ATGTTATGTTAGTTCGAGATGATGATATCCCGGGTTTAATTATGGACGGCATAGTGGAAT
TAGGTATTATCGGGTCTAATGTTTTAGAAGAAACTTGTTTAAATAGAGCGTTAGTATGTG
GTTCCATT---TCATATAAAGTTTTACAACATCTTGATTTTGGAATTTGTCGTCTTTCTC
TATCTGTTCCGTTTGATAAAGAGTATTCTGGTATTTCATGTTTAAGAAACGCTCGTATTG
CTACTTCGTATCCAAATTTATTAAAGAGATATTTTGATGAAAAAAATATTTCTTTTAAAC
CATTTGTATTAAATGGTTCGGTAGAAGTAGCTCATAATTCTGGTTTAGCAGATGCTATAT
GTGATTTAGTTTCTACCGGGGCAACATTAGAAGCTAATGGGTTACGTGAAGTAGAAACTA
TTTATCATTCACGAGCATGTTTGATTTCTCGTGAAGACAAACATATGGCGATTGACAAGA
AAAGATTTATTCAGAAATTATTAAATCGTATTCAAGGTGTAATTAAAGCTAGAGAATNNN
NNNNNNNNNNNNNNNNNNNNNNNNNNNNNNNNNNNNNNNNNNNNNNNNNNNNNNNNNNNN
NNNNNNNNNNNNNNNNNNNNNNNNNNNNNNNNNNNNNNNNNNNNNNNNNNNNNNNNNNNN
NNNNNNNNNNNNNNNNNNNNNNNNNNNNNNNNNNNNNNNNNNNNNNNNNNNNNNNN
[3] 1101
AACTTTATATTTTATTTTTGGAATTTGAGCTGGTATAATAGGTTCCTCATTAAGAATATT
AATTCGATTAGAATTAAGACAAATTAATTCTATTATTAACAATAATCAATTATATAATGT
TATTGTTACAATCCATGCATTCATTATAATTTTTTTTATAACTATACCTATTGTAATTGG
AGGTTTCGGAAATTGATTAATTCCTTTAATAATAGGATCACCTGATATAGCATTTCCACG
ACTTAATAATATTAGATTTTGACTTTTACCACCATCATTAATAATAATAATTTATAGATT
CATAATTAATAATGGAACAGGAACAGGATGAACAATTTACCCACCTCTATCTAATAATAT
TGCTCACAATAATATTTCAGTAGACCTAACTATTTTTTCCTTACATTTAGCTGGAATCTC
CTCAATTTTAGGAGCAATTAATTTTATTACTACAATCCTTAATATAATACCAAATAATTT
AAAATTAAATCAAATCCCACTATTCCCATGATCAATTTTAATTACTGCAATTTTATTAAT
TTTATCTTTACCTGTTCTAGCTGGTGCAATTACAATATTATTAACAGATCGAAACCTTAA
TACTTCATTTTTTGATCCATCAGGAGGAGGAGACCCAATTTTATATCAACACTTATTTNT
TATTAATAATTTGCTTAATAAATCAAATTTTTACTGGTATATTTCTAGCTTTTCACTATA
AAACAGATATTAATTTAGCATTTCAAAGAATTATTAATATAAATCGAAATATCAATTTCG
GATGATTAATCCGATCATTCCATGCAAATGGAGCATCAATATTCTTTATTACTATATATT
TACATATCAGACGAGGAATTTATTTAAATTCATTCAATTTCAAATTAACATGACTAATAG
GAGTAATTTTATTATTATTAACTATAATAACTGCCTTCGTTGGATACGTATTACCCTGAG
GACAAATATCATTTTGAGGAGCAACTGTTATTACTAATTTATTATCTGCAATTCCATATT
TAGGAAATTCTATTGTAATCTGAATTTGAGGAGGTTTTTCAATTAATAATGCTACATTAA
CCCGATTCTTCTCAATCCATTTTATTTTACCATTTATCATTTTAATATTTGTAATAATTC
ATTTAATATTTTTACATTTAACAGGATCTAATAATCCATTAGGAATCAATAGTAACTTTG
ATAAAATTTCATTCTCACCTTATTTTATTATTAAAGATCTAATTGGATTAATTAGATTTA
GATGAATCTTCTTAATTTTAACTCTTATATTCCCCTATATATTAAATGATCACAATAATT
TTATTATAGCTAATTCAATAATCACACCTAATCACATTCAACCAGAATGATATTTTTTAT
TTTCATATACTATTTTACGAGCANNNNNNNNNNNNNNNTGAATCAATGTGGGACTGCTTA
CGCGTGGGCGAACCGACGTGCATACCGTTTTTTTTA-GCTACTGTCGTCATCGGTAACCT
CGTGGTAAGTATAA------------------TATCGTTTATNNNNNNNNNNNNNNNNNN
NNNNNNNNNNNNNNNNNNNNNNNNNNNNNNNNNNNNNNNNNNNNNNNNNNNNNNNNNNNN
NNNNNNNNNNNNNNNNNNNNNNNNNNNNNNNNNNNNNNNNNNNNNNNNNNNNNNNNNNAC
CCCCGTACAGTGAAGTATGTTATAATTAGNNNNNNNNNNNNNNNNNNNNNNNNNNNNNNN
NNNNNNNNNNNNNNNNNNNNNNNNNNNNNNNNNNNNNNNNNNNNNNNNNNNNNNNNNNNN
NNNNNNNNNNNNNNNNNNNNNNNNNNNNNNNNNNNNNNNNNNNNNNNTTTTAGGCTCGTT
TCGAAGAAATCAAAAAGGAAGTCAGCAGCTACATCAAGAAAATTGGTTACAATCCAGCCG
CTGTTGCTTTTGTTCCCATCTCTGGATGGAATGGAGATAATATGTTGGAAGTTTCCGAAA
AAATGCCATGGTTCAAGGGATGGGCTGTTGAACGTAAAGAAGGAAAGGCTGACGGTAAAT
GTTTGATTGAAGCTTTAGATGCTATTTTGCCACCTAGTCGCCCAACTGACAAGGCTCTCC
GTCTTCCCCTTCAGGTATGTAAAANNNNNNNNNNNNNNNNNNN-NNNNNNNNNNNNNNNN
NNNNNNNNNNNNNNNNNNNNNNNNNNNNNNNNNNNNNNNNNN-NNNNNNNNNNNNNNNNN
NN-NNNNNNNNNNNNNNNNNNNNNNNNNNNNNNNNNNNNNNNNNNNNNNNNNNNNNNNNN
NNNNNNNNNNNNNNNNNNNNNNNNNNNNNNNNNNNNNNNNNNNNNNNNNNNNNNNNNNNN
NNNNNNNNNNNNNNNNNNNNNNNNNNNNNNNNNNNNNNNNNNNNNNNNNNNNNNNNNNNN
NNNNNNNNNNNNNNNNNNNNNTTTCTATATTATAGGATGTATACAAGATTGGAGGTATTG
GAACAGTCCCTGTTGGTCGTGTGGAAACTGGTTTGTTGAAACCTGGTATGGTTGTTGTAT
TCGCTCCTGCCAACATCACTACTGAAGTTAAATCCGTTGAAATGCATCATGAAGCTTTGA
CTGAAGCTGTTCCTGGAGACAATGTTGGTTTTAACGTAAAGAACGTTTCGGTGAAAGAAT
TAAGACGTGGTTTTGTAGCTGGTGATACTAAGAACAACCCACCTAAGGGTGCTGCTGACT
TCACGGCCCAAGTAAATTANNNNNNNNNNNNNNNNNNNNNNNNNNNNNNNNNNNNNNNNN
NNNNNNNNNNNNNNNNN--NNNNNNNNNNNNNNNNNNNNNNNNNNNNNNNNNNNNNNNNN
NNNNNNNNNNNNNNNNNNNNNNNNNNNNNNNNNNNNNNNNNNNNNNNNNNNNNNNNNNNN
NNNNNNNNNNNNNNNNNNNNNNNNNNNNNNNNNNNNNNNNNNNNNNNNNNNNNNNNNNNN
NNNNNNNNNNNNNNNNNNNNNNNNNNNNNNNNNNNNNNNNNNNNNNNNNNNNNNNNNNNN
NNNNNNNNNNNNNNNNNNNNNNNNNNNNNNNNNNNNNNNNNNNNNNNNNNNNNNNNNNNN
NNNNNNNNNNNNNNNNNNNNNNNNNNNNNNNNNNNNNNNNNNNNNNNNNNNNNNNNNNNN
NNNNNNNNNNNNNNNNNNNNNNNNNNNNNNNNNNNNNNNNNNNNNNNNNNNNNNNNNNNN
NNNNNNNNNNNNNNNNNNNNNNNNNNNNNNNNNNNNNNNNNNNNNNNNNNNNNNNNNNNN
NNNNNNNNNNNNNNNNNNNNNNNNNNNNNNNNNNNNNNNNNNNNNNNNNNNNNNNNNNNN
NNNNNNNNNNNNNNNNNNNNNNNNNNNNNNNNNNNNNNNNNNNNNNNNNNNNNNNNNTTG
ATATTTTACGTATGCGTGATGATGATATTCCTGTTCAAGTAATGGATGGTGTCGTAGATT
TAGGTATTGTTGGTGAAAATGTTTTAGAAGAAGAAGTACTGAAACGCCGTTCTTATGGTG
AAGATCCA---CAATATTTAAATTTAAGACGTTTAGATTTTGGTAATTGTCGTTTATCAT
TAGCAACTCCATTAGATAGTAAATATATAAATCCAAAAAGTATGCAAAATGCTCGTATTG
CTACTTCTTATCCACATTTACTATATCAATATCTTAATAAAAAAGGAGTACAATTTAAAT
CATGTTTATTAAGAGGATCAGTTGAGGTTGCACCTCGTGCAGGTTTAGCTGATGCAATAT
GTGACTTAGTTTCTACTGGTGCTACATTAGAAGCGAATGGATTACGTGAGGTAGAAGTAT
TGTATTATTCTAAAGCTTGTTTAATA---CAACGTATTGGTTGTATAACAAAAAATAAAC
AACAATTAATTAATCGTTTAATGATACGTATTCAAGGTGTAATTCAAGCTAGAGATTCAA
AATATATTATGTTGCATGCACCTAAGAAAAAATTAAATGATATAATTTCATTACTCCCTG
GTGCAGAACGACCAACTGTATTACCATTAGCTGGTGATAATAAACATGTGGCTATTCATA
TGGTTAGTAGTGAAACATTATTTTGGGAAACTATGGAAAAATTAAAAGAGCTTGGT
[4] 1114
NNNNNNNTATTTTATTTTCGGAATTTGATCTGGTATAATAGGATCATCACTTAGTATTTT
AATTCGACTTGAATTAAGACAAATTAATTCAATTATTAATAATAATCAATTATATAATGT
AATTGTTACAATTCATGCATTTATTATAATTTTTTTTATAACTATACCTATTGTAATCGG
AGGATTCGGAAACTGATTAATCCCAATAATAATAGGATCTCCAGATATAGCATTTCCACG
ATTAAATAATATTAGATTTTGATTACTACCACCATCATTAATAATAATAATTTGTAGATT
CATTATTAATAATGGAACAGGAACAGGATGAACAATTTACCCACCATTATCAAATAATAT
CGCACACAATAATATTTCAGTAGATTTAACTATTTTTTCTTTACATTTAGCAGGAATTTC
ATCAATTTTAGGAGCAATTAATTTTATTTGCACAATCTTAAATATAATACCTAACAATTT
AAAACTTAATCAAATTCCCCTATTCCCATGATCAATTTTAATTACAGCCATACTATTAAT
TTTATCATTACCAGTCTTAGCAGGTGCAATTACAATATTATTAACAGATCGAAACTTAAA
CACTTCATTTTTTGACCCATCAGGAGGAGGGGATCCAATTTTATATCAACATTTATTTAT
TATTATTAATTTGCTTAATAAATCAAATTTTTACAGGAATTTTTCTAGCATTTCATTATA
AAACAGATATCAATTTAGCATTTCAAAGAATTATTAATATTAACCGAAACATTAATTTTG
GTTGATTAATTCGTTCATTTCATGCCAATGGAGCATCAATATTTTTTATTATAATATATA
TACATATTAGACGAGGAATTTATTTAAACTCATTTAATTTTAAAATAACATGATTAATTG
GAGTAATTTTATTATTATTAACTATAATAACAGCATTTGTTGGATATGTTTTACCTTGAG
GACAAATATCATTTTGAGGAGCTACAGTAATTACTAATCTTCTATCAGCTATCCCTTATT
TAGGAAATTCAATTGTAATTTGAATTTGAGGAGGATTTTCAATTAATAATGCAACTTTAA
CACGATTTTTCTCAATTCATTTTATCTTACCTTTTATTATTTTAATATTCATTTTTATAC
ATTTAATATTTCTTCATTTAACAGGATCTAATAACCCTATAGGAATTAATAGAAATTTTG
ATAAAATCTCATTTTCACCTTACTTTATTATTAAAGATTTAATTGGATTAATTATATTTC
TATGAATATTTTTTATATTAACACTATTATTTCCATTTATATTAAATGATCATAATAACT
TCATTATAGCTAACCCAATAATTACCCCTAATCATATTCAACCAGAATGATATTTTCTAT
TCTCATATACAATCTTACGAGCAATCCCAAATAAATTANNNNNNNNNNNNNNNNNNNNNN
NNNNNNNNNNNNNNNNNNNNNNNNCCGTTTTTCTTG-GCTACCGTTGTCATCGGTAACCT
TGTGGTAAGTATAA------------------TATCGTTTAC-----------------C
TACAAAAAAAAAAA------CGATG-ACTAG-ATGTAAAC-ACCG-AATGAGAT-GCAAA
CAAAC-------------GAT---------ANNNNNNNNNNNNNNNNNNNNNNNNNNAAC
CACCATACAGTGAAGTATGTTTTTAATTT-------------------------------
------------------------TAATCTATTCAAATTATTTTTATAATT---------
------------------------------AATTGACTTATTATTATTTTTAGACTCGTT
TCGAAGAAATCAAGAAAGAAGTCAGCAGTTATATTAAGAAAATTGGTTACAACCCAGCCG
CTGTTGCTTTCGTCCCAATCTCTGGATGGAACGGAGATAACATGTTGGAAGTTTCCGAAA
AAATGCCATGGTTCAAGGGATGGGCAGTTGAACGTAAAGAAGGAAAGGCTGACGGTAAAT
GTTTAATTGAAGCTTTAGATGCTATCCTGCCACCCAGTCGTCCAACTGACAAAGCTCTCC
GTCTTCCACTTCAGGTAT--ACAA------------------------------------
-----------------------TTTTCTGATTTTACTTTATAATTTAACTTG-ATRGTA
TTT---TTC-AAATTT--------------------------------------------
GCATTCATATTCA-----------------------------------------------
--------TTACACATATA-----------------------------------------
---------------------TTTCTCTATTTCAGGACGTATACAAGATAGGAGGTATTG
GAACAGTCCCCGTTGGTCGTGTGGAAACTGGTTTATTGAAACCCGGTATGGTTGTTGTAT
TTGCTCCTGCTAACATCACCACTGAAGTCAAGTCCGTGGAGATGCACCACGAAGCTTTGA
CAGAAGCTGTTCCCGGAGATAATGTTGGTTTCAACGTAAAGAACGTTTCAGTCAAAGAAT
TAAGACGTGGTTTCGTTGCTGGTGACACCAAGAACAACCCACCTAAGGGTGCTGCCGATT
TCACTGCCCAGGTAAGTTA-----ATAGATTTT-CATTATC------TCCAATTAATGCT
A---ATATATGTTA---CGTNNNNNNNNNNNNNNNNNNNNNNNNNNNNNNAGATTTAGAA
GGTGAGGCATTAGCTACGCTAGTAGTTAACTCTATGAGAGGTATAGTTAAGGTTTCAGCA
GTTAAAGCGCCTGGTTTTGGTGATCGAAGAAAAGCGATGTTACAAGATATTTCTATTCTT
ACAGGCGGTTCTGTTATATCTGAAGAATTAGCTATGGAATTAGAAAAATCCTCTTTAGAA
GATTTAGGCCAAGCTAAACGAGTAGTAATCAGCAAAGATGCTACTACTATTATTGGTGGT
AATGGTGACAAACGTTCTATAAAAAACCGTATTCATCAAATTAGACAAGAAATAAACGAA
GCAACATCTGATTATGATAAAGAAAAATTAAATGAACGTTTGGCAAAATTATCCGGCGGT
GTAGCTGTTTTAAAAGTTGGAGCAGCAACTGAAGTAGAAATGAAAGAAAAAAAAGCGCGT
GTTGAAGACGCATTACATGCAACACGAGCAGCTGTAGAAGAAGGAGTAGTACCAGGAGGA
GGAGTTGCTCTAGTTCGGGTAGCAGAAAAAATTTCTCGTATTAATGGTNNNNNNNNNNNN
NNNNNNNNNNNNNNNNNNNNNNNNNNNNNCCGGGTTTAATTATGGATGGCGTAGTAGAAT
TAGGTATTATAGGCTCTAATGTTTTAGAGGAGACTTGTTTGACTAGATCATTTATAGGCG
CTCCAGTT---TCTTATACTATTTTACAATATCTTGATTTCGGAATATGTCGTCTTTCTT
TATCTACACCTTTGGATACGATGTATTCTGGAATTTCATGTTTAACAAATGCTCGTATTG
CCACATCATACCCAAATTTATTAAAGCGATATTTTGATAAAAAAAATATTCCATTTAAAC
CATTTGTTTTAAATGGTTCTGTAGAAGTAGCTTATAATTCAGGTTTAGCTGACGCAATAT
GTGATTTAGTCTCGACTGGAGCTACTTTAGAGGCGAACGGACTAAAGGAAGTTGAAACTA
TTTATCAGTCACGAGCATGTTTAATTTCTCGAACAATAAACGATATGGTTCCCGAAAAAA
AAAAATTTATTCAAAAATTGTTAAATCGTATTCAGGGCGTTATTAAAGCGCGAGAATCTA
AGTATATTATGTTACATATTGAAAAAAATAAATTAAATAAAATAATTGATTTATTAAAAG
GCGCAGAACAGCCTACTATTTTAGAATTGTCTGGTAATAAAAATAAAGTAGCCGTTCATA
TGGTTAGCACTGAAACAGTTTTTTGGGAAACTATAGAGCAGTTAAAATCATTAGGC
[5] 1211
AACTTTATATTTTATTTTTGGAATTTGAGCTGGAATAATAGGATCATCTTTAAGAATATT
AATTCGATTAGAATTAAGTCAAATTAATTCAATTATTAATAATAATCAATTATATAATGT
AATTGTTACAATTCATGCTTTTATTATAATTTTTTTTATAACCATACCTATTGTAATTGG
AGGTTTTGGAAATTGATTAATTCCTATAATAATAGGATCTCCTGATATAGCTTTTCCTCG
ATTGAACAATATTAGATTTTGACTTTTACCACCTTCATTAATAATAATAATCACAAGATT
TATAATTAATAATGGAACCGGAACAGGATGAACCATCTATCCACCCCTATCAAATAATAT
TGCACATAATAATATTTCCATTGACTTAACCATTTTTTCATTACATTTAGCAGGTATCTC
ATCAATTTTAGGAGCAATTAACTTTATTTGTACAATTCTAAATATAACACCAAATAATTT
AAAACTTAATCAAATTCCACTTTTCCCATGATCAATTTTAATTACAGCATTACTATTAAT
TTTATCTCTACCAATTCTAGCTGGTGCTATTACTATATTATTAACTGATCGAAACTTAAA
CACATCATTTTTTGATCCATCAGGAGGAGGAGACCCAATTTTATATCAACATTTATTTAT
TACTAATAATTTGTTTAATTAATCAAATTTTCACAGGAATATTCCTAGCCTTTCATTACA
AAACAGATATTAATTTAGCTTTTCAAAGAATTATTAACATAAATCGAAATATTAATTTTG
GATGATTAATTCGAACACTCCATGCTAATGGAGCATCTATATTTTTTATTATAATATATT
TACATATTAGACGAAGAATCTACATAAATTCTTTCAACTTTAAATTAACATGATTAATTG
GAGTAATATTATTCTTATTAACTATAATAACTGCATTTGTTGGTTATGTACTACCATGAG
GACAAATATCATTTTGAGGTGCTACAGTAATTACAAACTTATTATCAGCAATTCCATATT
TAGGAAATTCTATTGTAATATGAATCTGAGGAGGATTCTCAATTAATAATGCTACTCTTA
CACGATTTTTCTCAATTCACTTCATTTTACCATTTATTATTTTAATATTTATCATTATTC
ATTTAATATGTTTACATATAACAGGATCTAATAATCCTTTAGGAATTAATAGAAACTTTG
ATAAAATTAATTTCTCACCTTATTTTATTATTAAAGATATCATAGGAATAATTATTTTTA
TATGAATTTTTATTATTTTAACTCTCATTTTTCCTTATCTATTAAATGATCATAATAATT
TTATTATAGCTAACCCAATAATTACACCAAATCATATTCAACCAGAATGATACTTTTTAT
TTTCATATACTATTTTACGAGCAATTCCTAATAAATTATGAATCAATGTGGGACTGCTTA
CTCGTGGGCGAGCCGACGTGTATACCGTTTTTCTTG-GCTACCGTCGTCATCGGTAACCT
CGTGGTAAGTATAG------------------TATCGTTTACNNNNNNNNNNNNNNNNNN
NNNNNNNNNNNNNNNNNNNNNNNNNNNNNNNNNNNNNNNNNNNNNNNNNNNNNNNNNNNN
NNNNNNNNNNNNNNNNNNNNNNNNNNNNNNGGTTATCGTTTCAGGTGCTTAATCTNNNNN
NNNNNNNNNNNNNNNNNNNNNNNNNNNNNNNNNNNNNNNNNNNNNNNNNNNNNNNNNNNN
NNNNNNNNNNNNNNNNNNNNNNNNNNNNNNNNNNNNNNNNNNNNNNNNNNNNNNNNNNNN
NNNNNNNNNNNNNNNNNNNNNNNNNNNNNNNNNNNNNNNNNNNNNNNNNNNAGACTCGTT
TCGAAGAAATTAAGAAAGAAGTCAGCAGTTACATTAAAAAAATTGGTTACAACCCAGCTG
CAGTTGCTTTTGTTCCCATCTCTGGATGGAATGGAGACAACATGTTAGAAGTTTCTGAAA
AAATGCCATGGTTCAAGGGATGGGCTGTTGAACGTAAAGAAGGAAAGGCCGATGGTAAAT
GTTTGATTGAAGCTTTAGATGCTATCCTGCCACCCAGTCGTCCAACTGACAAGGCTCTTC
GTCTCCCACTTCAAGTACATACGANNNNNNNNNNNNNNNNNNN-NNNNNNNNNNNNNNNN
NNNNNNNNNNNNNNNNNNNNNNNNNNNNNNNNNNNNNNNNNN-NNNNNNNNNNNNNNNNN
NN-NNNNNNNNNNNNNNNNNNNNNNNNNNNNNNNNNNNNNNNNNNNNNNNNNNNNNNNNN
NNNNNNNNNNNNNNNNNNNNNNNNNNNNNNNNNNNNNNNNNNNNNNNNNNNNNNNNNNNN
NNNNNNNNNNNNNNNNNNNNNNNNNNNNNNNNNNNNNNNNNNNNNNNNNNNNNNNNNNNN
NNNNNNNNNNNNNNNNNNNNNTTATTACACTA--GGACGTATACAAGATAGGAGGTATTG
GAACAGTCCCCGTTGGTCGTGTGGAAACTGGTTTGTTGAAACCTGGTATGGTTGTTGTGT
TCGCTCCTGCCAACATCACCACTGAAGTCAAGTCTGTGGAGATGCACCATGAAGCTTTGA
CGGAAGCTGTTCCTGGAGATAATGTTGGTTTCAACGTAAAGAATGTTTCAGTCAAAGAAT
TGAGACGTGGTTTTGTAGCTGGTGACACCAAGAACAACCCACCCAAGGGTGCTGCTGATT
TCACTGCCCAGGTAAATTANNNNNNNNNNNNNNNNNNNNNNNNNNNNNNNNNNNNNNNNN
NNNNNNNNNNNNNNN--ATTTGAATAGGTNNNNNNNNNNNNNNNNNNNNNAGATTTAGAA
GGAGAAGCTTTAGCAACATTAGTAGTAAATTCTATGCGTGGTATTGTTAAAGTTTCTGCA
GTAAAAGCTCCTGGTTTTGGTGATCGTCGAAAAGAAATGTTACAAGATATTGCTATTTTA
ACAGGAGGAATAGTTATTTCTGAAGAATTAGCTATGGATTTAGAAAAATCTTCATTAGAA
GATTTAGGTCAATCTAAAAAAGTAGTTATAAATAAAGAAACAACTACTATTATTGATGGT
AATGGTAATAAAAAAGATATTAAAAATCGTATTTCTCAAATAAGACAACAAATTCAAGAA
GTATCTTCTGATTATGATAAAGAAAAATTAAATGAACGTTTAGCTAAATTATCTGGTGGT
GTAGCTGTTTTAAAAGTTGGTGCTGCTACTGAAGTTGAAATGAAAGAGAAAAAAGCACGT
GTTGAAGATGCATTACATGCTACTAGAGCTGCTGTAGAAGAAGGTGTAGTTCCTGGTGGT
GGTGTAGCTTTAGTTCGTGTAGCAGAAAAAATATCTCGTATTCATGGTCAAAACGAANNN
NNNNNNNNNNNNNNNNNNNNNNNNNNNNNNNNNNNNNNNNNNNNNNNNNNNNNNNNNNNN
NNNNNNNNNNNNNNNNNNNNNNNNNNNNNNNNNNNNNNNNNNNNNNNNNNNNNNNNNNNN
NNNNNNNNNNNNNNNNNNNNNNNNNNNNNNNNNNNNNNNNNNNNNNNNNNNNNNNNNNNN
NNNNNNNNNNNNNNNNNNNNNNNNNNNNNNNNNNNNNNNNNNNNNNNNNNNNNNNNNNNN
NNNNNNNNNNNNNNNNNNNNNNNNNNNNNNNNNNNNNNNNNNNNNNNNNNNNNNNNNNNN
NNNNNNNNNNNNNNNNNNNNNNNNNNNNNNNNNNNNNNNNNNNNNNNNNNNNNNNNNNNN
NNNNNNNNNNNNNNNNNNNNNNNNNNNNNNNNNNNNNNNNNNNNNNNNNNNNNNNNNNNN
NNNNNNNNNNNNNNNNNNNNNNNNNNNNNNNNNNNNNNNNNNNNNNNNNNNNNNNNNNNN
NNNNNNNNNNNNNNNNNNNNNNNNNNNNNNNNNNNNNNNNNNNNNNNNNNNNNNNNNNNN
NNNNNNNNNNNNNNNNNNNNNNNNNNNNNNNNNNNNNNNNNNNNNNNNNNNNNNNNNNNN
NNNNNNNNNNNNNNNNNNNNNNNNNNNNNNNNNNNNNNNNNNNNNNNNNNNNNNNNNNNN
NNNNNNNNNNNNNNNNNNNNNNNNNNNNNNNNNNNNNNNNNNNNNNNNNNNNNNNN
[6] 1239a
AACTTTGTATTTTATTTTCGGAATTTGATCTGGTATAATAGGATCATCACTTAGTATTTT
AATTCGACTTGAATTAAGACAAATTAATTCAATTATTAATAATAATCAATTATATAATGT
AATTGTTACAATTCATGCATTTATTATAATTTTTTTTATAACTATACCTATTGTAATCGG
AGGATTCGGAAACTGATTAATCCCAATAATAATAGGATCTCCAGATATAGCATTTCCACG
ATTAAATAATATTAGATTTTGATTACTACCACCATCATTAATAATAATAATTTGTAGATT
CATTATTAATAATGGAACAGGAACAGGATGAACAATTTACCCACCATTATCAAATAATAT
CGCACACAATAATATTTCAGTAGATTTAACTATTTTTTCTTTACATTTAGCAGGAATTTC
ATCAATTTTAGGAGCAATTAATTTTATTTGCACAATCTTAAATATAATACCTAACAATTT
AAAACTTAATCAAATTCCCTTATTCCCATGATCAATTTTAATTACAGCCATACTATTAAT
TTTATCATTACCAGTCTTAGCAGGTGCAATTACAATATTATTAACAGATCGAAACTTAAA
CACTTCATTTTTTGACCCATCAGGAGGAGGAGATCCAATTTTATATCAACATTTATTTAT
TATTATTAATTTGCTTAATAAATCAAATTTTAACAGGAATTTTTCTAGCATTTCATTATA
AAACAGATATCAATTTAGCATTTCAAAGAATTATTAATATTAACCGAAACATTAATTTTG
GTTGATTAATTCGTTCATTTCATGCCAATGGAGCATCAATATTTTTTATTATAATATATA
TACATATTAGACGAGGAATTTATTTAAACTCATTTAATTTTAAAATAACATGATTAATTG
GAGTAATTTTATTATTATTAACTATAATAACAGCATTTGTTGGATATGTTTTACCTTGAG
GACAAATATCATTTTGAGGAGCTACAGTAATTACTAATCTTCTATCAGCTATCCCTTATT
TAGGAAATTCAATTGTAATTTGAATTTGAGGAGGATTTTCAATTAATAATGCAACTTTAA
CACGATTTTTCTCAATTCATTTTATCTTACCTTTTATTATTTTAATATTCATTTTTATAC
ATTTAATATTTCTTCATTTAACAGGATCTAATAACCCTATAGGAATTAATAGAAATTTTG
ATAAAATCTCATTTTCACCTTACTTTATTATTAAAGATTTAATTGGATTAATTATATTTC
TATGAATATTTTTTATATTAACACTATTATTTCCATTTATATTAAATGATCATAATAACT
TCATTATAGCTAACCCAATAATTACCCCTAATCATATTCAACCAGAATGATATTTTCTAT
TCTCATATACAATCTTACGAGCAATCCCAAATAAATTANNNNNNNNNNNNNNNNNNNNNN
NNNNNNNNNNNNNNNNNNNNNNNNCCGTTTTTCTTG-G-TAC-GTTGTC-TCGGTAACCT
TGTGGTAAGTATAA------------------TATCGTTTAC-----------------C
TACAAAAAAAAAA-------CGATG-ACTAG-ATGTAAAC-ACCG-AATGAGAT-GCAAA
CAAAC-------------GAT---------AANNNNNNNNNNNNNNNNNNNNNNNNNNNN
NNCCATACAGTGAAGTATGTTTTTAATTT-------------------------------
------------------------TAATCTATTCAAATTATTTTTATAATT---------
------------------------------AATTGACATATTATTATTTTTAGACTCGTT
TCGAAGAAATCAAGAAAGAAGTCAGCAGTTATATTAAGAAAATTGGTTACAACCCAGCCG
CTGTTGCTTTCGTCCCAATCTCTGGATGGAACGGAGATAACATGTTGGAAGTTTCCGAAA
AAATGCCATGGTTCAAGGGATGGGCAGTTGAACGTAAAGAAGGAAAGGCTGACGGTAAAT
GTTTAATTGAAGCTTTAGATGCTATCCTGCCACCCAGTCGTCCAACTGACAAAGCTCTCC
GTCTTCCACTTCAGGTAT--ACAA------------------------------------
-----------------------TTTTCTGATTTTACTTTATAATTTAACTTG-ATGGTA
TTT---TTC-AAATTT--------------------------------------------
GTATTTATATTCA-----------------------------------------------
--------TTACACATATA-----------------------------------------
---------------------TTTCTCTATTTCAGGACGTATACAAGATAGGAGGTATTG
GAACAGTCCCCGTTGGTCGTGTGGAAACTGGTTTATTGAAACCCGGTATGGTTGTTGTAT
TTGCTCCTGCTAACATCACCACTGAAGTCAAGTCCGTGGAGATGCACCACGAAGCTTTGA
CAGAAGCTGTTCCCGGAGATAATGTTGGTTTCAACGTAAAGAACGTTTCAGTCAAAGAAT
TAAGACGTGGTTTCGTTGCTGGTGACACCAAGAACAACCCACCTAAGGGTGCTGCCGATT
TCACTGCCCAGGTAAGTTA-----ATAGATTTT-CATTATC------TCCAATTAATGCT
A---ATATATGTTA---CGTTTAATAGGTTATTGTATTGAACCACCCTGGAGATTTAGAA
GGTGAGGCATTAGCTACGCTAGTAGTTAACTCTATGAGAGGTATAGTTAAGGTTTCAGCA
GTTAAAGCGCCTGGTTTTGGTGATCGAAGAAAAGCGATGTTACAAGATATTTCTATTCTT
ACAGGCGGTTCTGTTATATCTGAAGAATTAGCTATGGAATTAGAAAAATCCTCTTTAGAA
GATTTAGGCCAAGCTAAACGAGTAGTAATCAGCAAAGATGCTACTACTATTATTGGTGGT
AATGGTGACAAACGTTCTATAAAAAACCGTATTCATCAAATTAGACAAGAAATAAACGAA
GCAACATCTGATTATGATAAAGAAAAATTAAATGAACGTTTGGCAAAATTATCCGGCGGT
GTAGCTGTTTTAAAAGTTGGAGCAGCAACTGAAGTAGAAATGAAAGAAAAAAAAGCGCGT
GTTGAAGACGCATTACATGCAACACGAGCAGCTGTAGAAGAAGGAGTAGTACCAGGAGGA
GGAGTTGCTCTAGTTCGGGTAGCAGAAAAAATTTCTCGTATTAATGGTCAAAACGAATTG
ATATCATGTTAGTTAGAGATGATGATATCCCGGGTTTAATTATGGATGGCGTAGTAGAAT
TAGGTATTATAGGCTCTAATGTTTTAGAGGAGACTTGTTTGACTAGATCATTTATAGGCG
CTCCAGTT---TCTTATACTATTTTACAATATCTTGATTTCGGAATATGTCGTCTTTCTT
TATCTACACCTTTGGATACGATGTATTCTGGAATTTCATGTTTAACAAATGCTCGTATTG
CCACATCATACCCAAATTTATTAAAGCGATATTTTGATAAAAAAAATATTCCATTTAAAC
CATTTGTTTTAAATGGTTCTGTAGAAGTAGCTTATAATTCAGGTTTAGCTGACGCAATAT
GTGATTTAGTCTCGACTGGAGCTACTTTAGAGGCGAACGGACTAAAGGAAGTTGAAACTA
TTTATCAGTCACGAGCATGTTTAATTTCTCGAACAATAAACGATATGGTTCCCGAAAAAA
AAAAATTTATTCAAAAATTGTTAAATCGTATTCAGGGCGTTATTAAAGCGCGAGAATCTA
AGTATATTATGTTACATATTGAAAAAAATAAATTAAATAAAATAATTGATTTATTAAAAG
GCGCAGAACAGCCTACTATTTTAGAATTGTCTGGTAATAAAAATAAAGTAGCCGTTCATA
TGGTTAGCACTGAAACAGTTTTTTGGGAAACTATAGAGCAGTTAAAATCATTAGGC
[7] 1261a
AACTTTATATTTTATTTTTGGAATATGATCTGGGATAATAGGATCTTCACTTAGAATATT
AATTCGACTTGAATTAAGACAAATTAATTCAATTATTAATAACAATCAATTATATAATGT
AATTGTTACTATCCATGCATTTATTATAATTTTTTTTATAACTATACCTATTGTAATTGG
AGGTTTTGGAAATTGATTAATTCCTTTAATAATAGGATCACCCGATATAGCTTTTCCTCG
ATTAAATAATATTAGATTTTGATTATTACCCCCCTCATTAATAATAATAATCTGTAGATT
CATAATTAATAATGGAACAGGAACAGGATGAACAATTTACCCCCCATTATCAAACAATAT
TGCACATAATAATATTTCAGTAGATTTAACTATTTTTTCATTACACTTAGCAGGTATTTC
ATCAATTTTAGGAGCAATTAATTTTATTTGCACAATTTTAAATATAATACCTAATAATCT
TAAACTTAATCAAATTCCTTTATTTCCTTGATCAATTTTAATTACAGCAATACTTTTAAT
CTTATCATTACCAGTTTTAGCAGGTGCAATTACAATATTATTAACTGATCGAAATTTAAA
TACTTCATTCTTTGATCCTTCAGGAGGAGGAGATCCAATTTTATATCAACATTTATTTNN
NNNNNNNNNNNNNNNNNNNNNNNNNNNNNNNNNNNNNNNTATTTCTAGCATTTCACTATA
AAACAGACATTAATTTAGCATTTCAAAGAATTATTAATATAAACCGAAATATTAATTTTG
GTTGATTAATTCGATCATTCCATGCTAACGGGGCATCAATATTTTTTATTATAATATATA
TACATATTAGACGAGGAATTTATTATAATTCTTTTAATTTTAAATTAACATGAACTATTG
GAGTAATATTATTACTACTAACAATAATAACTGCATTTGTTGGATATGTATTACCTTGAG
GACAAATATCATTTTGAGGAGCTACAGTTATTACTAATCTCTTATCAGCTATCCCTTATT
TAGGAAATTCAATTGTAATTTGAATTTGAGGAGGATTTTCAATTAATAATGCAACTTTAA
CACGATTTTTTTCAATTCATTTTATCCTACCATTTATTATTTTAATATTTATTTTTATAC
ATCTAATATTTTTACATTTAACAGGATCTAATAATCCATTAGGAATTAATAGAAATTTTG
ATAAAATTTCATTTTCGCCCTATTTTATTATTAAAGATTTAATTGGATTAATTATATTTT
TATGAATATTTTTCATATTAGCATTATTATATCCATTTATATTAAATGATCACAATAATT
TTATTATAGCAAANNNNNNNNNNNNNNNNNNNNNNNNNNNNNNNNNNNNNNNNNNNNNNN
NNNNNNNNNNNNNNNNNNNNNNNNNNNNNNNNNNNNNNNNNNNNNNNNNNNNNNNNNNNN
NNNNNNNNNNNNNNNNNNNNNNNNCCGTTTTTCTTG-GCTACCGTCGTCATCGGTAACCT
CGTGGTAAGTATAAGTATA------------AGATCGTTTAC-----------------C
TACAAAAAAAAAA-------CGACG-ACTAG-ACGTTAAC-ACCG-AATGAAAT-GCAAA
CAAAC-------------GAT---------ANNNNNNNNNNNNNNNNNNNNNNNNTGAAC
CACCATACAGTGAAGTATGTTTTTAATTT-------------------------------
------------------------TAATCTATTCAATATTGAATGATAATT---------
------------------------------AATTGATG---TATTATTTTTAGACTCGTT
TCGAAGAAATCAAGAAAGAAGTCAGCAGTTATATTAAGAAAATTGGTTACAACCCAGCCG
CTGTTGCTTTCGTCCCAATCTCAGGATGGAACGGAGATAACATGTTGGAAGTTTCCGAAA
AAATGCCATGGTTCAAGGGATGGGCAGTTGAACGTAAAGAAGGAAAGGCTGACGGTAAAT
GTTTAATTGAAGCTTTAGATGCTATCCTGCCACCCAGTCGTCCAACTGACAAAGCTCTCC
GTCTTCCACTTCAGGTAT--TCAA------------------------------------
-----------------------TTTTCTGATATTACTTT--------------ATAATA
TTT---ATC-AAATTT--------------------------------------------
-AGTTTATATTCATTATATAA---------------------------------------
---------TATATATATA-----------------------------------------
---------------------TTTCTCTACTTTAGGACGTATACAAGATAGGAGGTATTG
GAACAGTCCCCGTCGGTCGTGTGGAAACTGGTTTATTGAAACCAGGTATGGTTGTTGTAT
TCGCTCCTGCTAACATCACCACTGAAGTTAAGTCCGTGGAGATGCACCACGAAGCTTTGA
CAGAAGCTGTTCCCGGAGATAATGTTGGTTTCAACGTAAAGAACGTTTCAGTCAAAGAAT
TAAGACGTGGTTTCGTTGCTGGTGACACCAAGAACAACCCACCTAAGGGTGCTGCCGATT
TCACTGCCCAGGTAAGTTG-----ATAGATTTT-CTTTTTT------T-AAATTCATGCT
A---ATATATGCTAA--CGTTTGATAGGTCATTGTTTTGAACCACCCTGGAGATTTAGAA
GGTGAAGCATTAGCAACTTTAGTAGTGAACTCTATGCGTGGTATTGTGAAGGTATCTGCA
GTTAAAGCTCCTGGTTTTGGGGATCGTCGAAAAGCAATGTTGCAAGATATTTCTATTCTT
ACAGGCGGTTCTGTGATATCTGAAGAATTAGCAATGGAATTAGAAAAATCTTCTTTAGAA
GATTTAGGGCAAGCAAAACGTGTTGTTATTAGTAAAGATGCTACTACTATCATTGATGGT
AGCGGGGATAAACGTTCTATTAAAAATCGAATTCATCAAATTAGACAAGAAATACATGAA
GCAACTTCGGATTATGATAAAGAAAAGCTCAATGAGCGTTTAGCAAAATTATCTGGAGGG
GTGGCTGTGTTAAAAGTGGGAGCAGCGACCGAAGTAGAAATGAAAGAAAAAAAAGCACGT
GTTGAAGATGCTTTACATGCAACTCGAGCAGCTGTTGAAGAAGGTGTTGTTCCTGGAGGA
GGAGTTGCTTTAGTTCGCGTAGCTGAAAAAATTTCTCGTCTTAATGGTCAAAACGAANNN
NNNNNNNNNNNNNNNNNNNNNNNNNNNNNNNNGGTTTAATTATGGATGGTATAGTAGAAT
TAGGTATTATTGGTTCTAATGTTTTAGAAGAAACCTGTTTAACCAGAGCGTTAGTACATG
GTTCAATT---TCATATAAAGTTCTACAGCATCTTGATTTTGGAGTTTGTCGTCTTTCTC
TATCTGTTCCTTTTGATAAAGAGTATTCTGGTACTTCATGTTTAAAAAATGCTCGTATTG
CTACTTCGTATCCAAATTTATTAAAGAGATATTTTGATGAAAAAAATATTCCTTTTAAAC
CATTTGTATTAAATGGTTCGGTAGAAGTAGCTCATAATTCTGGTTTAGCAGATGCTATAT
GTGACTTAGTTTCTACTGGAGCAACATTGGAAGCTAATGGATTACGTGAAGTAGAAACTA
TTTATCATTCACGAGCATGCTTAATTTCTCGTGAAGACCAACATATGACAATTGATAAGA
AAAGATTTATTCAGAAATTATTAAATCGTATTCAAGGTGTAATTAAAGCNNNNNNNNNNN
NNNNNNNNNNNNNNNNNNNNNNNNNNNNNNNNNNNNNNNNNNNNNNNNNNNNNNNNNNNN
NNNNNNNNNNNNNNNNNNNNNNNNNNNNNNNNNNNNNNNNNNNNNNNNNNNNNNNNNNNN
NNNNNNNNNNNNNNNNNNNNNNNNNNNNNNNNNNNNNNNNNNNNNNNNNNNNNNNN
[8] 1261b
AACTTTGTATTTTATTTTCGGAATTTGATCTGGTATAATAGGATCATCACTTAGTATTTT
AATTCGACTTGAATTAAGACAAATTAATTCAATTATTAATAATAATCAATTATATAATGT
AATTGTTACAATTCATGCATTTATTATAATTTTTTTTATAACTATACCTATTGTAATCGG
AGGATTCGGAAACTGATTAATCCCAATAATAATAGGATCTCCAGATATAGCATTTCCACG
ATTAAATAATATTAGATTTTGATTATTACCACCATCATTAATAATAATAATTTGTAGATT
CATTATTAATAATGGAACAGGAACAGGATGAACAATTTACCCACCATTATCAAATAATAT
CGCACACAATAATATTTCAGTAGATTTAACTATTTTTTCTTTACATTTAGCAGGAATTTC
ATCAATTTTAGGAGCAATTAATTTTATTTGCACAATCTTAAATATAATACCTAACAATTT
AAAACTTAATCAAATTCCCTTATTTCCATGATCAATTTTAATTACAGCCATACTATTAAT
TTTATCATTACCAGTCTTAGCAGGTGCAATTACAATATTATTAACAGATCGAAACTTAAA
CACTTCATTTTTTGACCCATCAGGAGGAGGAGATCCAATTTTATATCAACATTTATTTNN
NNNNNNNNNNNNNNNNNNNNNNNNNNNNNNNNNNNNNNATTTTTCTAGCATTTCATTATA
AAACAGATATCAATTTAGCATTTCAAAGAATTATTAATATTAATCGAAACATTAATTTTG
GTTGATTAATTCGTTCATTTCATGCTAATGGAGCATCAATATTTTTTATTATAATATATA
TACATATTAGACGAGGGATTTATTTAAACTCATTTAATTTTAAAATAACATGATTAATTG
GAGTAATTTTATTATTATTAACTATAATAACAGCATTTGTTGGGTATGTTTTACCTTGAG
GACAAATATCATTTTGAGGAGCTACAGTAATTACTAATCTTCTATCAGCTATCCCTTATT
TAGGAAATTCAATTGTAATTTGAATTTGAGGAGGATTTTCAATTAATAATGCAACTTTAA
CACGATTTTTCTCAATTCATTTTATCTTACCTTTTATTATTTTAATATTCATTTTTATAC
ATTTAATATTTCTTCATTTAACAGGATCTAATAACCCTATAGGAATTAATAGAAATTTTG
ATAAAATCTCATTTTCACCTTACTTTATTATTAAAGATTTAATTGGATTAATTATATTTC
TATGAATATTTTTTATATTAACACTATTATTTCCATTTATATTAAATGATCATAATAACT
TCATTATAGCTAACCCAATAATTACCCCTAATCATATTCAACCAGAATGATATTTTCTAT
TCTCATACACAATCTTACGAGCAATCCCAAATAAATTANNNNNNNNNNNNNNNNNNNNNN
NNNNNNNNNNNNNNNNNNNNNNNNCCGTTTTTCTTG-G-TAC-GTTGTCATCGGTAACCT
TGTGGTAAGTATAA------------------TATCGTTTAC-----------------C
TACAAAAAAAAAANNNNN--CGATG-ACTAG-ATGTAAAC-ACCG-AATGAGAT-GCAAA
CAAAC-------------GAT---------AANNNNNNNNNNNNNNNNNNNNNNNTGAAC
CACCATACAGTGAAGTATGTTTTTAATTT-------------------------------
------------------------TAATCTATTCAAATTATTTTTATAATT---------
------------------------------AATTGACTTATTATTATTTTTAGACTCGTT
TCGAAGAAATCAAGAAAGAAGTCAGCAGTTATATTAAGAAAATTGGTTACAACCCAGCCG
CTGTTGCTTTCGTCCCAATCTCTGGATGGAACGGAGATAACATGTTGGAAGTTTCCGAAA
AAATGCCATGGTTCAAGGGATGGGCAGTTGAACGTAAAGAAGGAAAGGCTGACGGTAAAT
GTTTAATTGAAGCTTTAGATGCTATCCTGCCACCCAGTCGTCCAACTGACAAAGCTCTCC
GTCTTCCACTTCAGGTAT--ACAA------------------------------------
-----------------------TTTTCTGATTTTACTTTATAATTTAACTTG-ATAGTA
TTT---TTC-AAATTT--------------------------------------------
GCATTCATATTCA-----------------------------------------------
--------TTACACATATA-----------------------------------------
---------------------TTTCTCTATTTCAGGACGTATACAAGATAGGAGGTATTG
GAACAGTCCCCGTTGGTCGTGTGGAAACTGGTTTATTGAAACCCGGTATGGTTGTTGTAT
TTGCTCCTGCTAACATCACCACTGAAGTCAAGTCCGTGGAGATGCACCACGAAGCTTTGA
CAGAAGCTGTTCCCGGAGATAATGTTGGTTTCAACGTAAAGAACGTTTCAGTCAAAGAAT
TAAGACGTGGTTTCGTTGCTGGTGACACCAAGAACAACCCACCTAAGGGTGCTGCCGATT
TCACTGCCCAGGTAAGTTA-----ATAGATTTT-CATTATC------TCCAATTAATGCT
A---ATATATGTTA---CGTTTAATAGGTTATTGTATTGAACCACCCTGGAGATTTAGAA
GGTGAGGCATTAGCTACGCTAGTAGTTAACTCTATGAGAGGTATAGTTAAGGTTTCAGCA
GTTAAAGCGCCTGGTTTTGGTGATCGAAGAAAAGCGATGTTACAAGATATTTCTATTCTT
ACAGGCGGTTCTGTTATATCTGAAGAATTAGCTATGGAATTAGAAAAATCCTCTTTAGAA
GATTTAGGCCAAGCTAAACGAGTAGTAATCAGCAAAGATGCTACTACTATTATTGGCGGT
AATGGTGACAAACGTTCTATAAAAAACCGTATTCATCAAATTAGACAAGAAATAAACGAA
GCAACATCTGATTATGATAAAGAAAAATTAAATGAACGTTTGGCAAAATTATCCGGCGGT
GTAGCTGTTTTAAAAGTTGGAGCAGCAACTGAAGTAGAAATGAAAGAAAAAAAAGCGCGT
GTTGAAGACGCATTACATGCAACACGAGCAGCTGTAGAAGAAGGAGTAGTACCAGGAGGA
GGAGTTGCTCTAGTTCGGGTAGCAGAAAAAATTTCTCGTATTAATGGTCAAAANNNNTTG
ATATCATGTTAGTTAGAGATGATGATATCCCGGGTTTAATTATGGATGGCGTAGTAGAAT
TAGGTATTATAGGCTCCAATGTTTTAGAGGAGACTTGTTTGACTAGATCATTTATAGGCG
CTCCAGTT---TCTTATACTATTTTACAATATCTTGATTTCGGAATATGTCGTCTTTCTT
TATCTACACCTTTGGATACGATGTATTCTGGAATTTCATGTTTAACAAATGCTCGTATTG
CCACATCATACCCAAATTTATTAAAGCGATATTTTGATAAAAAAAATATTCCATTTAAAC
CATTTGTTTTAAATGGTTCTGTAGAAGTAGCTTATAATTCAGGTTTAGCTGACGCAATAT
GTGATTTAGTCTCGACTGGAGCTACTTTAGAGGCGAATGGACTAAAGGAAGTTGAAACTA
TTTATCAGTCACGAGCATGTTTAATTTCTCGAACAATAAACGATATGGTTCCCGAAAAAA
AAAAATTTATTCAAAAATTGTTAAATCGTATTCAGGGCGTTATTAAAGCGCGAGAATCTA
AGTATATTATGTTACATATTGAAAAAAATAAATTAAATAAAATAATTGATTTATTAAAAG
GCGCGGAACAGCCTACTATTTTAGAATTGTCTGGTAATAAAAATAAAGTAGCCGTTCATA
TGGTTAGCACTGAAACAGTTTTTTGGGAAACTATAGAGCAGTTAAAATCATTAGGC
[9] 1262
AACTTTGTATTTTATTTTCGGAATTTGATCTGGTATAATAGGATCATCACTTAGTATTTT
AATTCGACTTGAATTAAGACAAATTAATTCAATTATTAATAATAATCAATTATATAATGT
AATTGTTACAATTCATGCATTTATTATAATTTTTTTTATAACTATACCTATTGTAATCGG
AGGATTCGGAAACTGATTAATCCCAATAATAATAGGATCTCCAGATATAGCATTTCCACG
ATTAAATAATATTAGATTTTGATTACTACCACCATCATTAATAATAATAATTTGTAGATT
CATTATTAATAATGGAACAGGAACAGGATGAACAATTTACCCACCATTATCAAATAATAT
CGCACACAATAATATTTCAGTAGATTTAACTATTTTTTCTTTACATTTAGCAGGAATTTC
ATCAATTTTAGGAGCAATTAATTTTATTTGCACAATCTTAAATATAATACCTAACAATTT
AAAACTTAATCAAATTCCCTTATTCCCATGATCAATTTTAATTACAGCCATACTATTAAT
TTTATCATTACCAGTCTTAGCAGGTGCAATTACAATATTATTAACAGATCGAAACTTAAA
CACTTCATTTTTTGACCCATCAGGAGGAGGAGATCCAATTTTATATCAACATTTATTTNN
NNNNNNNNNNNNNNNNNNNNNNNNNNNNNNNNNNNNNNATTTTTCTAGCATTTCATTATA
AAACAGATATCAATTTAGCATTTCAAAGAATTATTAATATTAACCGAAACATTAATTTTG
GTTGATTAATTCGTTCATTTCATGCCAATGGAGCATCAATATTTTTTATTATAATATATA
TACATATTAGACGAGGAATTTATTTAAACTCATTTAATTTTAAAATAACATGATTAATTG
GAGTAATTTTATTATTATTAACTATAATAACAGCATTTGTTGGATATGTTTTACCTTGAG
GACAAATATCATTTTGAGGAGCTACAGTAATTACTAATCTTCTATCAGCTATCCCTTATT
TAGGAAATTCAATTGTAATTTGAATTTGAGGAGGATTTTCAATTAATAATGCAACTTTAA
CACGATTTTTCTCAATTCATTTTATCTTACCTTTTATTATTTTAATATTCATTTTTATAC
ATTTAATATTTCTTCATTTAACAGGATCTAATAACCCTATAGGAATTAATAGAAATTTTG
ATAAAATCTCATTTTCACCTTACTTTATTATTAAAGATTTAATTGGATTAATTATATTTC
TATGAATATTTTTTATATTAACACTATTATTTCCNNNNNNNNNNNNNNNNNNNNNNNNNN
NNNNNNNNNNNNNNNNNNNNNNNNNNNNNNNNNNNNNNNNNNNNNNNNNNNNNNNNNNNN
NNNNNNNNNNNNNNNNNNNNNNNNNNNNNNNNNNNNNNNNNNNNNNNNNNNNNNNNNNNN
NNNNNNNNNNNNNNNNNNNNNNNNNNNNTTTTCTTG-GCTACCGTTGTCATCGGTAACCT
TGTGGTAAGTATAA------------------TTTCGTTTAC-----------------C
TACAAAAAAAAAA-------CGATG-ACTAG-ATGTAAACCACCGGAATGAGAT-GCAAA
CCAAANNNNNNNNNNNNNNNNNNNNNNNNNNNNNNNNNNNNNNNNNNNNNNNNNNNNNNN
NNNNNNNNNNNNNNNNNNNNNNNNNNNNNNNNNNNNNNNNNNNNNNNNNNNNNNNNNNNN
NNNNNNNNNNNNNNNNNNNNNNNNNNNNNNNNNNNNNNNNTTTTTATAATT---------
------------------------------AATTGACTTATTATTATTTTTAGACTCGTT
TCGAAGAAATCAAGAAAGAAGTCAGCAGTTATATTAAGAAAATTGGTTACAACCCAGCCG
CTGTTGCTTTCGTCCCAATCTCTGGATGGAACGGAGATAACATGTTGGAAGTTTCCGAAA
AAATGCCATGGTTCAAGGGATGGGCAGTTGAACGTAAAGAAGGAAAGGCTGACGGTAAAT
GTTTAATTGAAGCTTTAGATGCTATCCTGCCACCCAGTCGTCCAACTGACAAAGCTCTCC
GTCTTCCACTTCAGGTAT--ACAA------------------------------------
-----------------------TTTTCTGATTTTACTTTATAATTTAACTTG-ATRGTA
TTT---TTC-AAATTT--------------------------------------------
GCATTCATATTCA-----------------------------------------------
--------TTACACATATA-----------------------------------------
---------------------TTTCTCTATTTCAGGACGTATACAAGATAGGAGGTATTG
GAACAGTCCCCGTTGGTCGTGTGGAAACTGGTTTATTGAAACCCGGTATGGTTGTTGTAT
TTGCTCCTGCTAACATCACCACTGAAGTCAAGTCCGTGGAGATGCACCAYGAAGCTTTGA
CAGAAGCTGTTCCCGGAGATAATGTTGGTTTCAACGTAAAGAACGTTTCAGTCAAAGAAT
TAAGACGTGGTTTCGTTGCTGGTGACACCAAGAACAACCCACCTAAGGGTGCTGCCGATT
TCACTGCCCAGGTAAGTNNNNNNNNNNNNNNNNNNNNNNNNNNNNNNNNNNNNNNNNNNN
NNNNNNNNNNNNNNN--NNNNNNNNNNNNNNNNNNNNNNNNNNNNNNNNNAGATTTAGAA
GGTGAGGCATTAGCTACGCTAGTAGTTAACTCTATGAGAGGTATAGTTAAGGTTTCAGCA
GTTAAAGCGCCTGGTTTTGGTGATCGAAGAAAAGCGATGTTACAAGATATTTCTATTCTT
ACAGGCGGTTCTGTTATATCTGAAGAATTAGCTATGGAATTAGAAAAATCCTCTTTAGAA
GATTTAGGCCAAGCTAAACGAGTAGTAATCAGCAAAGATGCTACTACTATTATTGGTGGT
AATGGTGACAAACGTTCTATAAAAAACCGTATTCATCAAATTAGACAAGAAATAAACGAA
GCAACATCTGATTATGATAAAGAAAAATTAAATGAACGTTTGGCAAAATTATCCGGCGGT
GTAGCTGTTTTAAAAGTTGGAGCAGCAACTGAAGTAGAAATGAAAGAAAAAAAAGCGCGT
GTTGAAGACGCATTACATGCAACACGAGCAGCTGTAGAAGAAGGAGTAGTACCAGGAGGA
GGAGTTGCTCTAGTTCGGGTAGCAGAAAAAATTTCTCGTATTAATGGTNNNNNNNNNTTG
ATATCATGTTAGTTAGAGATGATGATATCCCGGGTTTAATTATGGATGGTGTAGTAGAAT
TAGGTATTATAGGCTCTAATGTTTTAGAGGAGACTTGTTTGACTAGATCGTTTATAGGCG
CTCCAGTT---TCTTATACTATTTTACAATATCTTGATTTCGGAATATGTCGTCTTTCTT
TATCTACACCTTTGGATACGATGTATTCTGGAATTTCATGTTTAACAAATGCTCGTATTG
CCACATCATACCCAAATTTATTAAAGCGATATTTTGATAAAAAAAATATTCCATTTAAAC
CATTTGTTTTAAATGGTTCTGTAGAAGTAGCTTATAATTCAGGTTTAGCTGACGCAATAT
GTGATTTAGTCTCGACTGGAGCTACTTTAGAGGCGAACGGACTAAAGGAAGTTGAAACTA
TTTATCAGTCACGAGCATGTTTAATTTCTCGAACAATAAACGATATGGTTCCCGAAAAAA
AAAAATTTATTCAAAAATTGTTAAATCGTATTCAGGGCGTTATTAAAGCGCGAGAATCTA
AGTATATTATGTTACATATTGAAAAAAATAAATTAAATAAAATAATTGATTTATTAAAAG
GCGCAGAACAGCCTACTATTTTAGAATTGTCTGGTAATAAAAATAAAGTAGCCGTTCATA
TGGTTAGCACTGAAACAGTTTTTTGGGAAACTATAGAGCAGTTAAAATCATTAGGC
[10] 1542
AACTTTATATTTTATTTTCGGAATATGATCTGGAATAATAGGATCTTCACTTAGAATATT
AATTCGACTTGAATTAAGACAAATTAATTCAATTATTAATAATAATCAATTATATAATGT
AATTGTTACAATTCATGCATTTATTATAATTTTTTTTATAACTATACCCATTGTAATTGG
AGGTTTTGGAAATTGATTAATCCCTTTAATAATAGGATCACCTGATATAGCTTTCCCTCG
ATTAAATAATATTAGATTTTGATTATTACCCCCCTCATTAATAATAATAATCTGTAGATT
TTTAATTAATAATGGAACAGGAACAGGATGAACAATTTACCCCCCCTTATCAAACAACAT
TGCACATAATAATATTTCAGTAGATTTAACTATTTTTTCATTACACTTAGCAGGTATCTC
ATCAATTTTAGGAGCAATCAATTTTATTTGTACAATTTTAAATATAATACCTAATAATCT
TAAACTTAATCAAATTCCTTTATTTCCTTGATCAATTTTAATTACAGCAATACTTTTAAT
TTTATCATTACCAGTTTTAGCAGGTGCAATTACAATATTATTAACTGATCGAAATTTAAA
TACTTCATTCTTTGATCCTTCAGGAGGAGGAGATCCAATTTTATACCAACACTTATTTNN
NNNNNNNNNNNNNNNNNNNNNNNNNNNATTTTACAGGATTATTTCTAGCATTTCACTATA
AAACAGATATTAATTTAGCATTTCAAAGAATTATTAATATAAATCGAAATATTAATTTTG
GTTGATTAATTCGTTCATTCCATGCTAACGGAGCATCAATATTTTTTATTATAATATATA
TACATATCAGACGAGGAATTTATTATAATTCTTTTAATTTTAAATTAACATGAACAATTG
GAGTAATATTATTAATATTAACAATAATAACTGCATTTGTTGGATATGTTTTACCTTGAG
GACAAATATCATTCTGAGGAGCTACAGTTATTACTAATCTTATATCAGCTATCCCTTATT
TAGGAAACTCAATTGTAATTTGAATTTGAGGAGGATTTTCAATTAACAATGCAACTTTAA
CACGATTTTTTTCAATTCATTTCATTTTACCATTTATTATTTTAATATTTATTTTTATAC
ATTTAATATTTTTACATTTAACAGGATCTAATAATCCATTAGGAATTAATAGAAATTTTG
ATAAAATTTCATTTTCACCTTATTTTATTATTAAAGATTTAATTGGATTAATTATATTTT
TATGAATATTTTTTATATTAACATTATTATATCCATTTATATTAAATGACCATAATAATT
TTATTATAGCAAACCCAATAATTACCCCAAATCATATTCAACCAGAATGATATTTTTTAT
TTTCTTATTCAATTTTACGAGCANNNNNNNNNNNNNNNNNNNNNNNNNNNNNNNNNNNNN
NTCGTGGGCGAACCGACGTGTATACCGTTTTTCTTG-GCTACCGTCGTCATCGGTAACCT
CGTGGTAAGTATAAGTATA------------AGATCGTTTAC-----------------C
TACAAAAAAAA---------CGACG-ACTAG-ACGTTAAC-ACCG-AATGAAAT-GCAAA
CAAAC-------------GAT---------AATCATTGTTCCAGGTGCTTAATNNTGAAC
CACCATACAGTGAAGTATGTTTTTAATTT-------------------------------
------------------------TAATCTATTCAATATTGAATGTTAATT---------
------------------------------AATTGATG---TATTATTTTTAGACTCGTT
TCGAAGAAATCAAGAAAGAAGTCAGCAGTTATATTAAGAAAATTGGTTACAACCCAGCCG
CTGTTGCTTTCGTCCCAATCTCAGGATGGAACGGAGATAACATGTTGGAAGTTTCCGAAA
AAATGCCATGGTTCAAGGGATGGGCAGTTGAACGTAAAGAAGGAAAGGCTGACGGTAAAT
GTTTAATTGAAGCTTTAGATGCTATCCTGCCACCCAGTCGTCCAACTGACAAAGCTCTCC
GTCTTCCACTTCAGGTAT--TCAA------------------------------------
-----------------------TTTTCTGATATTACTTT--------------ATAATA
TTT---ATC-AAATTT--------------------------------------------
-AGTTTATATTCATTATATAT---------------------------------------
---------TATATATATA-----------------------------------------
---------------------TTTCTCTACTTTAGGACGTATACAAGATAGGAGGTATTG
GAACAGTCCCCGTCGGTCGTGTGGAAACTGGTTTATTGAAACCAGGTATGGTTGTTGTAT
TCGCTCCTGCTAACATCACCACTGAAGTTAAGTCCGTGGAGATGCACCACGAAGCTTTGA
CAGAAGCTGTTCCTGGAGATAATGTTGGTTTCAATGTAAAGAACGTTTCAGTCAAAGAAT
TAAGACGTGGTTTCGTTGCTGGTGACACCAAGAACAACCCACCTAAGGGTGCTGCCGATT
TCACTGCCCAGGTAAGTTG-----ATAGATTTT-CATTTTTT-----TTAAATTCATGCT
A---ATATATGTTAA--TGTTTGATAGGTCATTGTTTTGAACCACCCTGGNNATTTAGAA
GGTGAAGCATTAGCAACCTTAGTAGTTAATTCTATGCGTGGTATTGTGAAGGTATCAGCA
GTTAAAGCTCCTGGTTTTGGGGATCGTCGAAAAGCAATGTTACAAGATATTTCTATTCTT
ACAGGTGGTTCCGTGATATCTGAAGAATTAGCAATGGAATTAGAAAAATCTTCTTTAGAA
GATTTAGGGCAAGCAAAACGTGTTGTTATCAGTAAAGATGCTACAACTATCATTGGTGGT
AACGGGAATAAACGTTCTATTAAAAACCGAATTCATCAAATTAGACAAGAAATACATGAA
GCAACTTCGGATTATGATAAAGAAAAGCTAAATGAACGTTTAGCAAAATTATCCGGAGGA
GTAGCTGTTTTAAAAGTAGGAGCAGCAACAGAAGTAGAAATGAAAGAAAAAAAAGCGCGT
GTTGAAGATGCTTTACATGCAACTCGAGCAGCTGTTGAAGAAGGTGTTGTTCCTGGAGGA
GGAGTCGCTTTAGTTCGTGTAGCTGAAAAAATTTCTCGTCTGAATGGTCAAAACGAANNN
NNNNNNNNNNNNNNNNNNNNNNNNNNNNNNNNGGTTTAATTATGGATGGTATAGTGGAAT
TAGGTATTATTGGGTCGAATGTTTTAGAAGAAACTTGTTTAAATAGAGCATTAGTATGTG
GTTCAATT---TCATATAAAGTTCTACAACATCTTGATTTTGGAATTTGTCGTCTTTCTT
TATCTGTTCCGTTTGATCAAGAGTATTCTGGTATTTCATGTTTAAGAAACGCTCGTATTG
CTACTTCGTATCCAAATTTATTAAAGAGATATTTTGATGAAAAAGATATTCCTTTTAAAC
CATTTGTATTAAATGGTTCGGTAGAAGTAGCTCATAATTCTGGTTTAGCAGATGCTATAT
GTGATTTAGTTTCTACCGGAGCAACATTAGAAGCTAATGGGTTGCGTGAAGTAGAAACTA
TTTATCATTCACGAGCATGTTTAATTTCTCGTGAAGACCAACATATGGCAATTGACAAGA
AAAGATTTATTCAGAAATTATTAAATCGTATTCAAGGTGTAATTAAAGCNNNNNNNNNNN
NNNNNNNNNNNNNNNNNNNNNNNNNNNNNNNNNNNNNNNNNNNNNNNNNNNNNNNNNNNN
NNNNNNNNNNNNNNNNNNNNNNNNNNNNNNNNNNNNNNNNNNNNNNNNNNNNNNNNNNNN
NNNNNNNNNNNNNNNNNNNNNNNNNNNNNNNNNNNNNNNNNNNNNNNNNNNNNNNN
[11] 1785
AACTTTATATTTTATTTTTGGAATTTGAGCTGGTATAATAGGATCTTCATTAAGAATCTT
AATTCGACTTGAATTAAGACAAATTAATTCAATTATTAATAATAATCAATTATATAATGT
AATTATCACAATCCATGCATTTATTATAATTTTTTTCATAACTATACCTATTGTAATTGG
AGGATTTGGAAACTGATTAATTCCTTTAATAATAGGGTCTCCTGATATAGCCTTCCCACG
TCTAAATAACATTAGATTTTGACTATTACCTCCTTCATTAATAATAATAATCTGTAGATT
TATTATTAATAACGGTACAGGAACAGGATGAACAATTTACCCCCCTCTATCTAATAATAT
TGCTCATAATAATATCTCAGTAGATTTAACTATTTTTTCCCTTCATTTAGCAGGAATTTC
ATCAATCTTAGGAGCAATTAATTTTATTTGTACAATTTTAAATATAATACCTAATAATTT
AAAATTAAATCAAATTCCACTTTTCCCATGATCAATTATTATTACAGCTATACTTTTAAT
TCTATCACTTCCAGTATTAGCTGGAGCTATTACAATATTATTAACAGATCGAAATTTAAA
TACTTCATTTTTTGACCCATCGGGAGGAGGAGATCCAATTTTATATCAACATTTATTTNN
NNNNNNNNNNNNNNNNNNNNNNNNNNNNNNNNNNNNNNNNNNNNNNNNNNNNNNNNNNTA
AAACAGATATTAACTTAGCATTTCAAAGAATTATTAATATAAACCGAAATATCAATTTTG
GATGATTAATTCGATCATTACATGCTAATGGAGCATCAATATTTTTTATTATAATATATT
TACATATTAGACGAAGAATTTATATAAATTCTTTTAATTTTAAATTAACCTGATTAATTG
GAGTAATACTACTTTTATTAACTATAATAACTGCTTTCGTAGGATATGTTTTACCTTGAG
GACAAATATCATTCTGAGGTGCAACAGTAATTACAAATCTTTTATCAGCAATTCCTTATT
TAGGAAATTCTATTGTAATCTGAATTTGAGGAGGATTTTCTATTAATAATGCAACATTAA
CACGATTTTTCTCAATTCATTTCATTTTACCCTTTATAATTTTAATTATAATTTTCATTC
ACTTAATATTTTTACATATTACAGGATCCAATAATCCTTTAGGAATTAATAGTAATTTTG
ATAAAATTACATTCTCACCTTATTTTATTATTAAAGACTTAATTGGATTAATTTTATTTT
TATGAATTTTTTGCACTTTAACATTATTATTCCCTTATTTATTAAATGACCATAATAATT
TTGTTATAGCCAATCCAATAATTACACCTAATCACATTCAACNNNNNNNNNNNNNNNNNN
NNNNNNNNNNNNNNNNNNNNNNNNNNNNNNNNNNNNNNTGAATCAATGTGGGACTGCTTA
CTCGTGGGCGAGCCGACGTGTATACCTTTTTTCTTG-GCTACCGTCGTCATCGGTAACCT
CGTGGTAAGTATAA------------------TATCGTTTAC---------ACCAAATA-
--------------------CGAC----TAG-GTGTAAAA-ACC--ATTT-----GCAAA
CGAACAATATCAAACGACGAT---------GATCATTATTTCAGGTACTTAATCTNNNNN
NNNNNNNNNNNNNNNNNNNNNNNNNNNNNNNNNNNNNNNNNNNNNNNGGACGGT------
------------------------------------------------------------
-------AAAAATTAATGGGTACATATATT----------------TTTTTAGACTCGTT
TCGAAGAAATCAAAAAAGAAGTCGGCAGTTACATTAAGAAAATTGGTTACAACCCAGCTG
CTGTTGCTTTCGTGCCCATCTCTGGATGGAATGGAGATAACATGTTGGAAGTTTCCGAAA
AAATGTCATGGTTCAAGGGATGGGCTGTTGACCGTAAAGAAGGAAAGGCTGACGGTAAAT
GTTTAATTGAAGCTTTGGATGCTATCCTGCCACCCAGTCGCCCAACAGACAAGGCTCTCC
GTCTTCCACTTCAGGTATATACTTTTTTTTT------TTTTTT------------CCCAG
ATTTGTTAATTATTTTTATTT---------------------------------------
------------------------------------------------------------
------------------------------------------------------------
------------------------------------------------------------
------------------------TTTGATTCTAGGACGTTTACAAGATAGGAGGTATTG
GAACAGTCCCAGTTGGTCGTGTGGAAACTGGTTTGTTAAAACCTGGTATGGTTGTTGTAT
TCGCTCCCGCCAACATCACCACTGAAGTTAAGTCTGTGGAGATGCACCACGAAGCTTTGA
TAGAAGCAGTTCCTGGAGACAATGTTGGTTTCAACGTAAAGAATGTTTCAGTAAAAGAAT
TAAGACGTGGTTTTGTTGCTGGTGACACAAAAAACAACCCACCCAAGGGTGCTGCCGATT
TCACTGCCCAGGTAAATTA-----GTAGTTTT--AANNNNNNNNNNNNNNNNNNNNNNNN
N--NNNNNNNNNNNNNNNNNNNNNNNNNNNNNNNNNNNNNNNNNNNNNNNAGATTTAGAA
GGAGAGGCTTTAGCAACTTTAGTAGTTAACTCTATGAGAGGAATAGTTAAAGTTTCTGCA
GTAAAAGCTCCGGGATTTGGTGATCGCAGAAAAGAGATGTTACAAGATATTTCAATTCTT
ACTGGTGGATCAGTAATTTCTGAAGAGTTAGCTATGGAATTGGAAAAATCTTCTTTAGAA
GACTTAGGGCAAGCTAAACGTATTGTTATTAATAAAGATTCTACTACAATTATTGATGGT
AATGGTAATAAAAATGCAATTAATAGTAGAATTACTCAGATTAGACAACAGATACAAGAA
GCTACATCTGATTATGATAAAGAAAAGTTAAATGAAAGATTGGCGAAATTATCTGGTGGT
GTAGCAGTATTGAAAGTAGGCGCTGCTACTGAAGTCGAGATGAAAGAGAAAAAAGCACGG
GTAGAAGATGCATTACATGCTACTAGAGCGGCTGTAGAAGAAGGTGTTGTTCCTGGGGGT
GGTGTAGCTTTAGTTCGTGTTGCAGAAAAAATTTCCCGTATTAATGGTCAAAACGAATTG
ATATTATGTTAGTAAGAGATGATGATATACCTGGATTAATTATGGATGGAGTAGTAGAAT
TAGGTATTGTAGGTGTAAATGTTTTAGAGGAAGAAAAATTAGAAAGAAAATTTTTAGGGA
TGGCTGCGCAGTCATATAAAATTTTACAAAATTTAGATTTTGGTTTGTGTAGATTATCTT
TAGCAATACCTATGGATATGGAATACTTAAATATTTTTTGTTTAAAAAATGCGCGAATTG
CTACTTCATATCCTCATTTATTAAAAAAATATTTTGATAGAAAAAATATTTTTTTTAAAC
CATTTGTTTTAAATGGTTCCGTTGAGGTAGCATCTAATGCTGGATTGGCGGATGCTATTT
GTGATCTTGTATCAACAGGAGCAACATTAGAAGCGAATGGATTAAAAGAAGTGGAGGTCA
TTTATCGATCTAACGCTTGTTTAGTATCTCAAAATATGAGTAATATTCCACTGTTTAAGT
ATCAATTAATTGAAAAGTTATTAACGCGTATTCAAGGGGTAATTAAAGCTAGAGAATCTA
AATATATTATGTTACATGCTCCTCGCGAACAATTAGAAAAGGTAATTGATTTACTAAAAG
GGGCTGAACGACCTACCGTTTTAGAATTAGTTGGGGATAAAAGTAAAGTAGTATTACATA
TGGTGAGCAGTGAAACAGTTTTTTGGGAAACTATGGAAAAATTAAAAAAATTAGGG
[12] 1969
AACTTTATATTTTATTTTTGGAATTTGAGCTGGTATAATAGGATCTTCATTAAGAATCTT
AATCCGACTTGAATTAAGACAAATCAATTCAATTATCAATAATAATCAATTATATAATGT
AATTGTTACAATTCATGCATTTATTATAATTTTTTTTATAACTATACCTATTGTAATTGG
AGGATTTGGAAACTGATTAATTCCTTTAATAATAGGATCTCCTGATATAGCTTTCCCACG
ACTAAATAATATTAGATTTTGATTATTACCCCCCTCATTAATAATAATAATCTGCAGATT
TATTATTAACAATGGTACAGGAACAGGATGAACAATTTACCCCCCCTTATCAAACAATAT
TGCTCATAACAATATTTCAGTAGATTTAACTATTTTTTCACTTCACTTAGCAGGAATCTC
ATCAATCCTAGGAGCAATTAATTTTATTTGTACAATTTTAAATATAATACCTAATAATAT
AAAATTAAATCAAATTCCACTCTTTCCATGATCAATTATTATTACAGCTACACTTTTAAT
CCTTTCACTTCCAGTATTAGCCGGAGCTATTACAATATTATTAACAGATCGAAATTTAAA
TACTTCATTCTTTGACCCATCAGGAGGAGGAGATCCAATTTTATATCAACATTTATTTNN
NNNNNNNNNNNNNNNNNNNNNNNNNNNATTTTACAGGTTTATTTTTAGCATTCCACTATA
AAACAGATATTAATTTAGCATTTCAAAGAATTATTAATATAAACCGAAATATTAATTTCG
GATGATTAATTCGGTCATTTCATGCTAACGGAGCATCAATATTTTTTATTATAATATATT
TACATATTAGACGAGGAATTTATATAAATTCTTTTAATTTTAAACTAACTTGATTAATCG
GAGTAATACTACTTTTATTAACTATAATAACTGCTTTTGTAGGATATGTTTTACCATGAG
GACAAATATCATTCTGAGGTGCAACAGTAATTACAAATCTTCTATCAGCAATCCCTTATT
TAGGAAATTCTATTGTAATTTGAATTTGAGGAGGATTTTCTATTAATAATGCAACATTAA
CACGATTTTTCTCAATTCATTTCATTCTACCTTTTATTATTTTAATTATAATTTTCATTC
ACTTAATATTTTTACATATAACAGGATCTAATAATCCTTTAGGAATTAATAGTAATTTTG
ATAAAATTACATTCTCACCTTATTTTATTATTAAAGATTTAATTGGATTAATTTTATTTT
TATGAATTTTTTGTATTTTAACATTATTATTTCCTTATTTATTAAATGATCATAATAATT
TTATTATAGCCAACCCAATAATTACACCTAATCATATTCAACCAGAATGATACTTTTTAT
TCTCTTATTCAATCTTACGAGCANNNNNNNNNNNNNNNNNNNNNNNNNNNNNNNNNNNNN
NTCGTGGGCGAGCCGACGTGTATACCTTTTTTCTTG-GCTACCGTCGTCATCGGTAACCT
CGTGGTAAGTATAA------------------TATCGTTTAC---------ACCAAATA-
--------------------CGAC----TAG-GTGTAAAA-ACC--ATTT-----GCAAA
CAAACAATATCAAACGACGAT---------GATCATTATTACAGGTACTTAATNNNNNNN
NNNNNNNNNNNNNNNNNNNNNNNNNNNNNNNNNNNNNNNNNNNNTT-GGACGGT------
------------------------------------------------------------
-------AAAAATTAATGGGTACATATATT----------------TTTTTAGACTCGTT
TCGAAGAAATCAAAAAAGAAGTCGGCAGTTACATTAAGAAAATTGGTTACAACCCAGCTG
CTGTTGCTTTCGTACCCATCTCTGGATGGAATGGAGATAACATGTTGGAAGTTTCCGAAA
AAATGTCATGGTTCAAGGGATGGTCTGTTGACCGTAAAGAAGGAAAGGCTGACGGTAAAT
GTTTAATTGAAGCTTTGGATGCTATCCTGCCACCCAGTCGCCCAACAGACAAGGCTCTCC
GTCTTCCACTTCAGGTATATACTTTTTTATT------TTTT-------------CCCCAG
ATTTGTTAATTATTTT--TTT---------------------------------------
------------------------------------------------------------
------------------------------------------------------------
------------------------------------------------------------
------------------------TTTATTCTTAGGACGTTTACAAGATAGGAGGTATTG
GAACAGTCCCAGTTGGTCGTGTGGAAACTGGTTTGTTAAAACCTGGTATGGTTGTTGTAT
TCGCTCCCGCCAACATCACCACTGAAGTTAAGTCTGTGGAGATGCACCACGAAGCTTTGA
TAGAAGCAGTTCCTGGAGACAATGTTGGTTTCAACGTAAAGAATGTTTCAGTAAAAGAAT
TAAGACGTGGTTTCGTTGCTGGTGACACAAAAAACAACCCACCCAAGGGTGCTGCCGATT
TCACTGCCCAGGTAAATTA-----GTAGTTTT--AAATGTTT--GATTTAAATTGTTTCT
A--ATAATATGTTATGATGTNNNNNNNNNNNNNNNNNNNNNNNNNNNNNNNNATTTAGAA
GGAGAAGCTTTAGCGACTTTAGTAGTTAACTCTATGAGAGGAATAGTTAAAGTTTCTGCA
GTAAAAGCTCCAGGATTTGGTGATCGCAGAAAAGAGATGTTACAAGATATTTCAATTCTA
ACTGGTGGATCAGTAATTTCTGAAGAGTTAGCTATGGAATTAGAAAAATCTTCTTTAGAA
GATTTAGGTCAAGCTAAACGAATTGTTATTAATAAAGATTCTACTACCATTATTGATGGT
AATGGTAATAAAAATGCAATTAATAGTAGAATTAATCAGATTAGACAGCAGATACAAGAA
GCAACATCTGATTATGATAAAGAAAAGTTAAATGAAAGATTAGCTAAATTATCTGGTGGT
GTAGCAGTATTAAAAGTAGGTGCTGCTACTGAAGTTGAAATGAAAGAGAAAAAAGCACGA
GTAGAAGATGCATTACATGCTACTAGAGCGGCGGTAGAAGAAGGTGTTGTCCCTGGGGGT
GGTGTAGCTTTAGTTCGTGTTGCAGAAAAAATTTCCCGTATTAATGGTCAAAACNNNNNN
NNNNNNNNNNNNNNNNNNNNNNNNNNNNNNNNGGTTTAATTATGGATGGAGTAGTAGAAT
TAGGAATTGTAGGTATAAATGTTTTAGAGGAAGAAAAATTAGCAAGAAAATTTTTAGGAA
CAGCTGCGCAGTCATATAAAATTTTACAAAATTTAGATTTTGGTTTATGTAGATTATCTT
TAGCAGTACCTATGGATACGGAATACTTAAATGTTTTTTGCTTAAAAAATGCGCGAATTG
CTACTTCGTATCCTCATTTATTAAAAAAATATTTTGATAAAAAAAGTATTTTTTTTAAAC
CATTTGTTTTAAATGGGTCAGTTGAAGTAGCATCTAATGCTGGATTAGCAGATGCTATTT
GCGATCTTGTATCAACGGGAGCAACATTGGAAGCTAATGGATTAAAAGAAGTGGAAGTAA
TTTATCGATCTAGTGCGTGTTTAGTATCTCAAAATATGAACAATATTCCATTATTTAAGT
ATCAATTAATTAAAAANNNNNNNNNNNNNNNNNNNNNNNNNNNNNNNNNNNNNNNNNNNN
NNNNNNNNNNNNNNNNNNNNNNNNNNNNNNNNNNNNNNNNNNNNNNNNNNNNNNNNNNNN
NNNNNNNNNNNNNNNNNNNNNNNNNNNNNNNNNNNNNNNNNNNNNNNNNNNNNNNNNNNN
NNNNNNNNNNNNNNNNNNNNNNNNNNNNNNNNNNNNNNNNNNNNNNNNNNNNNNNN
[13] 1971
AACTTTATATTTTATTTTTGGTATTTGATCTGGTATAATTGGATCTTCACTTAGAATTTT
GATTCGTCTTGAATTAAGTCAAATTAATTCAATTATTAATAATAATCAATTATATAATGT
TATTGTTACAATTCATGCCTTTATTATAATTTTTTTTATAACTATACCAATTGTTATTGG
AGGATTTGGAAATTGACTAATTCCTTTAATAATGGGATCACCTGATATAGCATTTCCTCG
ATTAAATAATATTAGTTTTTGATTATTACCCCCATCATTAATAATAATAATTTGTAGTTT
CATAATTAACAATGGAACAGGAACAGGATGAACAATTTATCCCCCCTTATCAAATAATAT
CGCACATAATAATATTTCAGTAGATTTAACTATCTTCTCTCTTCATTTAGCAGGAATTTC
ATCAATTTTAGGAGCAATCAATTTTATTTGTACAATTATTAATATAATACCTAATAATTT
AAAAATAAATCAAATCCCTTTATTTCCTTGATCAATTTTAATTACAGCTATATTATTAAT
TTTATCATTACCAGTTTTAGCTGGAGCAATTACTATATTATTAACAGATCGAAATTTAAA
TACTTCATTTTTTGATCCCTCAGGGGGAGGAGACCCAATTCTATATCAACATTTATTTNN
NNNNNNNNNNNNNNNNNNNNNNNNNNNNNNNNNNNNNNNNNNNNNNNNNNNTTCACTTTA
AAACAGATATTAATTTAGCTTTTCAAAGAATTATTAATATTAATCGAAACATTAATTTTG
GATGATTAATTCGATCTCTTCATGCTAATGGAGCATCAATATTTTTTATTATAATATATA
TACATATTAGACGAGGAATTTATATAAATTCTTTTAACTTTAAAATAACATGATTAATTG
GAGTTATATTATTATTACTAACTATAATAACTGCATTTGTTGGATATGTATTACCATGAG
GACAAATATCATTTTGAGGAGCTACAGTAATTACAAATTTATTGTCAGCTATCCCATATC
TAGGTAATTCAATTGTTATTTGAATCTGAGGAGGATTCTCTATTAATAATGCAACTTTAA
CACGATTTTTTTCAATTCATTTTATTTTACCATTTATTATTTTATTATTTATCATTATTC
ACTTAATATTTCTTCATTTAACTGGATCTAATAATCCTTTAGGAATTAATAGAAATTTTG
ATAAAATTTCATTTTCACCTTATTTTATTATTAAAGATCTAATTGGATTAATCATTTTTA
TATGAATATTCATTTTATTAACATTAATTTTTCCGTTTTTATTAAATGATCATAATAATT
TTATTATAGCTAATCCTATAATTACACCTAATCATATTCAACCAGAATGATACTTTCTAT
TTTCTTACACAATTCTACGAGCANNNNNNNNNNNNNNNTGAATCAATGTGGGACTGCTTA
CTCGTGGGCGAACCGACGTGTATACCGTTTTTCTTG-GCTACCGTTGTTATCGGTAACCT
CGTGGTAAGTATAA------------------TATCGTTTGT-----------------C
TACAAGAAAAA---------CGATG-ATTAA-GTGTAAAC-ACCG-AGTGATAT-GAAAA
CGAAC-------------GAT---------AATCATTGTTCCAGGTACTTAATCTNNNNN
NNNNNNNNNNNNNNNNNNNNNNNNNNNNNNNNNNNNNNNNNNNNNNNNNNNNNNNNNNNN
NNNNNNNNNNNNNNNNNNNNNNNNNNNNNNNNNNNNNNTTGAATGAGTAGAATT------
------------------------------AATTGATATA-TGTTATGTTTAGACTCGTT
TCGAAGAAATTAAGAAAGAAGTCAGCAGTTATATTAAGAAAATTGGTTACAACCCAGCCG
CTGTTGCTTTCGTCCCAATCTCTGGATGGAACGGTGACAACATGTTGGAAGTTTCCGAAA
AAATGCCATGGTTCAAGGGATGGAATGTTGAACGTAAAGAAGGAAAGGCTGACGGTAAAT
GTTTAATTGAAGCTTTGGATGCTATCCTGCCACCCAGTCGTCCAACTGACAAAGCTCTCC
GTCTTCCACTTCAGGTATATACAA------------------------------------
-----------------------TTTTCTATTATT-CAT----------------AAATA
TTT---TTC-AAATTT-------------------------------------------T
AATTCATTTTCATTA---------------------------------------------
----------TATATTTATA----------------------------------------
---------------------TTTTTATACTTTAGGACGTATACAAGATAGGAGGTATTG
GAACAGTACCCGTTGGTCGTGTGGAAACTGGTTTATTGAAACCCGGTATGGTTGTTGTAT
TTGCTCCTGCTAACATTACCACTGAAGTTAAGTCTGTAGAGATGCACCACGAAGCTTTGA
CCGAAGCTGTTCCTGGAGATAATGTTGGTTTCAACGTAAAGAACGTTTCAGTCAAAGAAT
TAAGACGTGGTTTTGTTGCTGGTGACACTAAAAACAACCCACCTAAGGGTGCTGCCGATT
TCACTGCCCAGGTAAATAAATTATGTAGATTTT-TATTATT------TTAAATTCATGCT
A---ATATGTCATTNNNNNNNNNNNNNNNNNNNNNNNNNNNNNNNNNNNNAGATTTAGAA
GGTGAAGCTTTAGCTACTTTAGTAGTAAATTCTATGAGAGGAATAGTAAAAGTTGCAGCT
GTTAAAGCTCCAGGTTTTGGAGATCGTAGAAAAGCAATGTTACAAGATATTTCTATTTTA
ACTGGTGGTTCTGTAATTTCTGAAGAATTAGCTATGGATTTAGAAAAATCTTCTTTAGAA
GATTTAGGGCAAGCTAAACGTGTTGTCATTAATAAAGATACAACAACAATTATTGATGGT
AATGGAAATAAAGAAGCTATTAAAAGTCGTATTAGTCAAATTAGACAAGAAATAAATGAA
GCTACATCAGATTATGATAAAGAAAAATTAAATGAACGTTTAGCAAAATTATCTGGTGGT
GTAGCAGTATTAAAAGTAGGTGCAGCAACTGAAGTAGAAATGAAAGAAAAAAAAGCTCGT
GTTGAAGATGCTTTACATGCTACTAGAGCTGCAGTAGAAGAAGGTGTTGTTCCTGGTGGT
GGTGTTGCTTTAGTTCGTGTTGCAGAAAAAATTTCCCGTATTAATGGTCAAAACGAATTG
ATGTTATGTTAGTTCGTGATGATGATATTCCTGGTTTAATTATGGATGGTGTAGTAGAAT
TAGGAATTATCGGTTTGAATGTTTTAGAAGAAAAACGTTTAACTAGATTATTTTCAGAAG
AAACAGTT---TCATATGCTATTTTACAAAATCTTGATTTTGGTATTTGTCGTTTATCAT
TATCAGTTCCTTTTGATATGAAATATTCTGGAATTTTATGTTTAAAAAATTCTCGTATTG
CGACTTCATATCCAAATTTATTAAAAAGATATTTTGATAAAAAAAATATTCCTTTTAAAC
CTTTTGTATTAAATGGTTCTGTAGAAGTTGCTTATAATTCTGGTTTATCTGATGCTATTT
GTGATTTAGTTTCCACTGGAGCAACATTAGAAGCTAATGGATTAAGAGAAGTAGAAACAA
TTTATAATTCTCGAGCATGTTTGATTTCTCGTGAAGAAAAATATATGATACCTGAAAAAA
GACATTTTATTAAAAAATTATTAAATCGTATTCAAGGTGTTATTAAAGCTCGAGAATCAA
AATATATTATGTTACATATTGAAAAGAGTAAGTTAAATAAAGTAACTGATTTATTAAAAG
GTGCAGAAAGACCGACGATTTTAGAATTATTCGGTAATCCAGATAAAGTAGCATTACATA
TGGTTAGTAGTGAAATAATTTTCTGGGAAACTATGGAACAATTAAAATCATTAGGA
[14] 1973
AACTTTATATTTTATTTTTGGTATTTGATCTGGTATAATTGGATCTTCACTTAGAATTTT
GATTCGTCTTGAATTAAGTCAAATTAATTCAATTATTAATAATAATCAATTATATAATGT
TATTGTTACAATTCATGCCTTTATTATAATTTTTTTTATAACTATACCAATTGTTATTGG
AGGATTTGGAAATTGACTAATTCCTTTAATAATGGGATCACCTGATATAGCATTTCCTCG
ATTAAATAATATTAGTTTTTGATTATTACCCCCATCATTAATAATAATAATTTGTAGTTT
CATAATTAACAATGGAACAGGAACAGGGTGAACAATTTATCCCCCCTTATCAAATAATAT
CGCACATAATAATATTTCAGTAGATTTAACTATCTTCTCTCTTCATTTAGCAGGAATTTC
ATCAATTTTAGGAGCAATCAATTTTATTTGTACAATTATTAATATAATACCTAATAATTT
AAAAATAAATCAAATCCCTTTATTTCCTTGATCAATTTTAATTACAGCTATATTATTAAT
TTTATCATTACCAGTTTTAGCTGGAGCAATTACTATATTATTAACAGATCGAAATTTAAA
TACTTCATTTTTTGATCCCTCAGGGGGAGGAGACCCAATTCTATATCAACATTTATTTNN
NNNNNNNNNNNNNNNNNNNNNNNNNNNNNNNNACAGGATTATTTTTAGCATTTCACTTTA
AAACAGATATTAATTTAGCTTTTCAAAGAATTATTAATATTAATCGAAACATTAATTTTG
GATGATTAATTCGATCTCTTCATGCTAATGGAGCATCAATATTTTTTATTATAATATATA
TACATATNANACGAGGAATTTATATAAATTCTTTTAACTTTAAAATAACATGATTAATTG
GAGTTATATTATTATTACTAACTATAATAACTGCATTTGTTGGATATGTATTACCATGAG
GACAAATATCATTTTGAGGAGCTACAGTAATTACAAATTTATTGTCAGCTATCCCATATC
TAGGTAATTCAATTGTTATTTGAATCTGAGGAGGATTCTCTATTAATAATGCAACTTTAA
CACGATTTTTTTCAATTCATTTTATTTTACCATTTATTATTTTATTATTTATCATTATTC
ACTTAATATTTCTTCATTTAACTGGATCTAATAATCCTTTAGGAATTAATAGAAATTTTG
ATAAAATTTCATTTTCACCTTATTTTATTATTAAAGATCTAATTGGATTAATCATTTTTA
TATGAATATTCATTTTATTAACATTAATTTTTCCATTTTTATTAAATGATCATAATAATT
TTATTATAGCTAATCCTATAATTACACCTAATCATATTCAACCAGAATGATACTTTCTAT
TTTCTTACACAATTCTACGAGCANNNNNNNNNNNNNNNTGAATCAATGTGGGACTGCTTA
CTCGTGGGCGAACCGACGTGTATACCGTTTTTCTTG-GCTACCGTTGTTATCGGTAACCT
CGTGGTAAGTATAA------------------TATCGTCTGT-----------------C
TACAAGGAAAA---------CGATG-ATTAA-GTGTAAAC-ACCG-AGTGATAT-GCAAA
CGAAC-------------GAT---------AATCATTGTTCCAGGTACTTAATCTTGAAC
CACCATACAGTGAAGTACGTTTTTAATAT-------------------------------
------------------------TAATCTATTATAATTTGAATGAGTAGAATT------
------------------------------AATTGATATA-TGTTATGTTTAGACTCGTT
TCGAAGAAATTAAGAAAGAAGTCAGCAGTTATATTAAGAAAATTGGTTACAACCCAGCCG
CTGTTGCTTTCGTCCCAATCTCTGGATGGAACGGTGACAACATGTTGGAAGTTTCCGAAA
AAATGCCATGGTTCAAGGGATGGAATGTTGAACGTAAAGAAGGAAAGGCTGACGGTAAAT
GTTTAATTGAAGCTTTGGATGCTATCCTGCCACCCAGTCGTCCAACTGACAAAGCTCTCC
GTCTTCCACTTCAGGTATATACAA------------------------------------
-----------------------TTTTCTATTATT-CAT----------------AAATA
TTT---TTC-AAATTT-------------------------------------------T
AATTCATTTTCATTA---------------------------------------------
----------TATATTTATA----------------------------------------
---------------------TTTTTATACTTTAGGACGTATACAAGATAGGAGGTATTG
GAACAGTACCCGTTGGTCGTGTGGAAACTGGTTTATTGAAACCCGGTATGGTTGTTGTAT
TTGCTCCTGCTAACATTACCACTGAAGTTAAGTCTGTAGAGATGCACCACGAAGCTTTGA
CCGAAGCTGTTCCTGGAGATAATGTTGGTTTCAACGTAAAGAACGTTTCAGTCAAAGAAT
TAAGACGTGGTTTTGTTGCTGGTGACACTAAAAACAACCCACCTAAGGGTGCTGCCGATT
TCACTGCCCAGGTAAATAAATT-AGTAGATTTT-TATTATT------TTAAATTCATGCT
A---ATATGTCATT---TTTATTANNNNNNNNNNNNNNNNNNNNNNNNNNAGATTTAGAA
GGTGAAGCTTTAGCTACTTTAGTAGTAAATTCTATGAGAGGAATAGTAAAAGTTGCAGCT
GTTAAAGCTCCAGGTTTTGGAGATCGTAGAAAAGCAATGTTACAAGATATTTCTATTTTA
ACTGGTGGTTCTGTAATTTCTGAAGAATTAGCTATGGATTTAGAAAAATCTTCTTTAGAA
GATTTAGGGCAAGCTAAACGTGTTGTCATTAATAAAGATACAACAACAATTATTGATGGT
AATGGAAATAAAGAAGCTATTAAAAGTCGTATTAGTCAAATTAGACAAGAAATAAATGAA
GCTACATCAGATTATGATAAAGAAAAATTAAATGAACGTTTAGCAAAATTATCTGGTGGT
GTAGCAGTATTAAAAGTAGGTGCAGCAACTGAAGTAGAAATGAAAGAAAAAAAAGCTCGT
GTTGAAGATGCTTTACATGCTACTAGAGCTGCAGTAGAAGAAGGTGTTGTTCCTGGTGGT
GGTGTTGCTTTAGTTCGTGTTGCAGAAAAAATTTCCCGTATTAATGGTCAAAACGAANNG
ATGTTATGTTAGTTCGTGATGATGATATTCCTGGTTTAATTATGGATGGTGTAGTAGAAT
TAGGAATTATCGGTTTGAATGTTTTAGAAGAAAAACGTTTAACTAGATTATTTTCAGAAG
AAACAGTT---TCATATGCTATTTTACAAAATCTTGATTTTGGTATTTGTCGTTTATCAT
TATCAGTTCCTTTTGATATGAAATATTCTGGAATTTTATGTTTAAAAAATTCTCGTATTG
CGACTTCATATCCAAATTTATTAAAAAGATATTTTGATAAAAAAAATATTCCTTTTAAAC
CTTTTGTATTAAATGGTTCTGTAGAAGTTGCTTATAATTCTGGTTTATCTGATGCTATTT
GTGATTTAGTTTCCACTGGAGCAACATTAGAAGCTAATGGATTAAGAGAAGTAGAAACAA
TTTATAATTCTCGAGCATGTTTGATTTCTCGTGAAGAAAAATATATGATACCTGAAAAAA
GACATTTTATTAAAAAATTATTAAATCGTATTCAAGGTGTTATTAAAGCTCGAGAATCAA
AATATATTATGTTACATATTGAAAAGAGTAAGTTAAATAAAGTAACTGATTTATTAAAAG
GTGCAGAAAGACCGACGATTTTAGAATTATTCGGTAATCCAGATAAAGTAGCATTACATA
TGGTTAGTAGTGAAATAATTTTCTGGGAAACTATGGAACAATTAAAATCTTTAGGA
[15] 1974
AACTTTATATTTTATTTTTGGTATTTGATCTGGTATAATTGGATCTTCACTTAGAATTTT
GATTCGTCTTGAATTAAGTCAAATTAATTCAATTATTAATAATAATCAATTATATAATGT
TATTGTTACAATTCATGCCTTTATTATAATTTTTTTTATAACTATACCAATTGTTATTGG
AGGATTTGGAAATTGACTAATTCCTTTAATAATGGGATCACCTGATATAGCATTTCCTCG
ATTAAATAATATTAGTTTTTGATTATTACCCCCATCATTAATAATAATAATTTGTAGTTT
CATAATTAACAATGGAACAGGAACAGGGTGAACAATTTATCCCCCCTTATCAAATAATAT
CGCACATAATAATATTTCAGTAGATTTAACTATCTTCTCTCTTCATTTAGCAGGAATTTC
ATCAATTTTAGGAGCAATCAATTTTATTTGTACAATTATTAATATAATACCTAATAATTT
AAAAATAAATCAAATCCCTTTATTTCCTTGATCAATTTTAATTACAGCTATATTATTAAT
TTTATCATTACCAGTTTTAGCTGGAGCAATTACTATATTATTAACAGATCGAAATTTAAA
TACTTCATTTTTTGATCCCTCAGGGGGAGGAGACCCAATTCTATATCAACATTTATTTNN
NNNNNNNNNNNNNNNNNNNNNNNNNNNATTTTACAGGATTATTTTTAGCATTTCACTTTA
AAACAGATATTAATTTAGCTTTTCAAAGAATTATTAATATTAATCGAAACATTAATTTTG
GATGATTAATTCGATCTCTTCATGCTAATGGAGCATCAATATTTTTTATTATAATATATA
TACATATTAGACGAGGAATTTATATAAATTCTTTTAACTTTAAAATAACATGATTAATTG
GAGTTATATTATTATTACTAACTATAATAACTGCATTTGTTGGATATGTATTACCATGAG
GACAAATATCATTTTGAGGAGCTACAGTAATTACAAATTTATTGTCAGCTATCCCATATC
TAGGTAATTCAATTGTTATTTGAATCTGAGGAGGATTCTCTATTAATAATGCAACTTTAA
CACGATTTTTTTCAATTCATTTTATTTTACCATTTATTATTTTATTATTTATCATTATTC
ACTTAATATTTCTTCATTTAACTGGATCTAATAATCCTTTAGGAATTAATAGAAATTTTG
ATAAAATTTCATTTTCACCTTATTTTATTATTAAAGATCTAATTGGATTAATCATTTTTA
TATGAATATTCATTTTATTAACATTAATTTTTCCATTTTTATTAAATGATCATAATAATT
TTATTATAGCTAATCCTATAATTACACCTAATCATATTCAACCAGAATGATACTTTCTAT
TTTCTTACACAATTCTACGAGCANNNNNNNNNNNNNNNNNNNNNNNNNNNNNNNNNNNNN
NTCGTGGGCGAACCGACGTGTATACCGTTTTTCTTG-GCTACCGTTGTTATCGGTAACCT
CGTGGTAAGTATAA------------------TATCGTTTGT-----------------C
TACAAGNAAAA---------CGATG-ATTAA-GTGTAAAC-ACCG-AGTGATAT-GCAAA
CGAAC-------------GAT---------AATCATTGTTCCAGGTACTTAATNNTGAAC
CACCATACAGTGAAGTACGTTTTTAATAT-------------------------------
------------------------TAATCTATTATAATTTGAATGAGTAGAATT------
------------------------------AATTGATATA-TGTTATGTTTAGACTCGTT
TCGAAGAAATTAAGAAAGAAGTCAGCAGTTATATTAAGAAAATTGGTTACAACCCAGCCG
CTGTTGCTTTCGTCCCAATCTCTGGATGGAACGGTGACAACATGTTGGAAGTTTCCGAAA
AAATGCCATGGTTCAAGGGATGGAATGTTGAACGTAAAGAAGGAAAGGCTGACGGTAAAT
GTTTAATTGAAGCTTTGGATGCTATCCTGCCACCCAGTCGTCCAACTGACAAAGCTCTCC
GTCTTCCACTTCAGGTATATACAA------------------------------------
-----------------------TTTTCTATTATT-CAT----------------AAATA
TTT---TTC-AAATTT-------------------------------------------T
AATTCATTTTCATTA---------------------------------------------
----------TATATTTATA----------------------------------------
---------------------TTTTTATACTTTAGGACGTATACAAGATAGGAGGTATTG
GAACAGTACCCGTTGGTCGTGTGGAAACTGGTTTATTGAAACCCGGTATGGTTGTTGTAT
TTGCTCCTGCTAACATTACCACTGAAGTTAAGTCTGTAGAGATGCACCACGAAGCTTTGA
CCGAAGCTGTTCCTGGAGATAATGTTGGTTTCAACGTAAAGAACGTTTCAGTCAAAGAAT
TAAGACGTGGTTTTGTTGCTGGTGACACTAAAAACAACCCACCTAAGGGTGCTGCCGATT
TCACTGCCCAGGTAAATAAATT-AGTAGATTTT-TATTATT------TTAAATTCATGCT
A---ATATGTCATT---TTTATNNNNNNNNNNNNNNNNNNNNNNNNNNNNAGATTTAGAA
GGTGAAGCTTTAGCTACTTTAGTAGTAAATTCTATGAGAGGAATAGTAAAAGTTGCAGCT
GTTAAAGCTCCAGGTTTTGGAGATCGTAGAAAAGCAATGTTACAAGATATTTCTATTTTA
ACTGGTGGTTCTGTAATTTCTGAAGAATTAGCTATGGATTTAGAAAAATCTTCTTTAGAA
GATTTAGGGCAAGCTAAACGTGTTGTCATTAATAAAGATACAACAACAATTATTGATGGT
AATGGAAATAAAGAAGCTATTAAAAGTCGTATTAGTCAAATTAGACAAGAAATAAATGAA
GCTACATCAGATTATGATAAAGAAAAATTAAATGAACGTTTAGCAAAATTATCTGGTGGT
GTAGCAGTATTAAAAGTAGGTGCAGCAACTGAAGTAGAAATGAAAGAAAAAAAAGCTCGT
GTTGAAGATGCTTTACATGCTACTAGAGCTGCAGTAGAAGAAGGTGTTGTTCCTGGTGGT
GGTGTTGCTTTAGTTCGTGTTGCAGAAAAAATTTCCCGTATTAATGGTCAAAACGAATTG
ATGTTATGTTAGTTCGTGATGATGATATTCCTGGTTTAATTATGGATGGTGTAGTAGAAT
TAGGAATTATCGGTTTGAATGTTTTAGAAGAAAAACGTTTAACTAGATTATTTTCAGAAG
AAACAGTT---TCATATGCTATTTTACAAAATCTTGATTTTGGTATTTGTCGTTTATCAT
TATCAGTTCCTTTTGATATGAAATATTCTGGAATTTTATGTTTAAAAAATTCTCGTATTG
CGACTTCATATCCAAATTTATTAAAAAGATATTTTGATAAAAAAAATATTCCTTTTAAAC
CTTTTGTATTAAATGGTTCTGTAGAAGTTGCTTATAATTCTGGTTTATCTGATGCTATTT
GTGATTTAGTTTCCACTGGAGCAACATTAGAAGCTAATGGATTAAGAGAAGTAGAAACAA
TTTATAATTCTCGAGCATGTTTGATTTCTCGTGAAGAAAAATATATGATACCTGAAAAAA
GACATTTTATTAAAAAATTATTAAATCGTATTCAAGGTGTTATTAAAGCTCGAGAATCAA
AATATATTATGTTACATATTGAAAAGAGTAAGTTAAATAAAGTAACTGATTTATTAAAAG
GTGCAGAAAGACCGACGATTTTAGAATTATTCGGTAATCCAGATAAAGTAGCATTACATA
TGGTTAGTAGTGAAATAATTTTCTGGGAAACTATGGAACAATTAAAATCTTTAGGA
[16] 2017
AACTTTATATTTTATTTTCGGAATTTGATCTGGTATAATAGGATCATCACTTAGAATTTT
AATTCGACTTGAATTAAGACAAATTAATTCAATTATTAACAATAATCAATTATATAATGT
AATTGTTACAATTCATGCATTTATTATAATTTTTTTTATAACTATGCCTATTGTAATCGG
GGGATTTGGAAACTGATTAATCCCAATAATAATAGGATCTCCCGATATAGCATTCCCACG
ATTAAACAATATTAGATTTTGATTACTACCACCATCATTAATAATAATAATTTGTAGATT
TATTATTAATAATGGAACAGGAACAGGATGAACAATTTATCCACCATTATCAAATAATAT
TGCTCATAATAATATTTCAGTAGACTTAACTATCTTTTCTCTACATTTAGCAGGAATCTC
ATCAATTTTAGGAGCAATTAATTTTATCTGTACAATTTTAAATATAATACCTAATAATTT
AAAACTTAATCAAATTCCATTATTTCCATGATCAATTTTAATTACAGCCATATTATTAAT
TTTATCATTACCAGTTTTAGCAGGTGCAATTACAATATTATTAACAGATCGAAACTTAAA
TACTTCATTTTTTGACCCATCAGGAGGAGGAGATCCAATTTTATATCAACATTTATTCNN
NNNNNNNNNNNNNNNNNNNNNNNNNNNNNNNNNNNNNNNTTTTTTTAGCATTTCATTACA
AAACAGATATCAATTTAGCATTTCAAAGAATTATTAATATTAATCGAAACATTAATTTTG
GTTGATTAATTCGTTCATTTCATGCTAATGGAGCATCAATATTTTTTATTATAATATATA
TACATATTAGACGAGGAATTTATTTAAACTCATTTAATTTTAAAATAACATGATTAATCG
GAGTAATTTTATTATTGTTAACTATAATAACAGCATTTGTTGGATATGTTTTACCTTGAG
GACAAATATCATTTTGAGGAGCTACAGTAATTACTAATCTTTTATCAGCTATCCCTTATT
TAGGAAATTCAATTGTAATTTGAATTTGAGGAGGATTTTCAATTAATAATGCAACTTTAA
CACGATTTTTTTCAATTCATTTTATCTTACCCTTTATTATTTTAATATTCATTTTTATAC
ACTTAATATTTCTTCACTTAACAGGATCAAATAATCCTATAGGAATTAACAGAAATTTTG
ATAAAATTTCATTTTCACCCTATTTTATTATTAAAGATTTAATTGGATTAATTATATTTT
TATGAATATTTCTTATACTAACATTATTATTCCCATTTATATTAAATGATCACAATAACT
TTATTATAGCTAATCCAATAATTACACCTAATCACATTCAACCAGAATGATATTTTTTAT
TTTCATACACAATCTTACGAGCAATCCCAAACAAATTANNNNNNNNNNNNNNNNNNNNNN
NNNNNNNNNNNNNNNNNNNNNNNNNNNNNNNNNNNNNNNNNNNNNNNNNNTCGGTAACCT
TGTGGTAAGTATAA------------------TATCGTTTAC-----------------C
TACAAAAAAAAAAA------CGATG-ACTAG-ATGTAAACCACCGGAATGAGAN-NNNNN
NNNNNNNNNNNNNNNNNNNNNNNNNNNNNNNNNNNNNNNNNNNNNNNNNNNNNNNTGAAC
CACCATACAGTGAAGTAGGTTTTTAATTT-------------------------------
------------------------TAATCTATTCAAATTATTTTTATAATT---------
------------------------------AATTGATATATTATTATTTTTAGACTCGTT
TCGAAGAAATCAAGAAAGAAGTCAGCAGTTATATTAAGAAAATTGGTTACAACCCAGCCG
CTGTTGCTTTCGTCCCAATCTCTGGATGGAACGGAGATAACATGTTGGAAGTTTCCGAAA
AAATGCCATGGTTCAAGGGATGGGCAGTTGAACGTAAAGAAGGAAAGGCTGACGGTAAAT
GTTTAATTGAAGCTTTAGATGCTATCCTGCCACCCAGTCGTCCAACTGACAAAGCTCTCC
GTCTTCCACTTCAGGTAT--ACAA------------------------------------
-----------------------TTTTCTGATTTTACTTTATAATTTAACTTG-ATAGTA
TTT---TTC-AAATTT--------------------------------------------
GTATTCATATTCA-----------------------------------------------
--------TTACACATATA-----------------------------------------
---------------------TTTCTCTATTTCAGGACGTATACAAGATAGGAGGTATTG
GAACAGTCCCCGTTGGTCGTGTGGAAACTGGTTTATTGAAACCCGGTATGGTTGTTGTAT
TCGCTCCTGCTAACATCACCACTGAAGTCAAGTCCGTGGAGATGCACCATGAAGCTTTGA
CAGAAGCTGTTCCCGGAGATAATGTTGGTTTCAACGTAAAGAACGTTTCAGTCAAAGAAT
TAAGACGTGGTTTCGTTGCTGGTGACACCAAGAACAACCCACCTAAGGGTGCTGCTGATT
TCACTGCCCAGGTAAGTTA-----GGAGATTTT-CATTATC------TACAATTAATGCT
A---ATATATGTTA---CGTTTAATAGGTTATTGTATTGAACCACCCTGGAGATTTAGAA
GGTGAAGCGTTAGCTACCTTAGTAGTAAATTCTATGAGAGGAATTGTTAAAGTATCTGCA
GTTAAAGCTCCTGGTTTCGGTGATCGTCGAAAAGCGATGTTGCAAGATATTTCTATTCTT
ACTGGCGGCTCTGTTATATCTGAAGAATTAGCTATGGAGTTAGAAAAATCTTCTTTAGAA
GATTTAGGGCAAGCTAAACGTGTTGTAATTAGCAAAGATGCTACAACTATTATTGGCGGT
AATGGCGATAAACGTTCTATTAAAAATCGTATTAATCAAATTAGACAAGAAATACATGAA
GCGACATCTGATTATGATAAAGAAAAATTAAATGAACGTTTAGCAAAATTATCTGGTGGT
GTAGCGGTTTTAAAAGTAGGGGCAGCAACTGAAGTAGAAATGAAAGAAAAAAAAGCGCGT
GTTGAAGATGCATTACATGCAACACGAGCAGCTGTAGAAGAAGGAGTAGTACCTGGAGGA
GGTGTTGCTCTAGTTCGAGTAGCAGAAAAAATTTCTCGAATTAATGGTCAAAACGAATTG
ATATCATGTTAGTTAGAGATGATGATATCCCCGGTTTAATTATGGATAATGTAGTAGAAT
TAGGAATAATAGGCTCTAATGTTTTAGAAGAGACGTGTTTGACTAGGTCATTTATAGGGG
CTCCAGTC---TCTTATACTATTTTACAATATCTTGATTTTGGTATATGTCGTTTGTCTT
TGTCTACACCTTTAGATACGATGTATTCTGGAATTTCATGTTTAACGAATGCTCGTATTG
CAACATCATATCCAAATTTATTAAAGCGATATTTTGATGAAAAAAATATTCCATTTAAAC
CATTTGTTTTAAATGGTTCGGTAGAAGTGGCTTATAATTCAGGTTTAGCTGATGCAATAT
GTGATTTAGTTTCGACTGGAGCTACTTTGGAGGCGAATGGATTAAAGGAAGTAGAAACTA
TTTATCAGTCACGTGCATGCCTTATCTCCCGAACAACTAAAGACATGATTCCTGAGAAAA
AAAAATTTATTAAAAAATTGTTAAATCGTATTCAAGGAGTTATTAAAGCAAGAGAATCTA
AGTATATTATGTTACATATTGAAAAAAATAAATTAAATAAAATAATTAATTTATTAAAAG
GTGCTGAACAACCCACCATTTTAGAATTATCCGGTAACAAAAATAAAGTAGCTGTGCATT
TAGTTAGTACTGAAACAGTTTTTTGGGAAACTATAGAGCAGTTAAAATCATTAGGT
[17] 2163
AACTTTGTATTTTATTTTCGGAATTTGATCTGGTATAATAGGATCATCACTTAGTATTTT
AATTCGACTTGAATTAAGACAAATTAACTCAATTATTAATAATAATCAATTATATAATGT
AATTGTTACAATTCATGCATTTATTATAATTTTTTTTATAACTATACCTATTGTAATTGG
AGGATTCGGAAACTGATTAATCCCAATAATAATAGGATCTCCAGATATAGCATTCCCACG
ATTAAATAATATTAGATTTTGATTACTACCACCATCATTAATAATAATAATTTGTAGATT
CATCATTAATAATGGAACAGGAACAGGATGAACAATTTACCCACCATTATCAAATAATAT
CGCACACAATAATATTTCAGTAGATTTAACTATTTTTTCTTTACATTTAGCAGGAATCTC
ATCAATTTTAGGAGCAATTAATTTTATTTGCACAATCTTAAATATAATACCTAACAATTT
AAAACTTAATCAAATTCCCTTATTTCCATGATCAATTTTAATTACAGCCATATTATTAAT
TTTATCATTACCAGTCTTAGCAGGTGCAATTACAATATTATTAACAGATCGAAACTTAAA
CACTTCATTTTTTGACCCATCAGGAGGAGGAGATCCAATTTTATATCAACATTTATTTNN
NNNNNNNNNNNNNNNNNNNNNNNNNNNNNNNNNNNNNNNNTTTTTTAGCATTTCATTATA
AAACAGATATCAATTTAGCATTTCAAAGAATTATTAATATTAATCGAAACATTAATTTTG
GTTGATTAATTCGCTCATTTCATGCCAATGGAGCATCAATATTTTTTATTATAATATATA
TACATATTAGACGAAGAATTTATTTAAACTCATTTAATTTTAAAATAACATGATTAATTG
GAGTAATTTTATTATTATTAACTATAATAACAGCATTTGTTGGATATGTTTTACCTTGAG
GGCAAATATCATTTTGAGGAGCTACAGTAATTACTAATCTTCTATCAGCTATCCCTTATT
TAGGAAATTCAATTGTAATTTGAATTTGAGGAGGATTTTCAATTAATAATGCAACTTTAA
CACGATTTTTCTCAATTCATTTTATCTTACCTTTTATTATTTTAATATTCATTTTTATAC
ATTTAATATTTCTTCATTTAACAGGATCAAATAACCCTATAGGAATTAATAGAAATTTTG
ATAAAATCTCATTTTCACCTTACTTTATTATTAAAGATTTAATTGGATTAATTATATTTC
TATGAATATTTTTTATATTAACACTATTATTTCCATTTATATTAAATGATCATAATAACT
TCATTATAGCTAACCCAATAATTACCCCTAATCATATTCAACCAGAATGATATTTTCTAT
TCTCATATACAATCTTACGAGCAATCCCAAATAAATTANNNNNNNNNNNNNNNNNNNNNN
NNNNNNNNNNNNNNNNNNNNNNNNNNNNNNNNNNNG-GCTACCGTTGTCNTCGGTAACCT
TGTGGTAAGTATAA------------------TTTCGTTTCC-----------------C
TCCAAAAAAAAAA-------CGATG-ACTAG-ATGTAAACCACCGGAATGAGAT-GCAAA
CNNNNNNNNNNNNNNNNNNNNNNNNNNNNNNNNNNNNNNNNNNNNNNNNNNNNNNTGAAC
CACCATACAGTGAAGTATGTTTTTAATTT-------------------------------
------------------------TAATCTATTCAAATTATTTTTATAATT---------
------------------------------AATTGACTTATTATTATTTTTAGACTCGTT
TCGAAGAAATCAAGAAAGAAGTCAGCAGTTATATTAAGAAAATTGGTTACAACCCAGCCG
CTGTTGCTTTCGTCCCAATCTCTGGATGGAACGGAGATAACATGTTGGAAGTTTCCGAAA
AAATGCCATGGTTCAAGGGATGGGCAGTTGAACGTAAAGAAGGAAAGGCTGACGGTAAAT
GTTTAATTGAAGCTTTAGATGCTATCCTGCCACCCAGTCGTCCAACTGACAAAGCTCTCC
GTCTTCCACTTCAGGTAT--ACAA------------------------------------
-----------------------TTTTCTGATTTTACTTTATAATTTAACTTG-ATAGTA
TTT---TTC-AAATTT--------------------------------------------
GCATTCATATTCA-----------------------------------------------
--------TTACACATATA-----------------------------------------
---------------------TTTCTCTATTTCAGGACGTATACAAGATAGGAGGTATTG
GAACAGTCCCNGTTGGTCGTGTGGAAACTGGTTTATTGAAACCCGGTATGGTTGTTGTAT
TTGCTCCTGCTAACATCACCACTGAAGTCAAGTCCGTGGAGATGCACCACGAAGCTTTGA
CAGAAGCTGTTCCCGGAGATAATGTTGGTTTCAACGTAAAGAACGTTTCAGTCAAAGAAT
TAAGACGTGGTTTCGTTGCTGGTGACACCAAGAACAACCCACCTAAGGGTGCTGCCGATT
TCACTGCCCAGGTAAGTTA-----ATAGATTTT-CATTATC------TCCAATTAATGCT
A---ATATATGTTA---CGTTTAATAGGTTATTGTATTGAACCACCCTGGAGATTTAGAA
GGTGAGGCATTAGCTACGCTAGTAGTTAATTCTATGAGAGGTATTGTTAAGGTTTCAGCA
GTTAAAGCGCCTGGTTTTGGTGATCGAAGAAAAGCGATGTTGCAAGATATTTCTATTCTT
ACAGGCGGTTCTGTTATATCTGAAGAATTAGCTATGGAATTAGAAAAATCCTCTTTAGAA
GATTTAGGCCAAGCTAAACGAGTAGTAATCAGTAAAGATGCTACTACTATTATTGGCGGT
AATGGTGATAAACGTTCTATAAAAAATCGTATTCATCAAATTAGACAAGAAATAAATGAA
GCAACATCTGATTATGATAAAGAAAAATTAAATGAACGTTTAGCAAAATTATCCGGCGGT
GTAGCTGTTTTAAAAGTTGGAGCAGCAACTGAAGTAGAAATGAAAGAAAAAAAAGCGCGT
GTTGAAGACGCATTACATGCAACACGAGCAGCTGTAGAAGAAGGAGTAGTACCAGGAGGA
GGAGTTGCTCTAGTGCGGGTAGCAGAAAAAATTTCTCGTATTAATGGTCAAAACGAATTG
ATATTATGTTAGTTAGAGATGATGATATCCCGGGTTTAATTATGGATGGCGTAGTAGAAT
TAGGTATTATAGGCTCTAATGTTTTAGAGGAGACCTGTTTGACTAGATCATTTATAGGAG
CTCCAGTT---TCTTATACTATTTTACAATATCTTGATTTCGGAATATGTCGTCTTTCTT
TATCTACACCTTTGGATACGATGTATTCTGGAATTTCGTGTTTAACAAATGCTCGTATTG
CCACATCATACCCAAATTTATTAAAGCGATATTTTGATAAAAAAAATATTCCATTTAAAC
CATTTGTTTTAAATGGTTCTGTAGAAGTAGCCTATAATTCAGGTTTAGCTGACGCAATAT
GTGATTTAGTCTCGACTGGAGCTACTTTAGAGGCGAACGGACTAAAGGAAGTTGAAACTA
TTTATCAATCACGAGCATGTTTAATTTCTCGAACAATAAACGATATGATTCCCGAGAAAA
AAAAATTTATTCAAAAATTGTTAAATCGTATTCAGGGCGTTATTAAAGCGCGAGAATCTA
AGTATATTATGTTACATATTGAAAAAAATAAATTAAATAAAATAATTGATTTATTAAAAG
GCGCAGAGCAGCCTACTATTTTAGAATTATCTGGTAATAAAAATAAAGTAGCCGTTCATA
TGGTTAGCACCGAAACAGTTTTTTGGGAAACTATAGAGCAGCTAAAATCATTAGGC
[18] 2188
GACTTTATATTTTATTTTTGGAATTTGAGCTGGTATAATTGGATCTTCACTTAGAATATT
AATTCGTCTTGAACTAAGTCAAATTAATTCAATTATTAATAATAACCAACTATATAATGT
AATTGTTACAATTCATGCATTTATTATAATTTTTTTTATAACTATACCTATTGTAATTGG
AGGGTTTGGAAATTGATTAATCCCATTAATAATAGGATCTCCAGATATATCATTTCCACG
ATTAAATAATATTAGATTTTGATTACTACCTCCATCATTAATAATAATAATCTGCAGATT
TATAATTAATAATGGAACAGGAACAGGATGAACAATTTATCCACCATTATCTAATAATAT
TGCACATAATAATATCTCAGTAGATTTAACTATTTTCTCTTTACATTTAGCAGGAATTTC
ATCAATTTTAGGAGCAATTAATTTTATCTGTACAATTTTAAATATAATACCCCATAACTT
GAAACTTAATCAAATTCCTTTATTCCCATGATCAATCTTAATTACAGCTATTCTTTTAAT
TTTATCTTTACCAGTTTTAGCAGGAGCTATTACAATATTACTAACAGATCGAAATTTAAA
TACCTCATTTTTTGATCCTTCAGGAGGAGGAGACCCAATTTTATATCAACATTTATTTAT
TATTAATAATCTGTATAATAAATCAAATTTTAACAGGATTATTTTTAGCATTTCACTATA
AAACAGATATCAATTTAGCATTTCAAAGAATTATTAATATTAATCGAAATATTAATTTTG
GTTGATTAATTCGATCATTTCATGCTAATGGTGCATCAATATTATTTATTATAATATATA
TACATATTAGACGAGGCATTTATTTAAATTCCTTTAATTTTAAATTAACATGATTAATTG
GAGTTTTACTATTACTATTAACTATAATAACTGCATTTGTTGGATATGTACTACCTTGGG
GACAAATATCATTTTGAGGAGCTACAGTAATTACTAATTTATTATCAGCTATTCCCTACC
TAGGAAATACAATTGTAATTTGAATTTGAGGAGGATTTTCAATTAATAATGCAACTTTAA
CACGATTTTTTTCAATTCACTTTATTTTACCTTTCATTATTTTAACATTAATCTTTATAC
ATTTAATATTTTTACATATAACAGGATCAAATAATCCTTTAGGAATTAATAGAAATTTTG
ATAAAATCTCATTTTCACCTTATTTTATTATTAAAGACTTAATTGGATTAATTATCTTTT
TATGAATATTCTTTGTACTAACTCTATTATTTCCATTTATATTAAATGATCATAATAATT
TTATTATAGCTAATTCAATAATTACACCCAATCACATTCAACCAGAATGATATTTTCTAT
TTTCATACACAATTTTACGAGCAATCCCAAATAAATTANNNNNNNNNNNNNNNNNNNNNN
NNNNNNNNNNNNNNNNNNNNNNNNNNNNNNNNNNNNNGCTACCGTTGTCATCGGTAACCT
CGTGGTAAGTATAA------------------TATCGTTTAC-----------------C
TAAAAAAAAAAAAA------CGATG-ATTAG-ATGTAAAC-ACCG-TATGAGAT-GCAAN
NNNNNNNNNNNNNNNNNNNNNNNNNNNNNNNNNNNNNNNNNNNNNNNNNNNNNNNTGAAC
CACCATACAGTGAAGTATGTTTTTAATTT-------------------------------
------------------------TAATCTATTCAAATTTGTATGATAATT---------
------------------------------AATTGATAAATTATTATTTTTAGACTCGTT
TCGAAGAAATCAAGAAAGAAGTCAGCAGTTATATTAAGAAAATTGGTTACAACCCAGCTG
CTGTTGCTTTCGTCCCAATCTCTGGATGGAACGGAGATAACATGTTGGAAGTTTCCGAAA
AAATGCCATGGTTCAAGGGATGGGCTGTTGAACGTAAAGAAGGAAAGGCTGACGGTAAAT
GTTTAATTGAAGCTTTAGATGCTATCCTGCCACCCAGTCGTCCAACTGACAAAGCTCTCC
GTCTTCCACTTCAGGTAT--ACAA------------------------------------
-----------------------TTTTCTGATTTTTTTT--ATAATTT---------ATA
TTT---TTC-AAATTT--------------------------------------------
TAATTTAAATTTATTA--------------------------------------------
-----------CATATGTA-----------------------------------------
---------------------TTTCTCTATTTCAGGACGTATACAAGATAGGAGGTATTG
GAACAGTCCCCGTTGGTCGTGTGGAAACTGGTTTATTGAAACCCGGTATGGTTGTTGTAT
TCGCTCCTGCTAACATCACCACTGAAGTCAAGTCCGTGGAGATGCACCACGAAGCTTTGA
CAGAAGCTGTTCCCGGAGATAATGTTGGTTTCAACGTAAAGAACGTTTCAGTCAAAGAAT
TAAGACGTGGTTTCGTTGCTGGTGACACCAAGAACAACCCACCTAAGGGTGCTGCCGATT
TCACTGCCCAGGTAAGTTA-----ATAGATTTT-CATTATT------TCCAATTCATGCT
A---ATATATGTTA---CGTTTAATAGGTTATTGTATTGAACCACCCTGGAGATTTAGAA
GGAGAGGCTTTAGCTACTTTAGTTGTGAACTCAATGAGGGGTATTGTTAAGGTTTCTGCG
GTTAAGGCTCCTGGCTTTGGAGATCGCCGAAAAGCAATGTTACAAGATATTTCTATTCTT
ACAGGTGGTTCTGTAATATCTGAAGAACTAGCAATGGAATTAGAAAAATCCTCGTTAGAA
GATTTAGGGCAAGCAAAACGTGTAGTAATTAGCAAAGATGCAACTACTATTATTGGTGGC
AATGGAGATAAAAGTTCTATTAAAAATCGTATTCAACAAATTAGACAAGAAATACATGAA
GCAACATCTGACTACGATAAAGAAAAATTAAATGAACGTTTAGCAAAATTATCAGGTGGT
GTAGCTGTTTTAAAAGTTGGAGCAGCAACTGAAGTAGAAATGAAAGAAAAAAAAGCCCGA
GTCGAAGATGCGTTACACGCAACTCGAGCAGCAGTTGAAGAAGGCGTAGTGCCTGGAGGT
GGAGTTGCATTAGTTCGTGTAGCTGAAAAAATTTCTCGTATTAATGGTCAAAACGAATTG
ATGTTATGTTGGTAAGAGATGATGATATTCCTGGTTTAATTATGGACGGGGTAGTAGAAT
TAGGAATTATAGGTTCTAATGTTTTAGAAGAAACATGTTTAACAAGATCGTTTATAAGAG
CTCCGATT---TTATATACTATTTTACAACATCTTGATTTTGGTATTTGTCGTTTATCTT
TATCTATCCCCTTGGATATGAGTTATTCTAGTGTTTTCTGTTTAAAAAATGCTCGTATTG
CAACTTCATATCCAAATTTATTAAAGAGATATTTTGATAAAAAAAATATTCCATTTAAGC
CCTTTGTTTTAAATGGTTCTGTAGAAGTAGCATATAATTCTGGTTTAGCTGATGCAATAT
GCGACTTGGTTTCTACTGGAGCAACTTTAGAAGCCAATGGACTTAAAGAAGTAGAAACTA
TTTATGAATCACGAGCATGTTTAATTTCTCGTACAAATGATACGATGTCTCCTAAAAAAA
TAAGATTTATTAAAAAATTATTAAATCGTATTCAGGGGGTAATTAAAGCTCGTGAATCTA
AATATATTATGTTGCATATTGAAAAAAATAAATTAAATAAAATAACTGATTTATTGAAAG
GAGCTGAACAACCAACTATCGTTGAATTATCTGGGAATAAAAATAAAGTAGCATTACATA
TGGTAAGCAGTGAAACTATTTTTTGGGAAACTATGGAGCAGTTAAAATCGTTAGGA
[19] 2265
AACTTTGTATTTTATTTTCGGAATTTGATCTGGTATAATAGGATCATCACTTAGTATTTT
AATTCGACTTGAATTAAGACAAATTAACTCAATTATTAATAATAATCAATTATATAATGT
AATTGTTACAATTCATGCATTTATTATAATTTTTTTTATAACTATACCTATTGTAATTGG
AGGATTCGGAAACTGATTAATCCCAATAATAATAGGATCTCCAGATATAGCATTCCCACG
ATTAAATAATATTAGATTTTGATTACTACCACCATCATTAATAATAATAATTTGTAGATT
CATCATTAATAATGGAACAGGAACAGGATGAACAATTTACCCACCATTATCAAATAATAT
CGCACACAATAATATTTCAGTAGATTTAACTATTTTTTCTTTACATTTAGCAGGAATCTC
ATCAATTTTAGGAGCAATTAATTTTATTTGCACAATCTTAAATATAATACCTAACAATTT
AAAACTTAATCAAATTCCCTTATTTCCATGATCAATTTTAATTACAGCCATATTATTAAT
TTTATCATTACCAGTCTTAGCAGGTGCAATTACAATATTATTAACAGATCGAAACTTAAA
CACTTCATTTTTTGACCCATCAGGAGGAGGAGATCCAATTTTATATCAACATTTATTTAT
TATTATTAATTTGCTTAATAAATCAAATTTTAACAGGAATTTTTTTAGCATTTCATTATA
AAACAGATATCAATTTAGCATTTCAAAGAATTATTAATATTAATCGAAACATTAATTTTG
GTTGATTAATTCGCTCATTTCATGCCAATGGAGCATCAATATTTTTTATTATAATATATA
TACATATTAGACGAAGAATTTATTTAAACTCATTTAATTTTAAAATAACATGATTAATTG
GAGTAATTTTATTATTATTAACTATAATAACAGCATTTGTTGGATATGTTTTACCTTGAG
GGCAAATATCATTTTGAGGAGCTACAGTAATTACTAATCTTCTATCAGCTATCCCTTATT
TAGGAAATTCAATTGTAATTTGAATTTGAGGAGGATTTTCAATTAATAATGCAACTTTAA
CACGATTTTTCTCAATTCATTTTATCTTACCTTTTATTATTTTAATATTCATTTTTATAC
ATTTAATATTTCTTCATTTAACAGGATCAAATAACCCTATAGGAATTAATAGAAATTTTG
ATAAAATCTCATTTTCACCTTACTTTATTATTAAAGATTTAATTGGATTAATTATATTTC
TATGAATATTTTTTATATTAACACTATTATTTCCATTTATATTAAATGATCATAATAACT
TCATTATAGCTAACCCAATAATTACCCCTAATCATATTCAACCAGAATGATATTTTCTAT
TCTCATATACAATCTTACGAGCAATCCCAAATAAATTANNNNNNNNNNNNNNNNNNNNNN
NNNNNNNNNNNNNNNNNNNNNNNNCCGTTTTTCTTG-G-TACCGTTGTCATCGGTAACCT
TGTGGTAAGTATAA-----------------TTTTCGTTTAC-----------------C
TACAAAAAAAAAA-------CGATG-ACTAG-ATGTAAAC-ACCG-AATGAGAT-GCAAA
CAAAC-------------GAT---------AANNNNNNNNNNNNNNNNNNNNNNNNNNNN
NNNNNNNNNNNNNNNNNNNNTTTTAATTT-------------------------------
------------------------TAATCTATTCAAATTATTTTTATAATT---------
------------------------------AATTGACTTATTATTATTTTTAGACTCGTT
TCGAAGAAATCAAGAAAGAAGTCAGCAGTTATATTAAGAAAATTGGTTACAACCCAGCCG
CTGTTGCTTTCGTCCCAATCTCTGGATGGAACGGAGATAACATGTTGGAAGTTTCCGAAA
AAATGCCATGGTTCAAGGGATGGGCAGTTGAACGTAAAGAAGGAAAGGCTGACGGTAAAT
GTTTAATTGAAGCTTTAGATGCTATCCTGCCACCCAGTCGTCCAACTGACAAAGCTCTCC
GTCTTCCACTTCAGGTAT--ACAA------------------------------------
-----------------------TTTTCTGATTTTACTTTATAATTTAACTTG-ATGGTA
TTT---TTC-AAATTT--------------------------------------------
GCATTCATATTCA-----------------------------------------------
--------TTACACATATA-----------------------------------------
---------------------TTTCTCTATTTCAGGACGTATACAAGATAGGAGGTATTG
GAACAGTCCCTGTTGGTCGTGTGGAAACTGGTTTATTGAAACCCGGTATGGTTGTTGTAT
TTGCTCCTGCTAACATCACCACTGAAGTCAAGTCCGTGGAGATGCACCACGAAGCTTTGA
CAGAAGCTGTTCCCGGAGATAATGTTGGTTTCAACGTAAAGAACGTTTCAGTCAAAGAAT
TAAGACGTGGTTTCGTTGCTGGTGACACCAAGAACAACCCACCTAAGGGTGCTGCCGATT
TCACTGCCCAGGTAAGTTA-----ATAGATTTT-CATTATC------TCCAATTAATGCT
A---ATATATGTTA---CGTTTAATAGGTTATTGTATTGAACCACCCTGGAGATTTAGAA
GGTGAGGCATTAGCTACGCTAGTAGTTAATTCTATGAGAGGTATTGTTAAGGTTTCAGCA
GTTAAAGCGCCTGGTTTTGGTGATCGAAGAAAAGCGATGTTGCAAGATATTTCTATTCTT
ACAGGCGGTTCTGTTATATCTGAAGAATTAGCTATGGAATTAGAAAAATCCTCTTTAGAA
GATTTAGGCCAAGCTAAACGAGTAGTAATCAGTAAAGATGCTACTACTATTATTGGCGGT
AATGGTGATAAACGTTCTATAAAAAATCGTATTCATCAAATTAGACAAGAAATAAATGAA
GCAACATCTGATTATGATAAAGAAAAATTAAATGAACGTTTAGCAAAATTATCCGGCGGT
GTAGCTGTTTTAAAAGTTGGAGCAGCAACTGAAGTAGAAATGAAAGAAAAAAAAGCGCGT
GTTGAAGACGCATTACATGCAACACGAGCAGCTGTAGAAGAAGGAGTAGTACCAGGAGGA
GGAGTTGCTCTAGTGCGGGTAGCAGAAAAAATTTCTCGTATTAATGGTCAAAACGAATTG
ATATTATGTTAGTTAGAGATGATGATATCCCGGGTTTAATTATGGATGGCGTAGTAGAAT
TAGGTATTATAGGCTCTAATGTTTTAGAGGAGACCTGTTTGACTAGATCATTTATAGGAG
CTCCAGTT---TCTTATACTATTTTACAATATCTTGATTTCGGAATATGTCGTCTTTCTT
TATCTACACCTTTGGATACGATGTATTCTGGAATTTCGTGTTTAACAAATGCTCGTATTG
CCACATCATACCCAAATTTATTAAAGCGATATTTTGATAAAAAAAATATTCCATTTAAAC
CATTTGTTTTAAATGGTTCTGTAGAAGTAGCCTATAATTCAGGTTTAGCTGACGCAATAT
GTGATTTAGTCTCGACTGGAGCTACTTTAGAGGCGAACGGACTAAAGGAAGTTGAAACTA
TTTATCAATCACGAGCATGTTTAATTTCTCGAACAATAAACGATATGATTCCCGAGAAAA
AAAAATTTATTCAAAAATTGTTAAATCGTATTCAGGGCGTTATTAAAGCGCGAGAATCTA
AGTATATTATGTTACATATTGAAAAAAATAAATTAAATAAAATAATTGATTTATTAAAAG
GCGCAGAGCAGCCTACTATTTTAGAATTATCTGGTAATAAAAATAAAGTAGCCGTTCATA
TGGTTAGCACCGAAACAGTTTTTTGGGAAACTATAGAGCAGCTAAAATCATTAGGC
[20] 2318
AACTTTATATTTTATTTTTGGTATTTGAGCTGGAATAATAGGATCTTCTCTTAGAATTTT
AATTCGACTAGAATTAAGACAAATTAATTCAATCATTAATAATAACCAATTATATAATGT
AATTGTTACAATTCATGCTTTCATTATAATTTTTTTTATAACTATACCTATTGTAATTGG
AGGTTTTGGTAATTGACTAATTCCATTAATAATAGGATCCCCTGATATAGCATTTCCACG
ACTTAATAATATTAGATTTTGACTATTACCTCCCTCATTAATAATAATAATTTCAAGTTT
TATAATTAATAATGGAACTGGAACAGGATGAACAATTTATCCACCTTTATCTAATAATAT
TGCTCATAATAATATTTCTGTAGATTTAACTATTTTTTCTTTACATTTAGCAGGAATCTC
CTCAATTTTAGGAGCAATTAATTTTATTTGCACTATTTTAAATATAATACCTAACAATTT
AAAACTTAATCAAATTCCTCTTTTTCCTTGATCAATTTTAATTACTGCTATACTTTTAAT
TCTTTCTTTACCAGTTTTAGCTGGTGCTATTACTATACTCTTAACTGATCGTAATTTAAA
TACTTCTTTTTTCGATCCATCTGGAGGAGGTGATCCAATTTTATATCAACACCTATTTNN
NNNNNNNNNNNNNNNNNNNNNNNNNNNNNNNNNNNNNATTATTTCTAGCCTTTCACTATA
AAACAGATATTAACTTAGCTTTTCAAAGAATCATTAATATAAATCGAAATATTAATTTCG
GATGATTAATCCGATCATGTCATGCTAATGGTGCATCTATATTTTTCATTATAATATATC
TACATATTAGACGAAATATTTATATAAATTCATTTAATTTTAAAATAACATGAATAATAG
GAGTAATCCTACTATTACTAACAATAATAACTGCATTCGTTGGTTATGTATTACCATGAG
GACAAATATCATTTTGAGGAGCAACAGTAATTACAAATCTTCTTTCAGCTATTCCTTACT
TAGGAAATTCAATTGTAATTTGAATTTGAGGAGGATTTTCTATTAACAACGCTACTCTTA
CTCGATTTTTTTCAATTCATTTCATTCTACCATTTATTATTATATTATTTATTATTATTC
ACTTAATATTTCTACATTTAACAGGATCTAATAATCCTTTAGGAATCAATAGAAATTTTG
ATAAAATTAATTTTTCACCATATTTTATTATTAAAGATTTAATAGGAATAATTATATTTA
TATGAATATTGATTTTATTAATTTTAATATTCCCTTACTTACTTAATGATCATAATAATT
TTATTATAGCCAACCCAATAATTACACCAAATCATATTCAACCAGAATGATACTTTTTAT
TCTCATATACTATTTTACGAACANNNNNNNNNNNNNNNTGAATCAATGTGGGACTGCTTA
CTCGTTGGCGAACCGACGTGCATACCGTTTTTCCTG-GCTACAGTCGTCATCGGTAACCT
CGTGGTAAGTGTCG------------------ACCGTTTGCANNNNNNNNNNNNNNNNNN
NNNNNNNNNNNNNNNNNNNNNNNNNNNNNNNNNNNNNNNNNNNNNNNNNNNNNNNNNNNN
NNNNNNNNNNNNNNNNNNNNNNNNNNNNNNGGTTATCATTTCAGGTGCTTAATCTTGA-C
CACCATACAGTGAAGTATGTTTTTAATT-NNNNNNNNNNNNNNNNNNNNNNNNNNNNNNN
NNNNNNNNNNNNNNNNNNNNNNNNNNNNNNNNNNNNNNNNNNNNNNNNNNNNNNNNNNNN
NNNNNNNNNNNNNNNNNNNNNNNNNNNNNNNNNNNNNNNNNNNNNNNNNNNAGGCTCGTT
TCGAAGAAATCAAGAAAGAAGTCAGCAGTTACATTAAGAAAATTGGATACAACCCAGCTA
CCGTTGCTTTTGTTCCCATCTCTGGATGGAATGGAGACAACATGTTAGAAGTTTCCGAAA
AAATGCCATGGTTCAAGGGATGGTCTGTTGAACGTAAAGAAGGAAAGGCTGACGGTAAAT
GTTTGATTGAAGCTTTAGATGCTATCTTGCCACCCAGTCGCCCAACTGACAAGGCTCTTC
GTCTTCCACTTCAAGTATATACAANNNNNNNNNNNNNNNNNNN-NNNNNNNNNNNNNNNN
NNNNNNNNNNNNNNNNNNNNNNNNNNNNNNNNNNNNNNNNNN-NNNNNNNNNNNNNNNNN
NN-NNNNNNNNNNNNNNNNNNNNNNNNNNNNNNNNNNNNNNNNNNNNNNNNNNNNNNNNN
NNNNNNNNNNNNNNNNNNNNNNNNNNNNNNNNNNNNNNNNNNNNNNNNNNNNNNNNNNNN
NNNNNNNNNNNNNNNNNNNNNNNNNNNNNNNNNNNNNNNNNNNNNNNNNNNNNNNNNNNN
NNNNNNNNNNNNNNNNNNNNNTTGTTTTACTATAGGACGTATACAAGATAGGAGGTATTG
GAACAGTCCCTGTTGGACGTGTGGAAACTGGTTTGTTGAAACCTGGTATGGTTGTTGTAT
TTGCTCCTGCCAACATCACCACTGAAGTTAAGTCTGTGGAGATGCACCACGAAGCTTTGA
CAGAAGCAGTTCCCGGAGACAATGTTGGTTTCAACGTAAAGAACGTTTCAGTCAAAGAAT
TGAGACGTGGTTTTGTAGCTGGTGACACCAAGAACAACCCACCTAAGGGTGCTGCTGATT
TTACTGCTCAGGTAAATTA-----ATAATTTGT-AATTGGGTTT--TTGCAATT-GTGCT
A---ATATGTGTT----GTGATGTTGAATAGNNNNNNNNNNNNNNNNNNNNNNNNNNNNN
NNNNNNNNNNNNNNNNNNNNNNNNNNNNNNNNNNNNNNNNNNNNNNNNNNNNNNNNNNNN
NNNNNNNNNNNNNNNNNNNNNNNNNNNNNNNNNNNNNNNNNNNNNNNNNNNNNNNNNNNN
NNNNNNNNNNNNNNNNNNNNNNNNNNNNNNNNNNNNNNNNNNNNNNNNNNNNNNNNNNNN
NNNNNNNNNNNNNNNNNNNNNNNNNNNNNNNNNNNNNNNNNNNNNNNNNNNNNNNNNNNN
NNNNNNNNNNNNNNNNNNNNNNNNNNNNNNNNNNNNNNNNNNNNNNNNNNNNNNNNNNNN
NNNNNNNNNNNNNNNNNNNNNNNNNNNNNNNNNNNNNNNNNNNNNNNNNNNNNNNNNNNN
NNNNNNNNNNNNNNNNNNNNNNNNNNNNNNNNNNNNNNNNNNNNNNNNNNNNNNNNNNNN
NNNNNNNNNNNNNNNNNNNNNNNNNNNNNNNNNNNNNNNNNNNNNNNNNNNNNNNNNNNN
NNNNNNNNNNNNNNNNNNNNNNNNNNNNNNNNNNNNNNNNNNNNNNNNNNNNNNNNNNNN
NNNNNNNNNNNNNNNNNNNNNNNNNNNNNNNNNNNNNNNNNNNNNNNNNNNNNNNNNNNN
NNNNNNNNNNNNNNNNNNNNNNNNNNNNNNNNNNNNNNNNNNNNNNNNNNNNNNNNNNNN
NNNNNNNNNNNNNNNNNNNNNNNNNNNNNNNNNNNNNNNNNNNNNNNNNNNNNNNNNNNN
NNNNNNNNNNNNNNNNNNNNNNNNNNNNNNNNNNNNNNNNNNNNNNNNNNNNNNNNNNNN
NNNNNNNNNNNNNNNNNNNNNNNNNNNNNNNNNNNNNNNNNNNNNNNNNNNNNNNNNNNN
NNNNNNNNNNNNNNNNNNNNNNNNNNNNNNNNNNNNNNNNNNNNNNNNNNNNNNNNNNNN
NNNNNNNNNNNNNNNNNNNNNNNNNNNNNNNNNNNNNNNNNNNNNNNNNNNNNNNNNNNN
NNNNNNNNNNNNNNNNNNNNNNNNNNNNNNNNNNNNNNNNNNNNNNNNNNNNNNNNNNNN
NNNNNNNNNNNNNNNNNNNNNNNNNNNNNNNNNNNNNNNNNNNNNNNNNNNNNNNNNNNN
NNNNNNNNNNNNNNNNNNNNNNNNNNNNNNNNNNNNNNNNNNNNNNNNNNNNNNNNNNNN
NNNNNNNNNNNNNNNNNNNNNNNNNNNNNNNNNNNNNNNNNNNNNNNNNNNNNNNNNNNN
NNNNNNNNNNNNNNNNNNNNNNNNNNNNNNNNNNNNNNNNNNNNNNNNNNNNNNNN
[21] 2382
AACTTTATATTTTATTTTCGGAATATGATCTGGAATAATAGGATCTTCACTTAGAATATT
AATTCGACTTGAATTAAGACAAATTAATTCAATTATTAATAATAATCAACTATATAATGT
AATTGTTACAATTCATGCATTTATTATAATTTTTTTTATAACTATACCTATTGTAATTGG
AGGTTTTGGAAATTGATTAATCCCTTTAATAATAGGATCACCTGATATAGCCTTTCCTCG
ATTAAATAATATTAGATTTTGATTATTACCCCCCTCACTAATAATAATAATCTGTAGATT
TTTAATTAATAATGGAACAGGAACAGGATGAACAATTTACCCACCTCTATCAAACAATAT
TGCACATAATAATATTTCAGTAGATTTAACTATTTTTTCATTACACTTAGCAGGTATTTC
ATCAATTTTAGGAGCAATCAATTTTATTTGTACAATTTTAAATATAATACCTAATAATCT
CAAACTTAATCAAATTCCTTTATTTCCTTGATCAATTTTAATTACAGCAATACTTTTAAT
TTTATCATTACCAGTTTTAGCAGGTGCAATCACAATATTATTAACTGATCGAAATTTAAA
TACTTCATTCTTTGATCCTTCAGGAGGAGGAGATCCAATTTTATACCAACATTTATTTNN
NNNNNNNNNNNNNNNNNNNNNNNNNNNNNNNNNNNNNNNNNNNNNNNNNNNNNNNNNNNN
NNNNNNNNNNNNNNNNNNNNNNNNNNNNNNNNNNNNNNNNNNNNNNNNNNNNNNNNNNNN
NNNNNNNNNNNNNNNNNNNNNNNNNNNNNNNNNNNNNNNNNNNNNNNNNNNNNNNNNNNN
NNNNNNNNNNNNNNNNNNNNNNNNNNNNNNNNNNNNNNNNNNNNNNNNNNNNNNNNNNNN
NNNNNNNNNNNNNNNNNNNNNNNNNNNNNNNNNNNNNNNNNNNNNNNNNNNNNNNNNNNN
NNNNNNNNNNNNNNNNNNNNNNNNNNNNNNNNNNNNNNNNNNNNNNNNNNNNNNNNNNNN
NNNNNNNNNNNNNNNNNNNNNNNNNNNNNNNNNNNNNNNNNNNNNNNNNNNNNNNNNNNN
NNNNNNNNNNNNNNNNNNNNNNNNNNNNNNNNNNNNNNNNNNNNNNNNNNNNNNNNNNNN
NNNNNNNNNNNNNNNNNNNNNNNNNNNNNNNNNNNNNNNNNNNNNNNNNNNNNNNNNNNN
NNNNNNNNNNNNNNNNNNNNNNNNNNNNNNNNNNNNNNNNNNNNNNNNNNNNNNNNNNNN
NNNNNNNNNNNNNNNNNNNNNNNNNNNNNNNNNNNNNNNNNNNNNNNNNNNNNNNNNNNN
NNNNNNNNNNNNNNNNNNNNNNNNNNNNNNNNNNNNNNNNNNNNNNNNNNNNNNNNNNNN
NNNNNNNNNNNNNNNNNNNNNNNNNNNNNNNNNNNNNNTGAATCAATGTGGGACTGCTTA
CTCGTGGGCGAACCGACGTGTATACCGTTTTTCTTG-GCTACCGTCGTCATCGGTAACCT
CGTGGTAAGTATAAGTATA------------AGATCGTTTAC-----------------C
TACAAAAAAAA---------CGACG-ACTAG-ACGTTAAC-ACCG-AATGAAAT-GCAAA
CAAAC-------------TAT---------AATCATTGTTCCAGGTGCTTAATCTNNNNN
NNNNNNNNNNNNNNNNNNNNNNNNNNNNNNNNNNNNNNNNNNNNNNNNNNNNNNNNNNNN
NNNNNNNNNNNNNNNNNNNNNNNNNNNNNNNNNNNNNNNNNNNNNNNNNNNNNNNNNNNN
NNNNNNNNNNNNNNNNNNNNNNNNNNNNNNNNNNNNNNNNNNNNNNNNNNNNNNNNNNNN
NNNNNNNNNNNNNNNNNNNNNNNNNNNNNNNNNNNNNNNNNNNNNNNNNNNNNNNNNNNN
NNNNNNNNNNNNNNNNNNNNNNNNNNNNNNNNNNNNNNNNNNNNNNNNNNNNNNNNNNNN
NNNNNNNNNNNNNNNNNNNNNNNNNNNNNNNNNNNNNNNNNNNNNNNNNNNNNNNNNNNN
NNNNNNNNNNNNNNNNNNNNNNNNNNNNNNNNNNNNNNNNNNNNNNNNNNNNNNNNNNNN
NNNNNNNNNNNNNNNNNNNNNNNNNNNNNNNNNNNNNNNNNNNNNNNNNNNNNNNNNNNN
NNNNNNNNNNNNNNNNNNNNNNNNNNNNNNNNNNNNNNNNNNNNNNNNNNNNNNNNNNNN
NNNNNNNNNNNNNNNNNNNNNNNNNNNNNNNNNNNNNNNNNNNNNNNNNNNNNNNNNNNN
NNNNNNNNNNNNNNNNNNNNNNNNNNNNNNNNNNNNNNNNNNNNNNNNNNNNNNNNNNNN
NNNNNNNNNNNNNNNNNNNNNNNNNNNNNNNNNNNNNNNNNNNNNNNNNNNNNNNNNNNN
NNNNNNNNNNNNNNNNNNNNNNNNNNNNNNNNNNNNNNNNNNNNNNNNNNNNNNNNNNNN
NNNNNNNNNNNNNNNNNNNNNNNNNNNNNNNNNNNNNNNNNNNNNNNNNNNNNNNNNNNN
NNNNNNNNNNNNNNNNNNNNNNNNNNNNNNNNNNNNNNNNNNNNNNNNNNNNNNNNNNNN
NNNNNNNNNNNNNNNNNNNNNNNNNNNNNNNNNNNNNNNNNNNNNNNNNNNNNNNNNNNN
NNNNNNNNNNNNNNNNNNNNNNNNNNNNNNNNNNNNNNNNNNNNNNNNNNNNNNNNNNNN
NNNNNNNNNNNNNNNNNNNNNNNNNNNNNNNNNNNNNNNNNNNNNNNNNNNNNNNNNNNN
NNNNNNNNNNNNNNNNNNNNNNNNNNNNNNNNNNNNNNNNNNNNNNNNNNNNNNNNNNNN
NNNNNNNNNNNNNNNNNNNNNNNNNNNNNNNNNNNNNNNNNNNNNNNNNNNNNNNNNNNN
NNNNNNNNNNNNNNNNNNNNNNNNNNNNNNNNNNNNNNNNNNNNNNNNNNNNNNNNNNNN
NNNNNNNNNNNNNNNNNNNNNNNNNNNNNNNNNNNNNNNNNNNNNNNNNNNNNNNNNNNN
NNNNNNNNNNNNNNNNNNNNNNNNNNNNNNNNNNNNNNNNNNNNNNNNNNNNNNNNNNNN
NNNNNNNNNNNNNNNNNNNNNNNNNNNNNNNNNNNNNNNNNNNNNNNNNNNNNNNNNNNN
NNNNNNNNNNNNNNNNNNNNNNNNNNNNNNNNNNNNNNNNNNNNNNNNNNNNNNNNNNNN
NNNNNNNNNNNNNNNNNNNNNNNNNNNNNNNNNNNNNNNNNNNNNNNNNNNNNNNNNNNN
NNNNNNNNNNNNNNNNNNNNNNNNNNNNNNNNNNNNNNNNNNNNNNNNNNNNNNNNNNNN
NNNNNNNNNNNNNNNNNNNNNNNNNNNNNNNNNNNNNNNNNNNNNNNNNNNNNNNNNNNN
NNNNNNNNNNNNNNNNNNNNNNNNNNNNNNNNNNNNNNNNNNNNNNNNNNNNNNNNNNNN
NNNNNNNNNNNNNNNNNNNNNNNNNNNNNNNNNNNNNNNNNNNNNNNNNNNNNNNNNNNN
NNNNNNNNNNNNNNNNNNNNNNNNNNNNNNNNNNNNNNNNNNNNNNNNNNNNNNNNNNNN
NNNNNNNNNNNNNNNNNNNNNNNNNNNNNNNNNNNNNNNNNNNNNNNNNNNNNNNNNNNN
NNNNNNNNNNNNNNNNNNNNNNNNNNNNNNNNNNNNNNNNNNNNNNNNNNNNNNNNNNNN
NNNNNNNNNNNNNNNNNNNNNNNNNNNNNNNNNNNNNNNNNNNNNNNNNNNNNNNNNNNN
NNNNNNNNNNNNNNNNNNNNNNNNNNNNNNNNNNNNNNNNNNNNNNNNNNNNNNNNNNNN
NNNNNNNNNNNNNNNNNNNNNNNNNNNNNNNNNNNNNNNNNNNNNNNNNNNNNNNNNNNN
NNNNNNNNNNNNNNNNNNNNNNNNNNNNNNNNNNNNNNNNNNNNNNNNNNNNNNNNNNNN
NNNNNNNNNNNNNNNNNNNNNNNNNNNNNNNNNNNNNNNNNNNNNNNNNNNNNNNNNNNN
NNNNNNNNNNNNNNNNNNNNNNNNNNNNNNNNNNNNNNNNNNNNNNNNNNNNNNNNNNNN
NNNNNNNNNNNNNNNNNNNNNNNNNNNNNNNNNNNNNNNNNNNNNNNNNNNNNNNN
[22] 2462
AACTTTATATTTTATTTTTGGAATTTGAGCTGGTATAATAGGATCTTCATTAAGAATCTT
AATCCGACTTGAATTAAGACAAATCAATTCAATTATCAATAATAATCAATTATATAATGT
AATTGTTACAATTCATGCATTTATTATAATTTTTTTTATAACTATACCTATTGTAATTGG
AGGATTTGGAAACTGATTAATTCCTTTAATAATAGGATCTCCTGATATAGCTTTCCCACG
ACTAAATAATATTAGATTTTGATTATTACCCCCCTCATTAATAATAATAATCTGCAGATT
TATTATTAACAATGGTACAGGAACAGGATGAACAATTTACCCCCCCTTATCAAACAATAT
TGCTCATAACAATATTTCAGTAGATTTAACTATTTTTTCACTTCACTTAGCAGGAATCTC
ATCAATCCTAGGAGCAATTAATTTTATTTGTACAATTTTAAATATAATACCTAATAATAT
AAAATTAAATCAAATTCCACTCTTTCCATGATCAATTATTATTACAGCTACACTTTTAAT
CCTTTCACTTCCAGTATTAGCCGGAGCTATTACAATATTATTAACAGATCGAAATTTAAA
TACTTCATTCTTTGACCCATCAGGAGGAGGAGATCCAATTTTATATCAACATTTATTTNN
NNNNNNNNNNNNNNNNNNNNNNNNNNNNNNNNNNNNNTTTATTTTTAGCATTCCACTATA
AAACAGATATTAATTTAGCATTTCAAAGAATTATTAATATAAACCGAAATATTAATTTCG
GATGATTAATTCGGTCATTTCATGCTAACGGAGCATCAATATTTTTTATTATAATATATT
TACATATTAGACGAGGAATTTATATAAATTCTTTTAATTTTAAACTAACTTGATTAATCG
GAGTAATACTACTTTTATTAACTATAATAACTGCTTTTGTAGGATATGTTTTACCATGAG
GACAAATATCATTCTGAGGTGCAACAGTAATTACAAATCTTCTATCAGCAATCCCTTATT
TAGGAAATTCTATTGTAATTTGAATTTGAGGAGGATTTTCTATTAATAATGCAACATTAA
CACGATTTTTCTCAATTCATTTCATTCTACCTTTTATTATTTTAATTATAATTTTCATTC
ACTTAATATTTTTACATATAACAGGATCTAATAATCCTTTAGGAATTAATAGTAATTTTG
ATAAAATTACATTCTCACCTTATTTTATTATTAAAGATTTAATTGGATTAATTTTATTTT
TATGAATTTTTTGTATTTTAACATTATTATTTCCTTATTTATTAAATGATCATAATAATT
TTATTATAGCCAACCCAATANNNNNNNNNNNNNNNNNNNNNNNNNNNNNNNNNNNNNNNN
NNNNNNNNNNNNNNNNNNNNNNNNNNNNNNNNNNNNNNTGAATCAATGTGGGACTGCTTA
CTCGTGGGCGAGCCGACGTGTATACCTTTTTTCTTG-GCTACCGTCGTCATCGGTAACCT
CGTGGTAAGTATAA------------------TATCGTTTAC---------ACCAAATA-
--------------------CGAC----TAG-GTGTAAAA-ACC--ATTT-----GCAAA
CAAACAATATCAAACGACGAT---------GATCATTATTACAGGTACTTAATCTNNNNN
NNNNNNNNNNNNNNNNNNNNNNNNNNNNNNNNNNNNNNNNNNNNNNN-GACGGT------
------------------------------------------------------------
-------AAAAATTAATGGGTACATATATT----------------TTTTTAGACTCGTT
TCGAAGAAATCAAAAAAGAAGTCGGCAGTTACATTAAGAAAATTGGTTACAACCCAGCTG
CTGTTGCTTTCGTACCCATCTCTGGATGGAATGGAGATAACATGTTGGAAGTTTCCGAAA
AAATGTCATGGTTCAAGGGATGGTCTGTTGACCGTAAAGAAGGAAAGGCTGACGGTAAAT
GTTTAATTGAAGCTTTGGATGCTATCCTGCCACCCAGTCGCCCAACAGACAAGGCTCTCC
GTCTTCCACTTCAGGTATATACTTTTTTATT------TTTTTT-----------CCCCAG
ATTTGTTAATTATTTTTTT-----------------------------------------
------------------------------------------------------------
------------------------------------------------------------
------------------------------------------------------------
------------------------TTTATTCTTAGGACGTTTACAAGATAGGAGGTATTG
GAACAGTCCCAGTTGGTCGTGTGGAAACTGGTTTGTTAAAACCTGGTATGGTTGTTGTAT
TCGCTCCCGCCAACATCACCACTGAAGTTAAGTCTGTGGAGATGCACCACGAAGCTTTGA
TAGAAGCAGTTCCTGGAGACAATGTTGGTTTCAACGTAAAGAATGTTTCAGTAAAAGAAT
TAAGACGTGGTTTCGTTGCTGGTGACACAAAAAACAACCCACCCAAGGGTGCTGCCGATT
TCACTGCCCAGGTAAATTA-----GTAGNNNNNNNNNNNNNNNNNNNNNNNNNNNNNNNN
N--NNNNNNNNNNNNNNNNNNNNNNNNNNNNNNNNNNNNNNNNNNNNNNNAGATTTAGAA
GGAGAAGCTTTAGCGACTTTAGTAGTTAACTCTATGAGAGGAATAGTTAAAGTTTCTGCA
GTAAAAGCTCCAGGATTTGGTGATCGCAGAAAAGAGATGTTACAAGATATTTCAATTCTA
ACTGGTGGATCAGTAATTTCTGAAGAGTTAGCTATGGAATTAGAAAAATCTTCTTTAGAA
GATTTAGGTCAAGCTAAACGAATTGTTATTAATAAAGATTCTACTACCATTATTGATGGT
AATGGTAATAAAAATGCAATTAATAGTAGAATTAATCAGATTAGACAGCAGATACAAGAA
GCAACATCTGATTATGATAAAGAAAAGTTAAATGAAAGATTAGCTAAATTATCTGGTGGT
GTAGCAGTATTAAAAGTAGGTGCTGCTACTGAAGTTGAAATGAAAGAGAAAAAAGCACGA
GTAGAAGATGCATTACATGCTACTAGAGCGGCGGTAGAAGAAGGTGTTGTCCCTGGGGGT
GGTGTAGCTTTAGTTCGTGTTGCAGAAAAAATTTCCCGTATTAATGGTCAAAACGAATTG
ATATTATGTTAGTAAGAGATGATGATATACCTGGATTAATTATGGATGGAGTAGTAGAAT
TAGGAATTGTAGGTATAAATGTTTTAGAGGAAGAAAAATTAGCAAGAAAATTTTTAGGAA
CAGCTGCGCAGTCATATAAAATTTTACAAAATTTAGATTTTGGTTTATGTAGATTATCTT
TAGCAGTACCTATGGATACGGAATACTTAAATGTTTTTTGCTTAAAAAATGCGCGAATTG
CTACTTCGTATCCTCATTTATTAAAAAAATATTTTGATAAAAAAAGTATTTTTTTTAAAC
CATTTGTTTTAAATGGGTCAGTTGAAGTAGCATCTAATGCTGGATTAGCAGATGCTATTT
GCGATCTTGTATCAACGGGAGCAACATTGGAAGCTAATGGATTAAAAGAAGTGGAAGTAA
TTTATCGATCTAGTGCGTGTTTAGTATCTCAAAATATGAACAATATTCCATTATTTAAGT
ATCAATTAATTAAAAAATTATTAACACGTATTCAGGGAGTAATTAAAGCTAGAGAATCTA
AATATATAATGTTACATGCTCCTCGCGAAAAATTAGAAAAAGTGATTGGTTTATTAAAGG
GAGCTGAACGACCTACTGTTTTAGAATTAGTTGGAGATAATAGTAAAGTAGTATTACATA
TGGTGAGTAGTGAAACAGTATTTTGGGAAACTATGGAAAAATTAAAGAAATTAGGA
[23] 2466
AACTTTATATTTCATTTTTGGAATTTGGGCTGGTATAATAGGTTCTTCATTAAGAATTCT
AATTCGTCTTGAACTTAGTCAAATTAATTCAATTATTAATAATAACCAACTATATAATGT
AATTGTTACTATTCATGCATTTATTATAATTTTCTTTATAACTATACCTATTGTAATTGG
AGGATTTGGAAACTGATTAATTCCTTTAATAATAGGATCTCCTGATATAGCCTTCCCACG
ACTTAATAATATTAGATTCTGATTATTGCCACCATCATTAATAATAATAATTTGTAGATT
TATTATTAATAACGGAACAGGTACAGGATGGACAATCTACCCCCCTCTATCTAATAATAT
TGCTCATAATAATATTTCAGTAGACTTAACTATTTTTTCATTACACCTAGCAGGAATTTC
TTCAATCTTAGGGGCAATTAATTTTATTTGTACAATTTTAAATATAATACCTAACAATTT
AAAATTAAATCAAATTCCACTTTTCCCATGATCAATTATTATTACAGCTACACTTTTAAT
TCTTTCACTCCCAGTACTAGCTGGAGCTATTACAATATTATTGACAGATCGAAATTTAAA
TACTTCATTTTTTGACCCATCAGGGGGAGGAGATCCAATTTTATATCAACATTTATTCNN
NNNNNNNNNNNNNNNNNNNNNNNNNNNNNNNNNNNNNNNTATTTTTAGCATTTCACTATA
AAACAGATATTAATTTAGCATTTCAAAGAATCATTAATATAAACCGAAATATTAATTTTG
GATGATTAATTCGATCTTTTCACGCCAATGGAGCATCAATATTCTTTATTATAATATATT
TACATATTAGACGAGGAATCTATATAAATTCTTTTAACTTTAAATTAACTTGATTAATTG
GAGTAATATTATTATTATTAACCATAATAACTGCTTTTGTAGGATATGTTTTACCATGAG
GGCAAATATCATTTTGAGGTGCAACAGTAATTACTAACTTAATATCAGCAATCCCTTATT
TAGGAAATTCTATTGTAATCTGAATTTGAGGAGGATTTTCCATTAATAATGCAACATTAA
CACGATTCTTCTCAATTCATTTTATTTTACCCTTTATAATTTTAACTTTAATTATTATTC
ATTTAATATTCTTACATAATACAGGATCTAATAATCCTCTAGGAGTAAATAGAAACTTTG
ATAAAATTTCATTCTCACCTTATTTTATTATTAAAGATCTAATTGGATTAATTTTATTTC
TATGAATTTTTTGTATTTTAACTTTACTATTCCCCTATTTATTAAATGACCATAATAATT
TCATTATAGCTAATCCAATAGTTACACCTAACCACATTCAACCAGAATGATACTTTTTAT
TTTCATACACAATTCTACGAGCTNNNNNNNNNNNNNNNTGAATCAATGTGGGACTGCTTA
CTCGTGGGCGAGCCGACGTGTATACCTTTTTTCTTG-GCTACCGTCGTCATCGGTAACCT
CGTGGTAAGTATAA------------------TATCGTTTAC---------ACCAAATA-
--------------------CGAC----TAG-GTTTAAAA-ACC--AATT-----GCAAA
CGAACAATATCGAC----------------GATCATTATTTCAGGTACTTAATCTNNNNN
NNNNNTACAGTGAAGTACGTTATTAATTT--GAAATTGCAAAAATT-GAATGAT------
------------------------------------------------------------
-------ATAAATTAATGGGTACATATATG----------------TTTTTAGACTCGTT
TCGAAGAAATCAAAAAAGAAGTCGGCAGTTACATTAAGAAAATTGGTTACAACCCAGCTG
CTGTTGCTTTCGTACCCATCTCTGGATGGAACGGAGATAACATGTTGGAAGTTTCCGAAA
AAATGTCATGGTTCAAGGGATGGGCTGTTGACCGTAAAGAAGGAAAAGCTGACGGTAAAT
GTTTAATTGAAGCTTTGGATGCTATCCTGCCACCCAGTCGCCCAACTGACAAGGCTCTCC
GTCTTCCACTTCNNGTATATACTTTTATATT----ATTTTTTTTT------------CAG
ATTTGTTA-TTTTTTTTTT-----------------------------------------
------------------------------------------------------------
------------------------------------------------------------
------------------------------------------------------------
------------------------TTTGCTCTTAGGANGTTTACAAGATAGGAGGTATTG
GAACAGTCCCTGTTGGTCGTGTGGAAACTGGTTTATTAAAACCAGGTATGGTTGTTGTAT
TCGCTCCCGCCAATATCACCACTGAAGTTAAGTCTGTGGAGATGCACCACGAAGCTTTGA
TAGAAGCAGTTCCTGGAGACAATGTTGGTTTCAACGTAAAGAATGTTTCAGTAAAAGAAT
TAAGACGTGGTTTCGTTGCTGGTGACACAAAAAACAACCCACCCAAGGGTGCTGCCGATT
TCACTGCCCAGGTAAATT------ATTAGTTTT-AAATGTTT--GTTTTAAATTTTTTCT
A--ATAATATGTTATGATATNNNNNNNNNNNNNNNNNNNNNNNNNNNNNNAGATTTAGAA
GGCGAAGCTTTAGCAACTTTAGTAGTGAATTCTATGCGCGGAATAGTTAAAGTTTCAGCA
GTAAAAGCACCAGGATTTGGCGATCGTAGAAAAGAAATGTTACAAGATATTTCAATTCTT
ACTGGTGGATCAGTGATTTCAGAAGAATTAGCTATGGAATTGGAAAAATCTTCTTTAGAA
GATTTAGGTCAAGCAAAACGTGTTGTTATTAATAAAGATTCTACAACTATTATTGATGGT
AATGGTGATAAACATGCGATTAATAGTAGAATTACTCAAATTAGACAACAGATACAAGAA
GCAACATCCGATTATGATAAAGAAAAATTAAATGAACGGTTAGCTAAATTATCTGGTGGT
GTAGCAGTCTTAAAAGTAGGCGCGGCTACTGAAGTAGAAATGAAAGAAAAAAAAGCACGT
GTAGAAGATGCATTACATGCTACTAGAGCAGCAGTAGAAGAAGGCGTTGTTCCTGGAGGC
GGTGTAGCTTTAGTTCGTGTAGCAGAAAAAATTTCTCGTATTAATGGTCAAAACGAATTG
ATATTATGTTAGTAAGAGATGATGATATACCTGGATTAATTATGGATGGAGTAGTAGAAT
TAGGAATTGTAGGTGCTAATGTTTTAGAAGAAGAAAAATTATCAAGAAAATTTTTAGGTA
CGGTTTCAAAATCATATAAAATTTTACAGCGTTTAGATTTTGGTTTTTGCAGATTATCTT
TAGCTGTACCTATGGAAATGAAATACTTAGATATTTTTTGTTTAAAAAATGCACAAATTG
CTACATCATATCCTTATTTATTAAAAAAATATTTTGATAAAAAAAATATTGTTTTTAAAC
CTTTTGTATTAAATGGTTCAGTAGAAGTAGCGTCCAATGCTGGATTAGCAAATGCTATTT
GTGATTTAGTTTCTACAGGAGCAACTTTAGAAGCTAATGGATTAAAAGAAGTTGAAGTAA
TTTATCAATCTAGCGCTTGTTTAGTATCTCAAAAAATGAATGATATTTCTTCATTTAAAT
ATCAATTAATTGATCAGTTATTAACACGTATCCAAGGAGTAATTAAAGCTCGGGAATCTA
AATATATTATGTTGCATGCTCCTCGAGAAAAATTAGTGCAAGTAATGGGTTTATTAAAAG
GTATAGAGCGACCGACAGTATTAGAATTAGTAGGAGATAAAAGTAAAGTCGTATTACATA
TGGTAAGTAGTGAAACTGTTTTTTGGGAAACCATGGAAGGATTAAAAAAATTAGGA
[24] 2601
NNNNNNNNNNNNNNNNNNNNNNNNNNNNNNNNNNNNNNNNNNNNNNNNNNNNNNNNNNNN
NNNNNNNNNNNNNNNNNNNNNNNNNNNNNNNNNNNNNNNNNNNNNNNNNNNNNNNNNNNN
NNNNNNNNNNNNNNNNNNNNNNNNNNNNNNNNNNNNNNNNNNNNNNNNNNNNNNNNNNNN
NNNNNNNNNNNNNNNNNNNNNNNNNNNNNNNNNNNNNNNNNNNNNNNNNNNNNNNNNNNN
NNNNNNNNNNNNNNNNNNNNNNNNNNNNNNNNNNNNNNNNNNNNNNNNNNNNNNNNNNNN
NNNNNNNNNNNNNNNNNNNNNNNNNNNNNNNNNNNNNNNNNNNNNNNNNNNNNNNNNNNN
NNNNNNNNNNNNNNNNNNNNNNNNNNNNNNNNNNNNNNNNNNNNNNNNNNNNNNNNNNNN
NNNNNNNNNNNNNNNNNNNNNNNNNNNNNNNNNNNNNNNNNNNNNNNNNNNNNNNNNNNN
NNNNNNNNNNNNNNNNNNNNNNNNNNNNNNNNNNNNNNNNNNNNNNNNNNNNNNNNNNNN
NNNNNNNNNNNNNNNNNNNNNNNNNNNNNNNNNNNNNNNNNNNNNNNNNNNNNNNNNNNN
NNNNNNNNNNNNNNNNNNNNNNNNNNNNNNNNNNNNNNNNNNNNNNNNNNNNNNNNNNNN
NNNNNNNNNNNNNNNNNNNNNNNNNNNNNNNNNNNNNNCTTTTTTTAGCATTTCATTATA
AAACAGACATTAATTTAGCATTTCAAAGAATTATTAATTTAAATCGAAATATTAATTTTG
GATGATTAATTCGATCATTCCATGCTAATGGAGCATCAATATTTTTTATCATAATATATA
TTCACATTAGACGAGGAATTTATATAAATTCTTTTAATTTTAAATTAACATGATTAATTG
GAGTAATTTTATTACTATTAACTATAATAACTGCCTTTGTTGGATATGTTTTACCTTGAG
GACAAATATCATTTTGAGGAGCTACAGTAATTACAAACCTTTTATCAGCTATTCCATATT
TAGGAAATTCTATTGTTATTTGAATTTGAGGAGGATTTTCAATTAATAATGCAACTTTAA
CACGATTTTTTTCAATTCATTTTATTTTACCATTTATTATTATAATATTTATTTTTATAC
ATTTAATATTTTTACATTTAACAGGATCTAATAACCCCTTAGGAATTAATAGAAACTTTG
ATAAAATTTCATTTTCGCCATATTTTATTATTAAAGATATTATTGGATTAATTATATTTA
TATGAGTATTTTTTACATTAACACTAATATTTCCATTCATATTAAATGATCATAATAATT
TTATTATAGCTAACCCAATAATTACCCCAAATCACATTCAACCAGAATGATATTTCTTAT
TTTCTTATTCTATTTTACGAGCANNNNNNNNNNNNNNNNNNNNNNNNGTGGGACTGCTTA
CTCGTGGGCGAACCGACCTGTATACCGTTTTTCTTG-GCTACCGTTGTCATCGGTAACCT
CGTGGTAAGTATATAACTTTACTACAAGAGTAACTCTTTTGC-----------------C
TACAAAGAAAA---------CGGTG-ATCCG-GTGTAAAC-ACCG-AGTGAGAT-GCAAA
CGAAC-------------GAT---------AATCATTGTTCCAGGTGCTTAATCTNNNNN
NNNNNNNNNNNNNNNNNNNNNNNNNNNNNNNNNNNNNNNNNNNNNNNNNNNNNNNNNNNN
NNNNNNNNNNNNNNNNNNNNNNNNNNNNNNNNNNNNNNNNNNNNNNNNAGA-TT------
------------------------------AATTGATGTATTTTTATTTTTAGACTCGTT
TCGAAGAAATTAAGAAAGAAGTCAGCAGTTATATTAAGAAAATTGGTTACAACCCAGCCG
CCGTTGCTTTTGTCCCAATCTCAGGATGGAACGGAGATAACATGTTGGAAGTTTCCGAAA
AAATGCCATGGTTCAAGGGATGGGCAGTTGAACGTAAAGAAGGAAAGGCTGACGGTAAAT
GTTTAATTGAAGCTTTAGATGCTATCCTGCCACCTAGTCGTCCAACTGACAAAGCTCTCC
GTCTTCCACTTCAGGTATATACAA------------------------------------
-----------------------TTTTTTATTATTACAT----------------AATTA
TTT---TTC-AAATTAAA------------------------------------------
-----------------------------------TTGAATTAAATTTTTTTAATT----
-------ATATATATTTATA----------------------------------------
---------------------TTTCTATATTTCAGGACGTATACAAGATTGGAGGTATTG
GAACAGTCCCTGTTGGTCGTGTGGAAACTGGTTTATTGAAACCCGGTATGGTTGTTGTAT
TCGCCCCTGTTAACATCACCACTGAAGTTAAGTCCGTGGAGATGCACCACGAAGCTTTGA
CAGAAGCTGTTCCCGGAGATAATGTTGGTTTCAACGTAAAGAACGTTTCAGTCAAGGAAT
TAAGACGTGGTTTTGTTGCTGGTGACACCAAGAACAACCCACCCAAGGGTGCTGCTGATT
TCACTGCCCAGGTAANNNNNNNNNNNNNNNNNNNNNNNNNNNNNNNNNNNNNNNNNNNNN
NNNNNNNNNNNNNNNNNNNNNNNNNNNNNNNNNNNNNNNNNNNNNNNNNNAGATTTAGAA
GGTGAAGCATTAGCAACGTTAGTAGTAAATTCTATGAGAGGAATAGTTAAAGTATCAGCT
GTCAAGGCGCCCGGATTTGGTGATCGTCGTAAAGCGATGTTACAAGATATTTCTATTCTT
ACAGGTGGTTCTGTTATATCTGAAGAATTAGCTATGGAATTAGAAAAAGCTTCTTTAGAG
GATTTAGGACAAGCAAAACGTGTTGTTATTACTAAAGATGCAACTACTATTATTGGTGGT
AACGGTAATAAGAGTAGTATTAAAGGTCGAATTAATCAAATTAGACAGGAAGTTAGTGAA
GCAACTTCTGATTATGATAAAGAAAAATTAAATGAACGTTTAGCTAAATTGTCGGGTGGT
GTAGCAGTATTAAAAGTAGGAGCTGCTACTGAAGTCGAAATGAAAGAGAAAAAAGCTCGT
GTTGAAGATGCATTGCATGCAACTAGAGCAGCCGTAGAAGAAGGAGTAGTTCCGGGTGGA
GGAGTTGCACTAGTTCGCGTAGCAGAAAAAATTTCCCGCATTAATGGTCAAAACGAATTG
ATGTTATGTTAGTAAGAGATGACGACATTCCTGGTTTAATTATGGATGGAGTAGTAGAAT
TAGGTATTATTGGTTCTAACGTTTTAGAAGAAAAATGTTTAACTCGATTGTTAGCTGAAG
AATCTGTT---TCATATACTATTTTACAAAATCTTGATTTTGGGATTTGTCGACTATCTT
TATCGGTTCCTTTAGATATGCATTATTCAGGGATCTTATGTTTAAAAGATTCCCGTATTG
CTACATCATATCCTAATTTATTGAAACGATATTTTGATAAAAAAAATATTTCTTTTAAAC
CGTTTGTTTTGAATGGTTCGGTGGAGGTTGCATATAGTTCGGGATTAGCGGATGCGATAT
GTGATTTAGTTTCTACAGGAGCTACTTTAAATGCTAATGGTTTAAGAGAAGTAAAAACTA
TTTATAATTCTTGCGCATGTTTGATTTCTCGTAAAATGAAACATTTGGTTCCAGAAAAAA
GAATATTTATTAAAAAATTATTAAATCGTATTCAAGGTGTCATTAAAGCACGAGAATCTA
AATATATTATGTTACATATTTCAAAAAATAAATTAAGTGCGGTCACTGATTTATTGCAAG
TAGCAGAACAACCAACTATTTTAGAGTTNNNNNNNNNNNNNNNNNNNNNNNNNNNNNNNN
NNNNNNNNNNNNNNNNNNNNNNNNNNNNNNNNNNNNNNNNNNNNNNNNNNNNNNNN
[25] 2612
AACTTTATATTTTATTTTTGGTATATGATCTGGAATAATAGGATCTTCACTTAGAATTTT
AATTCGACTTGAACTAAGTCAAATTAATTCAATTATTAATAATAATCAATTATATAATGT
AATTGTTACAATTCATGCTTTTATTATAATTTTTTTTATAACAATACCAATTGTAATTGG
AGGTTTTGGAAATTGATTAATTCCTTTAATAATAGGATCCCCAGATATAGCATTTCCACG
ATTAAACAATATTAGATTTTGATTATTACCTCCATCTTTAATAATAATAATTTGTAGATT
CATAATTAATAATGGGACTGGAACAGGATGAACAATTTATCCACCTTTATCAAACAACAT
TGCACATAATAATATTTCAGTAGATTTAACTATCTTTTCATTACACTTAGCAGGAATTTC
ATCAATTTTAGGAGCAATTAATTTTATTTGTACAATTTTAAATATAATACCTAATAATTT
AAAATTAAATCAAATTCCATTATTTCCATGATCAATTTTAATTACAGCAATACTTTTAAT
TTTATCATTACCAGTATTAGCCGGTGCAATTACAATATTATTAACAGATCGAAATTTAAA
TACTTCATTTTTTGACCCATCAGGAGGGGGAGATCCCATTTTATATCAACATTTATTTNN
NNNNNNNNNNNNNNNNNNNNNNNNNNNNNNNNNNNNNNNNNNNNNNNNNNNNNNNNNNNN
NNNNNNNNNNNNNTTTAGCATTTCAAAGAATTATTAATTTAAATCGAAATATTAATTTTG
GATGATTAATTCGATCATTCCATGCTAATGGGGCATCAATATTTTTTATCATAATATATA
TTCACATTAGACGAGGAATTTATATAAATTCTTTTAATTTTAAATTAACATGATTAATTG
GAGTAATTTTATTACTATTAACTATAATAACTGCCTTTGTTGGATATGTTTTACCTTGAG
GACAAATATCATTTTGAGGAGCTACAGTAATTACAAACCTTTTGTCAGCTATTCCATATT
TAGGAAATTCTATTGTTATTTGAATTTGAGGAGGATTTTCAATTAATAATGCAACTTTAA
CACGATTTTTTTCAATTCATTTTATTTTACCATTTATTATTATAATATTTATTTTTATAC
ATTTAATATTTTTACATTTAACAGGATCTAATAACCCCTTAGGAATTAATAGAAACTTTG
ATAAAATTTCATTCTCGCCGTATTTTATTATTAAAGATATTATTGGATTAATTATATTTA
TATGAGTATTTTTTACATTAACACTAATATTTCCATTCATATTAAATGATCATAATAATT
TTATTATAGCTAACCCAATAATTACTCCAAATCACATTCAACCAGAATGATATTTCTTAT
TTTCTTATTCTATTTTACGAGCANNNNNNNNNNNNNNNNNNNNNNNNNNNNNNNNNNNNN
NTCGTGGGCGAACCGACCTGTATACCGTTTTTCTTG-GCTACCGTTGTCATCGGTAACCT
CGTGGTAAGTATATAACTTTACTACAAGAGTAACTCTTTTGC-----------------C
TACAAAGAAAA---------CGGTG-ATCCG-GTGTAAAC-ACCG-AGTGAGAT-GCAAA
CGAAC-------------GAT---------AATCATTGTTCCAGGTGCTTAATNNTGAAC
CACCATACAGCGAAGTACGTTTTTAAT---------------------------------
----------------------------TTATTAAAATTTGAATTAGAAGA-TT------
------------------------------AATTGATGTATTTTTATTTTTAGACTCGTT
TCGAAGAAATTAAGAAAGAAGTCAGCAGTTATATTAAGAAAATTGGTTACAACCCAGCCG
CCGTTGCTTTTGTCCCAATCTCAGGATGGAACGGAGATAACATGTTGGAAGTTTCCGAAA
AAATGCCATGGTTCAAGGGATGGGCAGTTGAACGTAAAGAAGGAAAGGCTGACGGTAAAT
GTTTAATTGAAGCTTTAGATGCTATCCTGCCACCTAGTCGTCCAACTGACAAAGCTCTCC
GTCTTCCACTTCAGGTATATACAA------------------------------------
-----------------------TTTTTTATTATTACAT----------------AATTA
TTT---TTC-AAATTAAA------------------------------------------
-----------------------------------TTGAATTAAATTTTTTTAATT----
-------ATATATATTTATA----------------------------------------
---------------------TTTCTATATTTCAGGACGTATACAAGATTGGAGGTATTG
GAACAGTCCCTGTTGGTCGTGTGGAAACTGGTTTATTGAAACCCGGTATGGTTGTTGTAT
TCGCCCCTGCTAACATCACCACTGAAGTTAAGTCCGTGGAGATGCACCACGAAGCTTTGA
CAGAAGCTGTTCCCGGAGATAATGTTGGTTTCAACGTAAAGAACGTTTCAGTCAAGGAAT
TAAGACGTGGTTTTGTTGCTGGTGACACCAAGAACAACCCACCCAAGGGTGCTGCTGATT
TCACTGCCCAGGTAAGTTG-----ATAGATTTT-CATTATT------TCCAATTAATGCT
A---ATATATGTTA---TGTTAAATAGGTTATTGTATTGAACCACCCTGGAGATTTAGAA
GGTGAAGCATTAGCAACGTTAGTAGTAAATTCTATGAGAGGAATAGTTAAAGTATCAGCT
GTCAAGGCGCCCGGATTTGGTGATCGTCGTAAAGCGATGTTACAAGATATTTCTATTCTT
ACAGGTGGTTCTGTTATATCTGAAGAATTAGCTATGGAATTAGAAAAAGCTTCTTTAGAA
GATTTAGGACAAGCAAAACGTGTTGTTATTACTAAAGATGCAACTACTATTATTGGTGGT
AACGGTAATAAGAGTAGTATTAAAGGTCGAATTAATCAAATTAGACAGGAAGTTAGTGAA
GCAACTTCTGATTATGATAAAGAAAAATTAAATGAACGTTTAGCTAAATTGTCGGGTGGT
GTAGCAGTATTAAAAGTAGGAGCTGCTACTGAAGTCGAAATGAAAGAGAAAAAAGCTCGT
GTTGAAGATGCATTGCATGCAACTAGAGCAGCCGTAGAAGAAGGAGTAGTTCCGGGCGGA
GGAGTTGCACTAGTTCGCGTAGCAGAAAAAATTTCCCGCATTAATGGTCAAAACGAATTG
ATGTTATGTTAGTAAGAGATGACGACATTCCTGGTTTAATTATGGATGGAGTAGTAGAAT
TAGGTATTATTGGTTCTAACGTTTTAGAAGAAAAATGTTTAACTCGATCGTTAGCTGAAG
AATCTGTT---TCATATACTATTTTACAAAATCTTGATTTTGGGATTTGTCGACTATCTT
TATCGGTTCCTTTAGATATGCATTATTCAGGGATCTTATGTTTAAAAGATTCCCGTATTG
CTACATCATATCCTAATTTATTGAAACGATATTTTGATAAAAAAAATATTTCTTTTAAAC
CGTTTGTTTTGAATGGTTCGGTAGAGGTTGCATATAGTTCGGGATTAGCGGATGCGATAT
GTGATTTAGTTTCTACAGGAGCTACTTTAAATGCTAATGGTTTAAGAGAAGTAAAAACTA
TTTATAATTCTTGCGCATGTTTGATTTCTCGTAAAATGAAACATTTGGTTCCAGAAAAAA
GAATATTTATTAAAAAATTATTAAATCGTATTCAAGGTGTCATTAAAGCACGAGAATCTA
AATATATTATGTTACATATTTCAAAAAATAAATTAAGTGCGGTCACTGATTTATTGCAAG
TAGCAGAACAACCAACTATTTTAGAGTTATTTGGTAATAAAAATAAAGTTGTTCTTCATN
NNNNNNNNNNNNNNNNNNNNNNNNNNNNNNNNNNNNNNNNNNNNNNNNNNNNNNNN
[26] 2628
NNNNNNNNNNNNNNNNNNNNNNNNNNNNNNNNNNNNNNNNNNNNNNNNNNNNNNNNNNNN
NNNNNNNNNNNNNNNNNNNNNNNNNNNNNNNNNNNNNNNNNNNNNNNNNNNNNNNNNNNN
NNNNNNNNNNNNNNNNNNNNNNNNNNNNNNNNNNNNNNNNNNNNNNNNNNNNNNNNNNNN
NNNNNNNNNNNNNNNNNNNNNNNNNNNNNNNNNNNNNNNNNNNNNNNNNNNNNNNNNNNN
NNNNNNNNNNNNNNNNNNNNNNNNNNNNNNNNNNNNNNNNNNNNNNNNNNNNNNNNNNNN
NNNNNNNNNNNNNNNNNNNNNNNNNNNNNNNNNNNNNNNNNNNNNNNNNNNNNNNNNNNN
NNNNNNNNNNNNNNNNNNNNNNNNNNNNNNNNNNNNNNNNNNNNNNNNNNNNNNNNNNNN
NNNNNNNNNNNNNNNNNNNNNNNNNNNNNNNNNNNNNNNNNNNNNNNNNNNNNNNNNNNN
NNNNNNNNNNNNNNNNNNNNNNNNNNNNNNNNNNNNNNNNNNNNNNNNNNNNNNNNNNNN
NNNNNNNNNNNNNNNNNNNNNNNNNNNNNNNNNNNNNNNNNNNNNNNNNNNNNNNNNNNN
NNNNNNNNNNNNNNNNNNNNNNNNNNNNNNNNNNNNNNNNNNNNNNNNNNNNNNNNNNNN
NNNNNNNNNNNNNNNNNNNNNNNNNNNNNTTTACAGGACTTTTTTTAGCATTTCATTATA
AAACAGACATTAATTTAGCATTTCAAAGAATTATTAATTTAAATCGAAATATTAATTTTG
GATGATTAATTCGATCATTCCATGCTAATGGAGCATCAATATTTTTTATCATAATATATA
TTCACATTAGACGAGGAATTTATATAAATTCTTTTAATTTTAAATTAACATGATTAATTG
GAGTAATTTTATTACTATTAACTATAATAACTGCCTTTGTTGGATATGTTTTACCTNGAG
GACAAATATCATTTTGAGGAGCTACAGTAATTACAAACCTTTTGTCAGCTATTCCATATT
TAGGAAATTCTATTGTTATTTGAATTTGAGGAGGATTTTCAATTAATAATGCAACTTTAA
CACGATTTTTTTCAATTCATTTTATTTTACCATTTATTATTATAATATTTATTTTTATAC
ATTTAATATTTTTACATTTAACAGGATCTAATAACCCCTTAGGAATTAATAGAAACTTTG
ATAAAATTTCATTCTCGCCATATTTTATTATTAAAGATATTATTGGATTAATTATATTTA
TATGAGTATTTTTTATATTAACACTAATATTTCCATTCATATTAAATGATCATAATAATT
TTATTATAGCTAACCCAATAATTACTCCAAATCACATTCAACCAGAATGATATTTCTTAT
TTTCTTATTCTATTTTACGAGCANNNNNNNNNNNNNNNTGAATCAATGTGGGACTGCTTA
CTCGTGGGCGAACCGACCTGTATACCGTTTTTCTTG-GCTACCGTTGTCATCGGTAACCT
CGTGGTAAGTATATAACTTTACTACAAGAGTAACTCTTTTGC-----------------C
TACAAAGAAAA---------CGGTG-ATCCG-GTGTAAAC-ACCG-AGTGAGAT-GCAAA
CGAAC-------------GAT---------AATCATTGTTCCAGGTGCTTAATCTTGAAC
CACCATACAGCGAAGTACGTTTTTAAT---------------------------------
----------------------------TTATTAAAATTTGAATTAGANGA-TT------
------------------------------AATTGATGTATTTTTATTTTTAGACTCGTT
TCGAAGAAATTAAGAAAGAAGTCAGCAGTTATATTAAGAAAATTGGTTACAACCCAGCCG
CCGTTGCTTTTGTCCCAATCTCAGGATGGAACGGAGATAACATGTTGGAAGTTTCCGAAA
AAATGCCATGGTTCAAGGGATGGGCAGTTGAACGTAAAGAAGGAAAGGCTGACGGTAAAT
GTTTAATTGAAGCTTTAGATGCTATCCTGCCACCTAGTCGTCCAACTGACAAAGCTCTCC
GTCTTCCACTTCAGGTATATACAA------------------------------------
-----------------------TTTTTTATTATTACAT----------------AATTA
TTT---TTC-AAATTAAA------------------------------------------
-----------------------------------TTGAATTAAATTTTTTTAATT----
-------ATATATATTTATA----------------------------------------
---------------------TTTCTATATTTCAGGACGTATACAAGATTGGAGGTATTG
GAACAGTCCCTGTTGGTCGTGTGGAAACTGGTTTATTGAAACCCGGTATGGTTGTTGTAT
TCGCCCCTGCTAACATCACCACTGAAGTTAAGTCCGTGGAGATGCACCACGAAGCTTTGA
CAGAAGCTGTTCCCGGAGATAATGTTGGTTTCAACGTAAAGAACGTTTCAGTCAAGGAAT
TAAGACGTGGTTTTGTTGCTGGTGACACCAAGAACAACCCACCCAAGGGTGCTGCTGATT
TCACTGCCCAGGTAAGTTG-----ATAGATTTT-CATTATT------TCCAATTAATGCT
A---ATATATGTTA---TGTTAAATAGGTTATTGTATTGAACCACCCTGGAGATTTAGAA
GGTGAAGCATTAGCAACGTTAGTAGTAAATTCTATGAGAGGAATAGTTAAAGTATCAGCT
GTCAAGGCGCCCGGATTTGGTGATCGTCGTAAAGCGATGTTACAAGATATTTCTATTCTT
ACAGGTGGTTCTGTTATATCTGAAGAATTAGCTATGGAATTAGAAAAAGCTTCTTTAGAA
GATTTAGGACAAGCAAAACGTGTTGTTATTACTAAAGATGCAACTACTATTATTGGTGGT
AACGGTAATAAGAGTAGTATTAAAGGTCGAATTAATCAAATTAGACAGGAAGTTAGTGAA
GCAACTTCTGATTATGATAAAGAAAAATTAAATGAACGTTTAGCTAAATTGTCGGGTGGT
GTAGCAGTATTAAAAGTAGGAGCTGCTACTGAAGTCGAAATGAAAGAGAAAAAAGCTCGT
GTTGAAGATGCATTGCATGCAACTAGAGCAGCCGTAGAAGAAGGAGTAGTTCCGGGTGGA
GGAGTTGCACTAGTTCGCGTAGCAGAAAAAATTTCCCGCATTAATGGTCAAAACGAATTG
ATGTTATGTTAGTAAGAGATGACGACATTCCTGGTTTAATTATGGATGGAGTAGTAGAAT
TAGGTATTATTGGTTCTAACGTTTTAGAAGAAAAATGTTTAACTCGATCGTTAGCTGAAG
AATCTGTT---TCATATACTATTTTACAAAATCTTGATTTTGGGATTTGTCGACTATCTT
TATCGGTTCCTTTAGATATGCATTATTCAGGGATCTTATGTTTAAAAGATTCCCGTATTG
CTACATCATATCCTAATTTATTGAAACGATATTTTGATAAAAAAAATATTTCTTTTAAAC
CGTTTGTTTTGAATGGTTCGGTGGAGGTTGCATATAGTTCGGGATTAGCGGATGCGATAT
GTGATTTAGTTTCTACAGGAGCTACTTTAAATGCTAATGGTTTAAGAGAAGTAAAAACTA
TTTATAATTCTTGCGCATGTTTGATTTCTCGTAAAATGAAACATTTGGTTCCAGAAAAAA
GAATATTTATTAAAAAATTATTAAATCGTATTCAAGGTGTCATTAAAGCACGAGAATCTA
AATATATTATGTTACATATTTCAAAAAATAAATTAAGTGCGGTCACTGATTTATTGCAAG
TAGCAGAACAACCAACTATTTTAGAGTTATTTGGTAATAAAAATAAAGTTGTTCTTCATA
TGGTAAGTAGTGAAACTATTTTTTGGGAAACGATGGAGCAACTAANNNNNNNNNNN
[27] 2664
NNNNNNNNNNNNNNNNNNNNNNNNNNNNNNNNNNNNNNNNNNNNNNNNNNNNNNNNNNNN
NNNNNNNNNNNNNNNNNNNNNNNNNNNNNNNNNNNNNNNNNNNNNNNNNNNNNNNNNNNN
NNNNNNNNNNNNNNNNNNNNNNNNNNNNNNNNNNNNNNNNNNNNNNNNNNNNNNNNNNNN
NNNNNNNNNNNNNNNNNNNNNNNNNNNNNNNNNNNNNNNNNNNNNNNNNNNNNNNNNNNN
NNNNNNNNNNNNNNNNNNNNNNNNNNNNNNNNNNNNNNNNNNNNNNNNNNNNNNNNNNNN
NNNNNNNNNNNNNNNNNNNNNNNNNNNNNNNNNNNNNNNNNNNNNNNNNNNNNNNNNNNN
NNNNNNNNNNNNNNNNNNNNNNNNNNNNNNNNNNNNNNNNNNNNNNNNNNNNNNNNNNNN
NNNNNNNNNNNNNNNNNNNNNNNNNNNNNNNNNNNNNNNNNNNNNNNNNNNNNNNNNNNN
NNNNNNNNNNNNNNNNNNNNNNNNNNNNNNNNNNNNNNNNNNNNNNNNNNNNNNNNNNNN
NNNNNNNNNNNNNNNNNNNNNNNNNNNNNNNNNNNNNNNNNNNNNNNNNNNNNNNNNNNN
NNNNNNNNNNNNNNNNNNNNNNNNNNNNNNNNNNNNNNNNNNNNNNNNNNNNNNNNNNNN
NNNNNNNNNNNNNNNTAATAAATCAAATCTTTACTGGTATATTTCTAGCTTTTCACTATA
AAACAGATATTAATTTAGCATTTCAAAGAATTATTAATATAAATCGAAATATTAATTTCG
GATGATTAATCCGATCATTCCATGCAAATGGAGCATCAATATTCTTTATTACTATATACT
TACATATCAGACGAAGAATTTATTTAAATTCATTTAATTTCAAATTAACATGACTAATAG
GAGTAATTTTATTATTATTAACTATAATAACTGCCTTCGTCGGATACGTATTACCCTGAG
GACAAATATCATTTTGAGGAGCAACTGTTATTACTAATTTATTATCTGCCATTCCATATT
TAGGAAATTCTATTGTAATCTGAATTTGAGGAGGTTTTTCAATTAATAATGCTACATTAA
CCCGATTCTTCTCAATCCATTTTATTTTACCATTTATCATTTTAATATTTGTAATAATTC
ATTTAATATTTCTACATTTAACAGGATCTAATAATCCATTAGGAATCAATAGTAACTTTG
ATAAAATCTCATTCTCACCTTATTTTATTATTAAAGATCTAATTGGATTAATTAGATTTA
GATGAATCTTCTTAATTTTAACTCTTATATTTCCCTATATATTAAATGATCATAATAATT
TTATTATAGCTAATCCAATAATTACACCTAATCACATTCAACCAGAATGATATTTTTTAT
TTTCATATACTATTTTACGAGCANNNNNNNNNNNNNNNTGAATCAATGTGGGACTGCTTA
CGCGTGGGCGAACCGACGTGCATACCGTTTTTTTTA-GCTACTGTCGTCATCGGTAACCT
CGTGGTAAGTATAA------------------TATCGTTTATNNNNNNNNNNNNNNNNNN
NNNNNNNNNNNNNNNNNNNNNNNNNNNNNNNNNNNNNNNNNNNNNNNNNNNNNNNNNNNN
NNNNNNNNNNNNNNNNNNNNNNNNNNN-ACGCCGATCGTTTCAGGTGCTTAANNNTGAAC
CCCCATACAGTGAAGTATGTTATAATTAGNNNNNNNNNNNNNNNNNNNNNNNNNNNNNNN
NNNNNNNNNNNNNNNNNNNNNNNNNNNNNNNNNNNNNNNNNNNNNNNNNNNNNNNNNNNN
NNNNNNNNNNNNNNNNNNNNNNNNNNNNNNNNNNNNNNNNNNNNNNNNNNNAGGCTCGTT
TCGAAGAAATCAAAAAGGAAGTCAGCAGTTACATCAAGAAAATTGGTTACAATCCAGCCG
CTGTTGCTTTTGTTCCCATCTCTGGATGGAATGGAGATAATATGTTGGAAGTTTCCGAAA
AAATGCCATGGTTCAAGGGATGGGCTGTTGAACGTAAAGAAGGAAAGGCTGACGGTAAAT
GTTTGATTGAAGCTTTAGATGCTATTTTGCCACCTAGTCGCCCAACTGACAAGGCTCTCC
GTCTTCCCCTTCAGGTATGTAAAANNNNNNNNNNNNNNNNNNN-NNNNNNNNNNNNNNNN
NNNNNNNNNNNNNNNNNNNNNNNNNNNNNNNNNNNNNNNNNN-NNNNNNNNNNNNNNNNN
NN-NNNNNNNNNNNNNNNNNNNNNNNNNNNNNNNNNNNNNNNNNNNNNNNNNNNNNNNNN
NNNNNNNNNNNNNNNNNNNNNNNNNNNNNNNNNNNNNNNNNNNNNNNNNNNNNNNNNNNN
NNNNNNNNNNNNNNNNNNNNNNNNNNNNNNNNNNNNNNNNNNNNNNNNNNNNNNNNNNNN
NNNNNNNNNNNNNNNNNNNNNTTTCTATATTATAGGATGTATACAAGATTGGAGGTATTG
GAACAGTCCCTGTTGGTCGTGTGGAAACTGGTTTGTTGAAACCTGGTATGGTTGTTGTAT
TCGCTCCTGCCAACATCACTACTGAAGTTAAATCCGTTGAAATGCATCATGAAGCTTTGA
CTGAAGCTGTTCCTGGAGACAATGTTGGTTTTAACGTAAAGAACGTTTCGGTGAAAGAAT
TAAGACGTGGTTTTGTAGCTGGTGATACTAAGAACAACCCACCTAAGGGTGCTGCTGACT
TCACGGCCCAAGTAAATTANNNNNNNNNNNNNNNNNNNNNNNNNNNNNNNNNNNNNNNNN
NNNNNNNNNNNNNNNNNNGATGAATAGGTTATTGTATTGAACNNNNNNNNNNNNNNNNNN
NNNNNNNNNNNNNNNNNNNNNNNNNNNNNNNNNNNNNNNNNNNNNNNNNNNNNNNNNNNN
NNNNNNNNNNNNNNNNNNNNNNNNNNNNNNNNNNNNNNNNNNNNNNNNNNNNNNNNNNNN
NNNNNNNNNNNNNNNNNNNNNNNNNNNNNNNNNNNNNNNNNNNNNNNNNNNNNNNNNNNN
NNNNNNNNNNNNNNNNNNNNNNNNNNNNNNNNNNNNNNNNNNNNNNNNNNNNNNNNNNNN
NNNNNNNNNNNNNNNNNNNNNNNNNNNNNNNNNNNNNNNNNNNNNNNNNNNNNNNNNNNN
NNNNNNNNNNNNNNNNNNNNNNNNNNNNNNNNNNNNNNNNNNNNNNNNNNNNNNNNNNNN
NNNNNNNNNNNNNNNNNNNNNNNNNNNNNNNNNNNNNNNNNNNNNNNNNNNNNNNNNNNN
NNNNNNNNNNNNNNNNNNNNNNNNNNNNNNNNNNNNNNNNNNNNNNNNNNNNNNNNNNNN
NNNNNNNNNNNNNNNNNNNNNNNNNNNNNNNNNNNNNNNNNNNNNNNNNNNNNNNNNTTG
ATATTTTACGTATGCGTGATGATGATATTCCTGTTCAAGTAATGGATGGTGTAGTAGATT
TAGGTATTGTTGGTGAAAATGTTTTAGAAGAAGAAGTACTGAAACGCCGTTCTTATGGTG
AAGATCCA---CAATATTTAAATTTAAGACGTTTAGATTTTGGTACTTGTCGTTTATCAT
TAGCAACTCCATTAGATAGTAAATATATAAATCCAAAAAGTATGCAAAATGCTCGTATTG
CCACCTCTTACCCACATTTACTATATCAATATCTTAATAAAAAAGGAGTACAATTTAAAT
CATGTTTATTAAGAGGATCAGTTGAGGTAGCACCTCGTGCAGGTTTAGCTGATGCAATAT
GTGATTTAGTTTCTACTGGTGCTACATTAGAAGCAAATGGATTACGTGAGGTAGAAGTAT
TGTATTATTCTAAAGCTTGTTTAATA---CAACGTATTGGTTGTATAACAAAAAATAAAC
AACAATTAATTAATCGTTTAATGATACGTATTCAAGGTGTAATTCAAGCTAGAGATTCCA
AATATATTATGTTGCATGCACCTAAGCAAAAATTAAATGATATCATTTCATTACTCCCTG
GTGCAGAACGACCAACTGTATTACCATTAGCTGGTGATAATAAACACGTGGCTATTCATA
TGGTTAGTAGTGAAACATTATTTTGGGAAACTATGGAAAAATTAAAAGAGCTTGGT
[28] 2669
AACTTTGTATTTTATTTTCGGAATTTGATCTGGTATAATAGGATCATCACTTAGTATTTT
AATTCGACTTGAATTAAGACAAATTAATTCAATTATTAATAATAATCAATTATATAATGT
AATTGTTACAATTCATGCATTTATTATAATTTTTTTTATAACTATACCTATTGTAATCGG
AGGATTCGGAAACTGATTAATCCCAATAATAATAGGATCTCCAGATATAGCATTTCCACG
ATTAAATAATATTAGATTTTGATTACTACCACCATCATTAATAATAATAATTTGTAGATT
CATTATTAATAATGGAACAGGAACAGGATGAACAATTTACCCACCATTATCAAATAATAT
CGCACACAATAATATTTCAGTAGATTTAACTATTTTTTCTTTACATTTAGCAGGAATTTC
ATCAATTTTAGGAGCAATTAATTTTATTTGCACAATCTTAAATATAATACCTAACAATTT
AAAACTTAATCAAATTCCCTTATTTCCATGATCAATTTTAATTACAGCCATACTATTAAT
TTTATCATTACCAGTCTTAGCAGGTGCAATTACAATATTATTAACAGATCGAAACTTAAA
CACTTCATTTTTTGACCCATCAGGAGGAGGAGATCCAATTTTATATCAACATTTATTTNN
NNNNNNNNNNNNNNNNNNNNNNNNNNNNNNNNNNNGGATTNTTTCTAGCATTTCATTATA
AAACAGATATCAATTTAGCATTTCAAAGAATTATTAATATTAATCGAAACATTAATTTTG
GTTGATTAATTCGTTCATTTCATGCCAATGGAGCATCAATATTTTTTATTATAATATATA
TACATATTAGACGAGGAATTTATTTAAACTCATTTAATTTTAAAATAACATGATTAATTG
GAGTAATTTTATTATTATTAACTATAATAACAGCATTTGTTGGATATGTTTTACCTTGAG
GACAAATATCATTTTGAGGAGCTACAGTAATTACTAATCTTCTATCAGCTATCCCTTATT
TAGGAAATTCAATTGTAATTTGAATTTGAGGAGGATTTTCAATTAATAATGCAACTTTAA
CACGATTTTTCTCAATTCATTTTATCTTACCTTTTATTATTTTAATATTCATTTTTATAC
ATTTAATATTTCTTCATTTAACAGGATCTAATAACCCTATAGGAATTAGTAGAAATTTTG
ATAAAATCTCATTTTCACCTTACTTTATTATTAAAGATTTAATTGGATTAATTATATTTC
TATGAATATTTTTTATATTAACACTATTATTTCCATTTATATTAAATGATCATAATAACT
TCATTATAGCTAACCCAATAATTACCCCTAATCATATTCAACCAGAATGATATTTTCTAT
TCTCATATACAATCTTACGAGCAATCCCAAATAAATTANNNNNNNNNNNNNNNNNNNNNN
NNNNNNNNNNNNNNNNNNNNNNNNCCGTTTTTCTTG-GCTAC-GTTGTCATCGGTAACCT
TGTGGTAAGTATAA------------------TATCGTTTAC-----------------C
TACAAAAAAAAAAA------CGATG-ACTAG-ATGTAAAC-ACCG-AATGAGAT-GCAAA
CAAAC-------------GAT---------ANNNNNNNNNNNNNNNNNNNNNNNNTGAAC
CACCATACAGTGAAGTATGTTTTTAATTT-------------------------------
------------------------TAATCTATTCAAATTATTTTTATAATT---------
------------------------------AATTGACTTATTATTATTTTTAGACTCGTT
TCGAAGAAATCAAGAAAGAAGTCAGCAGTTATATTAAGAAAATTGGTTACAACCCAGCCG
CTGTTGCTTTCGTCCCAATCTCTGGATGGAACGGAGATAACATGTTGGAAGTTTCCGAAA
AAATGCCATGGTTCAAGGGATGGGCAGTTGAACGTAAAGAAGGAAAGGCTGACGGTAAAT
GTTTAATTGAAGCTTTAGATGCTATCCTGCCACCCAGTCGTCCAACTGACAAAGCTCTCC
GTCTTCCACTTCAGGTAT--ACAA------------------------------------
-----------------------TTTTCTGATTTTACTTTATAATTTAACTTG-ATAGTA
TTT---TTC-AAATTT--------------------------------------------
GCATTCATATTCA-----------------------------------------------
--------TTACACATATA-----------------------------------------
---------------------TTTCTCTATTTCAGGACGTATACAAGATAGGAGGTATTG
GAACAGTCCCCGTTGGTCGTGTGGAAACTGGTTTATTGAAACCCGGTATGGTTGTTGTAT
TTGCTCCTGCTAACATCACCACTGAAGTCAAGTCCGTGGAGATGCACCACGAAGCTTTGA
CAGAAGCTGTTCCCGGAGATAATGTTGGTTTCAACGTAAAGAACGTTTCAGTCAAAGAAT
TAAGACGTGGTTTCGTTGCTGGTGACACCAAGAACAACCCACCTAAGGGTGCTGCCGATT
TCACTGCCCAGGTAAGTTA-----ATAGATTTT-CATTATC------TCCAATTAATGCT
A---ATATATGTTA---CGTTTAATAGGTTATTGTATTGAACCACCCTGGAGATTTAGAA
GGTGAGGCATTAGCTACGCTAGTAGTTAACTCTATGAGAGGTATAGTTAAGGTTTCAGCA
GTTAAAGCGCCTGGTTTTGGTGATCGAAGAAAAGCGATGTTACAAGATATTTCTATTCTT
ACAGGCGGTTCTGTTATATCTGAAGAATTAGCTATGGAATTAGAAAAATCCTCTTTAGAA
GATTTAGGCCAAGCTAAACGAGTAGTAATCAGCAAAGATGCTACGACTATTATTGGCGGT
AATGGTGACAAACGTTCTATAAAAAACCGTATTCATCAAATTAGACAAGAAATAAACGAA
GCAACATCTGATTATGATAAAGAAAAATTAAATGAACGTTTGGCAAAATTATCCGGCGGT
GTAGCTGTTTTAAAAGTTGGAGCAGCAACTGAAGTAGAAATGAAAGAAAAAAAAGCGCGT
GTTGAAGACGCATTACATGCAACACGAGCAGCTGTAGAAGAAGGAGTAGTACCAGGAGGA
GGAGTTGCTCTAGTTCGGGTAGCAGAAAAAATTTCTCGTATTAATGGTCAAAACGAATTG
ATATCATGTTAGTTAGAGATGATGATATCCCGGGTTTAATTATGGATGGCGTAGTAGAAT
TAGGTATTATAGGCTCTAATGTTTTAGAGGAGACTTGTTTGACTAGATCATTTATAGGCG
CTCCAGTT---TCTTATACTATTTTACAATATCTTGATTTCGGAATATGTCGTCTTTCTT
TATCTACACCTTTGGATACGATGTATTCTGGAATTTCATGTTTAACAAATGCTCGTATTG
CCACATCATACCCAAATTTATTAAAGCGATATTTTGATAAAAAAAATATTCCATTTAAAC
CATTTGTTTTAAATGGTTCTGTAGAAGTAGCTTATAATTCAGGTTTAGCTGACGCAATAT
GTGATTTAGTCTCGACTGGAGCTACTTTAGAGGCGAACGGACTAAAGGAAGTTGAAACTA
TTTATCAGTCACGAGCATGTTTAATTTCTCGAACAATAAACGATATGGTTCCCGAAAAAA
AAAAATTTATTCAAAAATTGTTAAATCGTATTCAGGGCGTTATTAAAGCGCGAGAATCTA
AGTATATTATGTTACATATTGAAAAAAATAAATTAAATAAAATAATTGATTTATTAAAAG
GTGCAGAACAGCCTACTATTTTAGAATTGTCTGGTAATAAAAATAAAGTAGCAGTTCATA
TGGTTAGCACTGAAACAGTTTTTTGGGAAACTATAGAGCAGTTAAAATCATTAGGC
[29] 2674
AACTTTATATTTTATTTTTGGAATTTGAGCTGGTATAATTGGATCTTCGCTTAGAATATT
AATTCGTCTCGAATTAAGTCAAATTAATTCAATTATTAATAATAATCAATTATATAATGT
AATTGTTACAATTCATGCATTTATTATAATTTTTTTTATAACTATACCTATTGTAATTGG
AGGCTTTGGAAATTGATTAATTCCATTAATAATAGGGTCCCCAGATATATCATTTCCACG
ATTAAATAATATTAGATTCTGATTACTGCCTCCATCATTAATAATAATAATTTCTAGATT
TATAATTAATAATGGAACAGGAACAGGATGAACAATTTATCCCCCTCTATCTAATAACAT
TGCACATAATAATATCTCAGTAGATTTAACTATTTTCTCCTTACATTTAGCAGGAATTTC
ATCAATTCTAGGAGCAATTAATTTTATCTGTACAATTTTAAATATAATACCCAATAACTT
AAAACTTAATCAAATCCCATTATTCCCATGATCAATTTTAATTACAGCTATCCTTTTAAT
TTTATCATTACCAGTTTTAGCAGGAGCAATTACAATATTATTAACAGATCGAAATTTAAA
TACTTCATTTTTTGACCCTTCAGGAGGAGGAGACCCAATTTTATATCAACACCTATTTNN
NNNNNNNNNNNNNNNNNNNNNNNNNNNNNNNNNNNNGATTATTTTTAGCATTTCATTATA
AAACAGATATCAATTTAGCATTTCAAAGAATTATTAATATTAATCGAAATATTAATTTTG
GTTGATTAATTCGATCATTTCATGCTAATGGTGCATCAATATTTTTTATTATAATATATA
TACATATTAGACGAGGTATTTATTTAAATTCTTTTAATTTTAAATTAACATGATTAATTG
GAGTTTTACTATTATTATTAACTATAATAACTGCATTTGTTGGATATGTTTTACCTTGAG
GACAAATATCATTTTGAGGAGCCACAGTAATTACTAATTTATTATCAGCTATTCCTTACC
TAGGAAATACAATTGTAATTTGAATTTGAGGAGGATTTTCAATTAATAATGCAACTTTAA
CACGATTTTTTTCAATTCATTTTATTTTACCTTTTATTATTTTAATATTAATCTTTATAC
ATTTAATATTTTTACACATAACAGGATCAAATAATCCTTTAGGAATTAATAGAAATTTTG
ATAAAATTTCATTTTCNNNNNNNNNNNNNNNNNNNNNNNNNNNNNNNNNNNNNNNNNNNN
NNNNNNNNNNNNNNNNNNNNNNNNNNNNNNNNNNNNNNNNNNNNNNNNNNNNNNNNNNNN
NNNNNNNNNNNNNNNNNNNNNNNNNNNNNNNNNNNNNNNNNNNNNNNNNNNNNNNNNNNN
NNNNNNNNNNNNNNNNNNNNNNNNNNNNNNNNNNNNNNNNNNNNNNNNNNNNNNNNNNNN
NNNNNNNNNNNNNNNNNNNNNNNNNCGTTTTTCTTG-GCTACCGTTGTCATCGGTAACCT
CGTGGTAAGTATAA------------------TATCGTTTAC-----------------C
TAAAAAAAAAAAAA------CGATG-ATTAG-ATGTAAAC-ACCG-AATGAGAT-GCAAN
NNNNNNNNNNNNNNNNNNNNNNNNNNNNNNNNNNNNNNNNNNNNNNNNNNNNNNNNGAAC
CACCATACAGTGAAGTATGTTTTTAATTT-------------------------------
------------------------TAATCTATTCAAATTTGTATGATAATT---------
------------------------------AATTGATAAATTATTATTTTTAGACTCGTT
TCGAAGAAATCAAGAAAGAAGTCAGCAGTTATATTAAGAAAATTGGTTACAACCCAGCTG
CTGTTGCTTTCGTCCCAATCTCTGGATGGAACGGAGATAACATGTTGGAAGTTTCCGAAA
AAATGCCATGGTTCAAGGGATGGGCTGTTGAACGTAAAGAAGGAAAGGCTGACGGTAAAT
GTTTAATTGAAGCTTTAGATGCTATCCTGCCACCCAGTCGTCCAACTGACAAAGCTCTTC
GTCTTCCACTTCAGGTAT--ACAA------------------------------------
-----------------------TTTTCTGATTTTTTTTNNNNNNNNNNNNNN-NNNNNN
NNN---NNN-NNNNNN--------------------------------------------
NNNNNNNNNNN-------------------------------------------------
--------------ATGTA-----------------------------------------
---------------------TTTCTCTATTTCAGGACGTATACAAGATAGGAGGTATTG
GAACAGTCCCCGTTGGTCGTGTGGAAACTGGTTTATTGAAACCCGGTATGGTTGTTGTAT
TCGCTCCTGCTAACATCACCACTGAAGTCAAGTCCGTGGAGATGCACCACGAAGCTTTGA
CAGAAGCTGTTCCCGGAGATAATGTTGGTTTCAACGTAAAGAACGTTTCAGTCAAAGAAT
TAAGACGTGGTTTCGTTGCTGGTGACACCAAGAACAACCCACCTAAGGGTGCTGCCGATT
TCACTGCCCAGGTAAGTTA-----ATAGATTTT-CATTATT------TCCAATTCATGCT
A---ATATATGTTA---CGTTTAATAGGNNNNNNNNNNNNNNNNNNNNNNNNNNNNNNNN
NNNNAGGCNTTAGCTACTTTAGTTGTTAACTCAATGAGAGGTATTGTTAAGGTGTCTGCG
GTTAAAGCTCCTGGTTTTGGAGATCGTCGAAAAGCAATGTTACAAGATATTTCTATTCTT
ACAGGCGGTTCAGTAATATCTGAAGAACTAGCAATGGAATTAGAAAAATCTTCGTTAGAA
GATTTAGGACAAGCAAAACGTGTGGTAATTAGTAAAGACGCAACTACTATTATTGGTGGT
AATGGAGATAAAAGTTCTATTAAAAATCGTATTCAACAAATTAGACAAGAAATAAATGAA
GCAACATCTGACTACGATAAAGAAAAATTAAATGAACGTTTAGCAAAATTATCAGGCGGT
GTAGCTGTTTTAAAAGTTGGAGCAGCAACTGAAGTAGAAATGAAAGAAAAAAAAGCACGA
GTCGAAGATGCGTTACATGCAACTCGAGCGGCAGTTGAAGAAGGTGTAGTACCTGGAGGT
GGAGTTGCATTAGTTCGCGTAGCTGAAAAGATTTCTCGTATTAATGGTCAAAACGNNTTG
ATGTTATGTTGGTAAGAGATGATGATATTCCTGGTTTGATTATGGATGGGGTGGTGGAAT
TAGGGATTATAGGTTCTAATGTTTTAGAAGAAACATGTTTAACAAGATCTTTTATAGGAG
CTCCGATT---TCATACACTATTTTACAATATCTTGATTTTGGTGTTTGTCGTCTATCTT
TATCTATCCCCTTTGATATGAATTATTCTGGTATTTTATGTTTAAAGAATGCTCGTATTG
CAACTTCATATCCAAATTTATTAAAGAGGTATTTTGATAAAAAAAATATTCCATTTAAGC
CCTTTGTTTTGAATGGTTCTGTAGAAGTAGCATATAATTCCGGTTTAGCTGATGCAATAT
GCGACTTAGTTTCTACTGGTGCAACTTTAGAAGCTAATGGACTCAAAGAAGTAGAAACTA
TTTATGAGTCACGAGCATGTCTAATTTCTCGTACAAATAATACGATGTCTTCTAAAAAAA
TAAAATTTATTAAGAAATTATTAAATCGTATTCAGGGTGTAATTAAAGCTCGCGAATCTA
AATATATTATGTTGCATATTGAAAAAAATAAATTAAATAAAATAACTGATTTACTGAAAG
GAGCTGAGCGACCAACTATTGTTGAATTATCTGGGAATAAAAATAAAGTAGCATTACATA
TGGTAAGCAGTGAAACTGTTTTTTGGGAAACTATGGAGCAGTTAAAATCATTAGGA
[30] 2682
AACTTTATATTTTATTTTTGGAATATGATCTGGGATAATAGGATCTTCACTTAGAATATT
AATTCGACTTGAGTTAAGACAAATTAATTCAATTATTAATAACAATCAATTATATAATGT
AATTGTTACTATCCATGCATTTATTATAATTTTTTTTATAACTATACCTATTGTAATTGG
AGGTTTTGGAAATTGATTAATTCCTTTAATAATAGGATCACCCGATATAGCTTTTCCTCG
ATTAAATAATATTAGATTTTGATTATTACCCCCATCATTAATAATAATAATCTGTAGATT
CATAATTAATAATGGAACAGGAACAGGATGAACAATTTATCCTCCCTTATCAAACAATAT
TGCACATAATAATATTTCAGTAGATTTAACTATTTTTTCATTACACTTAGCAGGTATTTC
ATCAATTTTAGGAGCAATTAATTTTATTTGCACAATTTTAAATATAATACCTAATAATCT
TAAACTTAATCAAATTCCTTTATTTCCTTGATCAATTTTAATTACAGCAATACTTTTAAT
CTTATCGTTACCAATTTTAGCAGGTGCAATTACAATATTATTAACTGATCGAAATTTAAA
TACTTCATTCTTTGATCCTTCAGGAGGAGGAGATCCAATTTTATATCAACATTTATTTAT
TATTAATAATCTGTTTAATTAATCAAATTTTAACAGGATTATTTCTAGCATTTCACTATA
AAACAGACATTAATTTAGCATTTCAAAGAATTATTAATATAAACCGAAATATTAATTTTG
GTTGATTAATTCGATCATTCCATGCTAACGGAGCATCAATATTTTTTATTATAATATATA
TACATATTAGACGAGGAATTTATTATAATTCTTTTAATTTTAAATTAACATGAACTATTG
GAGTAATATTATTACTACTAACAATAATAACTGCATTTGTTGGATATGTTTTACCTTGAG
GACAAATATCATTTTGAGGAGCTACAGTTATTACTAATCTCTTATCAGCTATCCCTTATT
TAGGAAATTCAATTGTAATTTGAATTTGAGGAGGATTTTCAATTAATAATGCAACTTTAA
CACGATTTTTTTCAATTCATTTTATCCTACCATTTATTATTTTAATATTTATTTTTATAC
ATCTAATATTTTTACATTTAACAGGATCTAATAATCCTTTAGGAATTAATAGAAATTTTG
ATAAAATTTCATTCTCGCCTTATTTTATTATTAAAGATTTAATTGGATTAATTATATTTT
TATGAATATTTTTCATATTAACATTATTATATCCATTTATATTAAATGATCACAACAATT
TTATTATAGCAAATTCAATAATTACTCCAAATCATATTCAACCAGAATGATATTTTTTAT
TTTCTTATTCAATTTTACGAGCAATTCCAAATAAATTATGAATCAATGTGGGACTGCTTA
CTCGTGGGCGAACCGACGTGTATACCGTTTTTCTTG-GCTACCGTCGTCATCGGTAACCT
CGTGGTAAGTATAAGTATA------------AGATCATTTAC-----------------C
TACAAAGAAAAA--------CGACG-ACTAG-ACGTTAAC-ACCG-AATGAAAT-GCAAA
CAAAC-------------GAT---------AATCATTGTTCCAGGTGCTTAATCTTGAAC
CACCATACAGTGAAGTATGTTTTTAATTT-------------------------------
------------------------TAATCTATTCAATATTGAATGATAATT---------
------------------------------AATTGATG---TATTATTTTTAGACTCGTT
TCGAAGAAATCAAGAAAGAAGTCAGCAGTTATATTAAGAAAATTGGTTACAACCCAGCCG
CTGTTGCTTTCGTCCCAATCTCAGGATGGAACGGAGATAACATGTTGGAAGTTTCCGAAA
AAATGCCATGGTTCAAGGGATGGGCAGTTGAACGTAAAGAAGGAAAGGCTGACGGTAAAT
GTTTAATTGAAGCTTTAGATGCTATCCTGCCACCCAGTCGTCCAACTGACAAAGCTCTCC
GTCTTCCACTTCAGGTAT--TCAA------------------------------------
-----------------------TTTTCTGATATTACTTT--------------ATAATA
TTT---ATC-AAATTT--------------------------------------------
-AGTTTATATTCATTATATAA---------------------------------------
---------TATATATATA-----------------------------------------
---------------------TTTCTCTACTTTAGGACGTATACAAGATAGGAGGTATTG
GAACAGTCCCCGTCGGTCGTGTGGAAACTGGTTTATTGAAACCAGGTATGGTTGTTGTAT
TCGCTCCTGCTAACATCACCACTGAAGTTAAGTCCGTGGAGATGCACCACGAAGCTTTGA
CAGAAGCTGTTCCCGGAGATAATGTTGGTTTCAACGTAAAGAACGTTTCAGTCAAAGAAT
TAAGACGTGGTTTCGTTGCTGGTGACACCAAGAACAACCCACCTAAGGGTGCTGCCGATT
TCACTGCCCAGGTAAGTTG-----ATAGATTTT-CATTTTTT-----T-AAATTCATGCT
A---ATATATGCTAA--CGTTTNNNNNNNNNNNNNNNNNNNNNNNNNNNNAGATTTAGAG
GGTGAAGCATTAGCAACTTTAGTAGTGAACTCTATGCGTGGTATTGTGAAGGTATCTGCA
GTTAAAGCTCCTGGTTTTGGGGATCGTCGAAAAGCAATGTTGCAAGATATTTCTATTCTT
ACAGGCGGTTCTGTGATATCTGAAGAATTAGCAATGGAATTAGAAAAATCTTCTTTAGAA
GATTTAGGGCAAGCAAAACGTGTTGTTATTAGTAAAGATGCTACTACTATCATTGATGGT
AGCGGGGATAAACGTTCTATTAAAAATCGAATTCATCAAATTAGACAAGAAATACATGAA
GCAACTTCGGATTATGATAAAGAAAAGCTCAATGAGCGTTTAGCAAAATTATCTGGAGGG
GTGGCTGTGTTAAAAGTGGGAGCAGCGACCGAAGTAGAAATGAAAGAAAAAAAAGCACGT
GTTGAAGATGCTTTACATGCAACNNNNNNNNNNNNNNNNNNNNNNNNNNNNNNNNNNNNN
NNNNNNNNNNNNNNNNNNNNNNNNNNNNNNNNNNNNNNNNNNNNNNNNNNNNNNNNNNNN
NNNNNNNNNNNNNNNNNNNNNNNNNNNNNNNNGGTTTAATTATGGATGGTATAGTAGAAT
TAGGTATTATTGGTTCTAATGTTTTAGAAGAAACCTGTTTAACCAGAGCGTTAGTACATG
GTTCAATT---TCATATAAAGTTCTACAGCATCTTGATTTTGGAGTTTGTCGTCTTTCTC
TATCTGTTCCTTTTGATAAAGAGTATTCTGGTACTTCATGTTTAAAAAATGCTCGTATTG
CTACTTCGTATCCAAATTTATTAAAGAGATATTTTGATGAAAAAAATATTCCTTTTAAAC
CATTTGTATTAAATGGTTCGGTAGAAGTAGCTCATAATTCTGGTTTAGCAGATGCTATAT
GTGACTTAGTTTCTACTGGAGCAACATTGGAAGCTAATGGATTACGTGAAGTAGAAACTA
TTTATCATTCACGAGCATGCTTAATTTCTCGTGAAGACCAACATATGACGATTGATAAGA
AAAGATT--ATCAGAANNNNNNNNNNNNNNNNNNNNNNNNNNNNNNNNNNNNNNNNNNNN
NNNNNNNNNNNNNNNNNNNNNNNNNNNNNNNNNNNNNNNNNNNNNNNNNNNNNNNNNNNN
NNNNNNNNNNNNNNNNNNNNNNNNNNNNNNNNNNNNNNNNNNNNNNNNNNNNNNNNNNNN
NNNNNNNNNNNNNNNNNNNNNNNNNNNNNNNNNNNNNNNNNNNNNNNNNNNNNNNN
[31] 2686
AACTTTGTATTTTATTTTCGGAATTTGATCTGGTATAATAGGATCATCACTTAGTATTTT
AATTCGACTTGAATTAAGACAAATTAATTCAATTATTAATAATAATCAATTATATAATGT
AATTGTTACAATTCATGCATTTATTATAATTTTTTTTATAACTATACCTATTGTAATCGG
AGGATTCGGAAACTGATTAATCCCAATAATAATAGGATCTCCAGATATAGCATTTCCACG
ATTAAATAATATTAGATTTTGATTACTACCACCATCATTAATAATAATAATTTGTAGATT
CATTATTAATAATGGAACAGGAACAGGATGAACAATTTACCCACCATTATCAAATAATAT
CGCACACAATAATATTTCAGTAGATTTAACTATTTTTTCTTTACATTTAGCAGGAATTTC
ATCAATTTTAGGAGCAATTAATTTTATTTGCACAATCTTAAATATAATACCTAACAATTT
AAAACTTAATCAAATTCCCTTATTTCCATGATCAATTTTAATTACAGCCATACTATTAAT
TTTATCATTACCAGTCTTAGCAGGTGCAATTACAATATTATTAACAGATCGAAACTTAAA
CACTTCATTTTTTGACCCATCAGGAGGAGGAGATCCAATTTTATATCAACATTTATTTNN
NNNNNNNNNNNNNNNNNNNNNNNNNNNNNNNNNNNNNNNNNNNNNNNNNNNNNNNNNNNN
NNNNNNNNNNNNNNTTAGCATTTCAAAGAATTATTAATATTAATCGAAACATTAATTTTG
GTTGATTAATTCGTTCATTTCATGCCAATGGAGCATCAATATTTTTTATTATAATATATA
TACATATTAGACGAGGAATTTATTTAAACTCATTTAATTTTAAAATAACATGATTAATTG
GAGTAATTTTATTATTATTAACTATAATAACAGCATTTGTTGGATATGTTTTACCTTGAG
GACAAATATCATTTTGAGGAGCTACAGTAATTACTAATCTTCTATCAGCTATCCCTTATT
TAGGAAATTCAATTGTAATTTGAATTTGAGGAGGATTTTCAATTAATAATGCAACTTTAA
CACGATTTTTCTCAATTCATTTTATCTTACCTTTTATTATTTTAATATTCATTTTTATAC
ATTTAATATTTCTTCATTTAACAGGATCTAATAACCCTATAGGAATTAGTAGAAATTTTG
ATAAAATCTCATTTTCACCTTACTTTATTATTAAAGATTTAATTGGATTAATTATATTTC
TATGAATATTTTTTATATTAACACTATTATTTCCGTTTATATTAAATGATCATAATAACT
TCATTATAGCTAACCCAATAATTACCCCTAATCATATTCAACCAGAATGATATTTTCTAT
TCTCATATACAATCTTACGAGCANNNNNNNNNNNNNNNNNNNNNNNNNNNNNNNNNNNNN
NNNNNNNNNNNNNNNNNNNNNNNNCCGTTTTTCTTG-GCTACCGTTGTCATCGGTAACCT
TGTGGTAAGTATAA------------------TTTCGTTTAC-----------------C
TACAAAAAAAAAA-------CGATG-ACTAG-ATGTAAAC-CNNNNNNNNNNNN-NNNNN
NNNNNNNNNNNNNNNNNNNNNNNNNNNNNNNNNNNNNNNNNNNNNNNNNNNNNNNNNNAC
CACCATACAGTGAAGTATGTTTTTAATTT-------------------------------
------------------------TAATCTATTCAAATTATTTTTATAATT---------
------------------------------AATTGATATATTATTATTTTTAGACTCGTT
TTGAAGAAATCAAGAAAGAAGTCAGCAGTTATATTAAGAAAATTGGTTACAACCCAGCCG
CTGTTGCTTTCGTCCCAATCTCTGGATGGAACGGAGATAACATGTTGGAAGTTTCCGAAA
AAATGCCATGGTTCAAGGGATGGGCAGTTGAACGTAAAGAAGGAAAGGCTGACGGTAAAT
GTTTAATTGAAGCTTTAGATGCTATCCTGCCACCCAGTCGTCCAACTGACAAAGCTCTCC
GTCTTCCACTTCAGGTAT--ACAA------------------------------------
-----------------------TTTTCTGATTTTACTTTTTAATTTAACTTG-ATGGTA
TTT---TTC-AAATTT--------------------------------------------
GTATTTATATTCA-----------------------------------------------
--------TTACACGTATA-----------------------------------------
---------------------TTTCTCTATTTCAGGACGTATACAAGATAGGAGGTATTG
GAACAGTCCCCGTTGGTCGTGTGGAAACTGGTTTATTGAAACCCGGTATGGTTGTTGTAT
TTGCTCCTGCTAACATAACCACTGAAGTCAAGTCCGTGGAGATGCACCACGAAGCTTTGA
CAGAAGCTGTTCCCGGAGATAATGTTGGTTTCAACGTAAAGAACGTTTCAGTCAAAGAAT
TAAGACGTGGTTTCGTTGCTGGTGACACCAAGAACAACCCACCTAAGGGTGCTGCCGATT
TCACTGCCCAGGTAAGTTA-----ATAGATTTT-CATTATC------TCCAATTAATGCT
A---ATATATGTTA---CGTTNNNNNNNNNNNNNNNNNNNNNNNNNNNNNAGACTTAGAG
GGTGAGGCATTAGCTACGCTAGTAGTTAACTCTATGAGAGGTATAGTTAAGGTTTCAGCA
GTTAAAGCGCCTGGTTTTGGTGATCGAAGAAAAGCGATGTTACAAGATATTTCTATTCTT
ACAGGCGGTTCTGTTATATCTGAAGAATTAGCTATGGAATTAGAAAAATCCTCTTTAGAA
GATTTAGGCCAAGCTAAACGAGTAGTAATCAGCAAAGATGCTACGACTATTATTGGCGGT
AATGGTGACAAACGTTCTATAAAAAACCGTATTCATCAAATTAGACAAGAAATAAACGAA
GCAACATCTGATTATGATAAAGAAAAATTAAATGAACGTTTGGCAAAATTATCCGGCGGT
GTAGCTGTTTTAAAAGTTGGAGCAGCAACTGAAGTAGAAATGAAAGAAAAAAAAGCGCGT
GTTGAAGACGCATTACATGCAACACGAGCAGCTGTAGAAGAAGGAGTAGTACCAGGAGGA
GGAGTTGCTCTANNNNNNNNNNNNNNNNNNNNNNNNNNNNNNNNNNNNNNNNNNNNNTTG
ATATCATGTTAGTTAGAGATGATGATATCCCGGGTTTAATTATGGATGGCGTAGTAGAAT
TAGGTATTATAGGCTCTAATGTTTTAGAGGAGACTTGTTTGACTAGATCATTTATAGGCG
CTCCAGTT---TCTTATACTATTTTACAATATCTTGATTTCGGAATATGTCGTCTTTCTT
TATCTACACCTTTGGATACGATGTATTCTGGAATTTCATGTTTAACAAATGCTCGTATTG
CCACATCATACCCAAATTTATTAAAGCGATATTTTGATAAAAAAAATATTCCATTTAAAC
CATTTGTTTTAAATGGTTCTGTAGAAGTAGCTTATAATTCAGGTTTAGCTGACGCAATAT
GTGATTTAGTCTCGACTGGAGCTACTTTAGAGGCGAACGGACTAAAGGAAGTTGAAACTA
TTTATCAGTCACGAGCATGTTTAATTTCTCGAACAATAAACGATATGGTTCCCGAAAAAA
AAAAATTTATTCAAAAATTGTTAAATCGTATTCAGGGCGTTATTAAAGCGCGAGAATCTA
AGTATATTATGTTACATATTGAAAAAAATAAATTAAATAAAATAATTGATTTATTAAAAG
GTGCAGAACAGCCTACTATTTTAGAATTGTCTGGTAATAAAAATAAAGTAGCAGTTCATA
TGGTTAGCACTGAAACAGTTTTTTGGGAAACTATAGAGCAGTTAAAATCATTAGNN
[32] 2692
AACTTTATATTTTATTTTTGGTATATGATCTGGAATAATAGGATCTTCACTTAGAATTTT
AATTCGACTTGAACTAAGTCAAATTAATTCAATTATTAATAATAATCAATTATATAATGT
AATTGTTACAATTCATGCTTTTATTATAATTTTTTTTATAACAATACCAATTGTAATTGG
AGGTTTTGGAAATTGATTAATTCCTTTAATAATAGGATCCCCAGATATAGCATTTCCACG
ATTAAACAATATTAGATTTTGATTATTACCTCCATCTTTAATAATAATAATTTGTAGATT
CATAATTAATAATGGGACTGGAACAGGATGAACAATTTATCCACCTTTATCAAACAACAT
TGCACATAATAATATTTCAGTAGATTTAACTATCTTTTCATTACACTTAGCAGGAATTTC
ATCAATTTTAGGAGCAATTAATTTTATTTGTACAATTTTAAATATAATACCTAATAATTT
AAAATTAAATCAAATTCCATTATTTCCATGATCAATTTTAATTACAGCAATACTTTTAAT
TTTATCATTACCAGTATTAGCCGGTGCAATTACAATATTATTAACAGATCGAAATTTAAA
TACTTCATTTTTTGACCCATCAGGAGGGGGAGATCCCATTTTATATCAACATTTATTTNN
TACTGATAATTTGTTTAATAAACCAAATTTTAACAGGACTTTTTTTAGCATTTCATTATA
AAACAGACATTAATTTAGCATTTCAAAGAATTATTAATTTAAATCGAAATATTAATTTTG
GATGATTAATTCGATCATTCCATGCTAATGGGGCATCAATATTTTTTATCATAATATATA
TTCACATTAGACGAGGAATTTATATAAATTCTTTTAATTTTAAATTAACATGATTAATTG
GAGTAATTTTATTACTATTAACTATAATAACTGCCTTTGTTGGATATGTTTTACCTTGAG
GACAAATATCATTTTGAGGAGCTACAGTAATTACAAACCTTTTGTCAGCTATTCCATATT
TAGGAAATTCTATTGTTATTTGAATTTGAGGAGGATTTTCAATTAATAATGCAACTTTAA
CACGATTTTTTTCAATTCATTTTATTTTACCATTTATTATTATAATATTTATTTTTATAC
ATTTAATATTTTTACATTTAACAGGATCTAATAACCCCTTAGGAATTAATAGAAACTTTG
ATAAAATTTCATTCTCGCCATATTTTATTATTAAAGATATTATTGGATTAATTATATTTA
TATGAGTATTTTTTACATTAACACTAATATTTCCATTCATATTAAATGATCATAATAATT
TTATTATAGCTAACCSAATAATTACTCCAAATCACATTCAACCAGAATGATATTTCTTAT
TTTCTTATTCTATTTTACGAGCANNNNNNNNNNNNNNNNNNNNNNNNGTGGGACTGCTTA
CTCGTGGGCGAACCGACCTGTATACCGTTTTTCTTG-GCTACCGTTGTCATCGGTAACCT
CGTGGTAAGTATATAACTTTACTACAAGAGTAACTCTTTTGC-----------------C
TACAAAGAAAA---------CGGTG-ATCCG-GTGTAAAC-ACCG-AGTGAGAT-GCAAA
CGAAC-------------GAT---------AATCATTGTTCCAGGTGCTTAATCTNNAAC
CACCATACAGCGAAGTACGTTTTTAAT---------------------------------
----------------------------TTATTAAAATTTGAATTAGANGA-TT------
------------------------------AATTGATGTATTTTTATTTTTAGACTCGTT
TCGAAGAAATTAAGAAAGAAGTCAGCAGTTATATTAAGAAAATTGGTTACAACCCAGCCG
CCGTTGCTTTTGTCCCAATCTCAGGATGGAACGGAGATAACATGTTGGAAGTTTCCGAAA
AAATGCCATGGTTCAAGGGATGGGCAGTTGAACGTAAAGAAGGAAAGGCTGACGGTAAAT
GTTTAATTGAAGCTTTAGATGCTATCCTGCCACCTAGTCGTCCAACTGACAAAGCTCTCC
GTCTTCCACTTCAGGTATATACAA------------------------------------
-----------------------TTTTTTATTATTACAT----------------AATTA
TTT---TTC-AAATTAAA------------------------------------------
-----------------------------------TTGAATTAAATTTTTTTAATT----
-------ATATATATTTATA----------------------------------------
---------------------TTTCTATATTTCAGGACGTATACAAGATTGGAGGTATTG
GAACAGTCCCTGTTGGTCGTGTGGAAACTGGTTTATTGAAACCCGGTATGGTTGTTGTAT
TCGCCCCTGCTAACATCACCACTGAAGTTAAGTCCGTGGAGATGCACCACGAAGCTTTGA
CAGAAGCTGTTCCCGGAGATAATGTTGGTTTCAACGTAAAGAACGTTTCAGTCAAGGAAT
TAAGACGTGGTTTTGTTGCTGGTGACACCAAGAACAACCCACCCAAGGGTGCTGCTGATT
TCACTGCMCAGGTAAGTTG-----ATAGATTTT-CATTATT------TCCAATTAATGCT
A---ATATATGTTA---TGTTAAATAGGTTATTGNNNNNNNNNNNNNNNNAGATTTAGAA
GGTGAAGCATTAGCAACGTTAGTAGTAAATTCTATGAGAGGAATAGTTAAAGTATCAGCT
GTCAAGGCGCCCGGATTTGGTGATCGTCGTAAAGCGATGTTACAAGATATTTCTATTCTT
ACAGGTGGTTCTGTTATATCTGAAGAATTAGCTATGGAATTAGAAAAAGCTTCTTTAGAA
GATTTAGGACAAGCAAAACGTGTTGTTATTACTAAAGATGCAACTACTATTATTGGTGGT
AACGGTAATAAGAGTAGTATTAAAGGTCGAATTAATCAAATTAGACAGGAAGTTAGTGAA
GCAACTTCTGATTATGATAAAGAAAAATTAAATGAACGTTTAGCTAAATTGTCGGGTGGT
GTAGCAGTATTAAAAGTAGGAGCTGCTACTGAAGTCGAAATGAAAGAGAAAAAAGCTCGT
GTTGAAGATGCATTGCATGCAACTAGAGCAGCCGTAGAAGAANNNNNNNNNNNNNNNNNN
NNNNNNNNNNNNNNNNNNNNNNNNNNNNNNNNNNNNNNNNNNNNNNNNNNNNNNNNNTTG
ATGTTATGTTAGTAAGAGATGACGACATTCCTGGTTTAATTATGGATGGAGTAGTAGAAT
TAGGTATTATTGGTTCTAACGTTTTAGAAGAAAAATGTTTAACTCGATCGTTAGCTGAAG
AATCTGTT---TCATATACTATTTTACAAAATCTTGATTTTGGGATTTGTCGACTATCTT
TATCGGTTCCTTTAGATATGCATTATTCAGGGATCTTATGTTTAAAAGATTCCCGTATTG
CTACATCATATCCTAATTTATTGAAACGATATTTTGATAAAAAAAATATTTCTTTTAAAC
CGTTTGTTTTGAATGGTTCGGTAGAGGTTGCATATAGTTCGGGATTAGCGGATGCGATAT
GTGATTTAGTTTCTACAGGAGCTACTTTAAATGCTAATGGTTTAAGAGAAGTAAAAACTA
TTTATAATTCTTGCGCATGTTTGATTTCTCGTAAAATGAAACATTTGGTTCCAGAAAAAA
GAATATTTATTAAAAAATTATTAAATCGTATTCAAGGTGTCATTAAAGCACGAGAATCTA
AATATATTATGTTACATATTTCAAAAAATAAATTAAGTGCGGTCACTGATTTATTGCAAG
TAGCAGAACAACCAACTATTTTAGAGTTATTTGGTAATAAAAATAAAGTTGTTCTTCATA
TGGTAAGTAGTGAAACTATTTTTTGGGAAACGATGGAGCAACTAAAATTATTAGGA
[33] 2693
AACTTTATATTTTATTTTTGGTATATGATCTGGAATAATAGGATCTTCACTTAGAATTTT
AATTCGACTTGAACTAAGTCAAATTAATTCAATTATTAATAATAATCAATTATATAATGT
AATTGTTACAATTCATGCTTTTATTATAATTTTTTTTATAACAATACCAATTGTAATTGG
AGGTTTTGGAAATTGATTAATTCCTTTAATAATAGGATCCCCAGATATAGCATTTCCACG
ATTAAACAATATTAGATTTTGATTATTACCTCCATCTTTAATAATAATAATTTGTAGATT
CATAATTAATAATGGGACTGGAACAGGATGAACAATTTATCCACCTTTATCAAACAACAT
TGCACATAATAATATTTCAGTAGATTTAACTATCTTTTCATTACACTTAGCAGGAATTTC
ATCAATTTTAGGAGCAATTAATTTTATTTGTACAATTTTAAATATAATACCTAATAATTT
AAAATTAAATCAAATTCCATTATTTCCGTGATCAATTTTAATTACAGCAATACTTTTAAT
TTTATCATTACCAGTATTAGCCGGTGCAATTACAATATTATTAACAGATCGAAATTTAAA
TACTTCATTTTTTGACCCATCAGGAGGAGGAGATCCCATTTTATATCAACATTTATTTNN
NNNNNNNNNNNNNNNNNNNNNNNNNNATTTTAACAGGACTTTTTTTAGCATTTCATTATA
AAACAGACATTAATTTAGCATTTCAAAGAATTATTAATTTAAATCGAAATATTAATTTTG
GATGATTAATTCGATCATTCCATGCTAATGGGGCATCAATATTTTTTATCATAATATATA
TTCNCNTNAGACGAGGAATTTATATAAATTCTTTTAATTTTAAATTAACATGATTAATTG
GAGTAATTTTATTACTATTAACTATAATAACTGCCTTTGTTGGATATGTTTTACCTTGAG
GACAAATATCATTTTGAGGAGCTACAGTAATTACAAACCTTTTATCAGCTATTCCATATT
TAGGAAATTCTATTGTTATTTGAATTTGAGGAGGATTTTCAATTAATAATGCAACTTTAA
CACGATTTTTTTCAATTCATTTTATTTTACCATTTATTATTATAATATTTATTTTTATAC
ATTTAATATTTTTACATTTAACAGGATCTAATAACCCCTTAGGAATTAATAGAAACTTTG
ATAAAATTTCATTCTCGCCATACTTTATTATTAAAGATATTATTGGATTAATTATATTTA
TATGAGTATTTTTTACATTAACACTAATATTTCCATTCATATTAAATGATCATAATAATT
TTATTATAGCTAACCCAATAATTACTCCAAATCACATTCAACCAGAATGATATTTCTTAT
TTTCTTATTCTATTTTACGAGCANNNNNNNNNNNNNNNTGAATCAATGTGGGACTGCTTA
CTCGTGGGCGAACCGACCTGTATACCGTTTTTCTTG-GCTACCGTTGTCATCGGTAACCT
CGTGGTAAGTATATAACTTTACTACAAGAGTAACTCTTTTGC-----------------C
TACAAAGAAAA---------CGGTG-ATCCG-GTGTAAAC-ACCG-AGTGAGAT-GCAAA
CGAAC-------------GAT---------AATCATTGTTCCAGGTGCTTAATCTNNNNN
NNNNNNNNNNNNNAGTACGTTTTTAAT---------------------------------
----------------------------TTATTAAAATTTGAATTAGATGA-TT------
------------------------------AATTGATGTATTTTTATTTTTAGACTCGTT
TCGAAGAAATTAAGAAAGAAGTCAGCAGTTATATTAAGAAAATTGGTTACAACCCAGCCG
CCGTTGCTTTTGTCCCAATCTCAGGATGGAACGGAGATAACATGTTGGAAGTTTCCGAAA
AAATGCCATGGTTCAAGGGATGGGCAGTTGAACGTAAAGAAGGAAAGGCTGACGGTAAAT
GTTTAATTGAAGCTTTAGATGCTATCCTGCCACCTAGTCGTCCAACTGACAAAGCTCTCC
GTCTTCCACTTCAGGTATATACAA------------------------------------
-----------------------TTTTTTATTATTACAT----------------AATTA
TTT---TTC-AAATTAAA------------------------------------------
-----------------------------------TTGAATTAAATTTTTTTAATT----
-------ATATATATTTATA----------------------------------------
---------------------TTTCTATATTTCAGGACGTATACAAGATTGGAGGTATTG
GAACAGTCCCTGTTGGTCGTGTGGAAACTGGTTTATTGAAACCCGGTATGGTTGTTGTAT
TCGCCCCTGCTAACATCACCACTGAAGTTAAGTCCGTGGAGATGCACCACGAAGCTTTGA
CAGAAGCTGTTCCCGGAGATAATGTTGGTTTCAACGTAAAGAACGTTTCAGTCAAGGAAT
TAAGACGTGGTTTTGTTGCTGGTGACACCAAGAACAACCCACCCAAGGGTGCTGCTGATT
TCACTGCCCAGGTAAGTTG-----ATAGATTTT-CATTATT------TCCAATTAATGCT
A---ATATATGTTA---TGTAAATNNNNNNNNNNNNNNNNNNNNNNNNNNAGATTTAGAA
GGTGAAGCATTAGCAACGTTAGTAGTAAATTCTATGAGAGGAATAGTTAAAGTATCAGCT
GTCAAGGCGCCCGGATTTGGTGATCGTCGTAAAGCGATGTTACAAGATATTTCTATTCTT
ACAGGTGGTTCTGTTATATCTGAAGAATTAGCTATGGAATTAGAAAAAGCTTCTTTAGAG
GATTTAGGACAAGCAAAACGTGTTGTTATTACTAAAGATGCAACTACTATTATTGGTGGT
AACGGTAATAAGAGTAGTATTAAAGGTCGAATTAATCAAATTAGACAGGAAGTTAGTGAA
GCAACTTCTGATTATGATAAAGAAAAATTAAATGAACGTTTAGCTAAATTGTCGGGTGGT
GTAGCAGTATTAAAAGTAGGAGCTGCTACTGAAGTCGAAATGAAAGAGAAAAAAGCTCGT
GTTGAAGATGCATTGCATGCAACTAGAGCAGCCGTAGAAGAAGGAGTAGTTCCGGGTGGA
GGAGTTGCACTAGTTCGCGTAGCAGAAAAAATTTCCCGCATTAATGGTCAAAACGAANNN
NNNNNNNNNNNNNNNNNNNNNNNNNNNNNNNNNNNNNNNNNNNNNNNNNNNNNNNNNNNN
NNNNNNNNNNNNNNNNNNNNNNNNNNNNNNNNNNNNNNNNNNNNNNNNNNNNNNNNNNNN
NNNNNNNNNNNNNNNNNNNNNNNNNNNNNNNNNNNNNNNNNNNNNNNNNNNNNNNNNNNN
NNNNNNNNNNNNNNNNNNNNNNNNNNNNNNNNNNNNNNNNNNNNNNNNNNNNNNNNNNNN
NNNNNNNNNNNNNNNNNNNNNNNNNNNNNNNNNNNNNNNNNNNNNNNNNNNNNNNNNNNN
NNNNNNNNNNNNNNNNNNNNNNNNNNNNNNNNNNNNNNNNNNNNNNNNNNNNNNNNNNNN
NNNNNNNNNNNNNNNNNNNNNNNNNNNNNNNNNNNNNNNNNNNNNNNNNNNNNNNNNNNN
NNNNNNNNNNNNNNNNNNNNNNNNNNNNNNNNNNNNNNNNNNNNNNNNNNNNNNNNNNNN
NNNNNNNNNNNNNNNNNNNNNNNNNNNNNNNNNNNNNNNNNNNNNNNNNNNNNNNNNNNN
NNNNNNNNNNNNNNNNNNNNNNNNNNNNNNNNNNNNNNNNNNNNNNNNNNNNNNNNNNNN
NNNNNNNNNNNNNNNNNNNNNNNNNNNNNNNNNNNNNNNNNNNNNNNNNNNNNNNNNNNN
NNNNNNNNNNNNNNNNNNNNNNNNNNNNNNNNNNNNNNNNNNNNNNNNNNNNNNNN
[34] 2700
AACTTTATATTTTATTTTTGGTATATGATCTGGAATAATAGGATCTTCACTTAGAATTTT
AATTCGACTTGAACTAAGTCAAATTAATTCAATTATTAATAATAATCAATTATATAATGT
AATTGTTACAATTCATGCTTTTATTATAATTTTTTTTATAACAATACCAATTGTAATTGG
AGGTTTTGGAAATTGATTAATTCCTTTAATAATAGGATCCCCAGATATAGCATTTCCACG
ATTAAACAATATTAGATTTTGATTATTACCTCCATCTTTAATAATAATAATTTGTAGATT
CATAATTAATAATGGGACTGGAACAGGATGAACAATTTATCCACCTTTATCAAACAACAT
TGCACATAATAATATTTCAGTAGATTTAACTATCTTTTCATTACACTTAGCAGGAATTTC
ATCAATTTTAGGAGCAATTAATTTTATTTGTACAATTTTAAATATAATACCTAATAATTT
AAAATTAAATCAAATTCCATTATTTCCATGATCAATTTTAATTACAGCAATACTTTTAAT
TTTATCATTACCAGTATTAGCCGGTGCAATTACAATATTATTAACAGATCGAAATTTAAA
TACTTCATTTTTTGACCCATCAGGAGGGGGAGATCCCATTTTATATCAACATTTATTTNT
TACTGATAATTTGTTTAATAAACCAAATTTTAACAGGACTTTTTTTAGCATTTCATTATA
AAACAGACATTAATTTAGCATTTCAAAGAATTATTAATTTAAATCGAAATATTAATTTTG
GATGATTAATTCGATCATTCCATGCTAATGGGGCATCAATATTTTTTATCATAATATATA
TTCACATTAGACGAGGAATTTATATAAATTCTTTTAATTTTAAATTAACATGATTAATTG
GAGTAATTTTATTACTATTAACTATAATAACTGCCTTTGTTGGATATGTTTTACCTTGAG
GACAAATATCATTTTGAGGAGCTACAGTAATTACAAACCTTTTGTCAGCTATTCCATATT
TAGGAAATTCTATTGTTATTTGAATTTGAGGAGGATTTTCAATTAATAATGCAACTTTAA
CACGATTTTTTTCAATTCATTTTATTTTACCATTTATTATTATAATATTTATTTTTATAC
ATTTAATATTTTTACATTTAACAGGATCTAATAACCCCTTAGGAATTAATAGAAACTTTG
ATAAAATTTCATTCTCGCCATATTTTATTATTAAAGATATTATTGGATTAATTATATTTA
TATGAGTATTTTTTACATTAACACTAATATTTCCATTCATATTAAATGATCATAATAATT
TTATTATAGCTAACCCAATAATTACTCCAAATCACATTCAACCAGAATGATATTTCTTAT
TTTCTTATTCTATTTTACGAGCANNNNNNNNNNNNNNNNNNNNNNNNNTGGGACTGCTTA
CTCGTGGGCGAACCGACCTGTATACCGTTTTTCTTG-GCTACCGTTGTCATCGGTAACCT
CGTGGTAAGTATATAACTTTACTACAAGAGTAACTCTTTTGC-----------------C
TACAAAGAAAA---------CGGTG-ATCCG-GTGTAAAC-ACCG-AGTGAGAT-GCAAA
CGAAC-------------GAT---------AATCATTGTTCCAGGTGCTTAATCTTGAAC
CACCATACAGCGAAGTACGTTTTTAAT---------------------------------
----------------------------TTATTAAAATTTGAATTAGAWGA-TT------
------------------------------AATTGATGTATTTTTATTTTTAGACTCGTT
TCGAAGAAATTAAGAAAGAAGTCAGCAGTTATATTAAGAAAATTGGTTACAACCCAGCCG
CCGTTGCTTTTGTCCCAATCTCAGGATGGAACGGAGATAACATGTTGGAAGTTTCCGAAA
AAATGCCATGGTTCAAGGGATGGGCAGTTGAACGTAAAGAAGGAAAGGCTGACGGTAAAT
GTTTAATTGAAGCTTTAGATGCTATCCTGCCACCTAGTCGTCCAACTGACAAAGCTCTCC
GTCTTCCACTTCAGGTATATACAA------------------------------------
-----------------------TTTTTTATTATTACAT----------------AATTA
TTT---TTC-AAATTAAA------------------------------------------
-----------------------------------TTGAATTAAATTTTTTTAATT----
-------ATATATATTTATA----------------------------------------
---------------------TTTCTATATTTCAGGACGTATACAAGATTGGAGGTATTG
GAACAGTCCCTGTTGGTCGTGTGGAAACTGGTTTATTGAAACCCGGTATGGTTGTTGTAT
TCGCCCCTGCTAACATCACCACTGAAGTTAAGTCCGTGGAGATGCACCACGAAGCTTTGA
CAGAAGCTGTTCCCGGAGATAATGTTGGTTTCAACGTAAAGAACGTTTCAGTCAAGGAAT
TAAGACGTGGTTTTGTTGCTGGTGACACCAAGAACAACCCACCCAAGGGTGCTGCTGATT
TCACTGCCCAGGTAAGTTG-----ATAGATTTT-CATTATT------TCCAATTAATGCT
A---ATATATGTTA---TGTTAAATAGGTTATTGTATTGAACCACCCTGGAGATTTAGAA
GGTGAAGCATTAGCAACGTTAGTAGTAAATTCTATGAGAGGAATAGTTAAAGTATCAGCT
GTCAAGGCGCCCGGATTTGGTGATCGTCGTAAAGCGATGTTACAAGATATTTCTATTCTT
ACAGGTGGTTCTGTTATATCTGAAGAATTAGCTATGGAATTAGAAAAAGCTTCTTTAGAA
GATTTAGGACAAGCAAAACGTGTTGTTATTACTAAAGATGCAACTACTATTATTGGTGGT
AACGGTAATAAGAGTAGTATTAAAGGTCGAATTAATCAAATTAGACAGGAAGTTAGTGAA
GCAACTTCTGATTATGATAAAGAAAAATTAAATGAACGTTTAGCTAAATTGTCGGGTGGT
GTAGCAGTATTAAAAGTAGGAGCTGCTACTGAAGTCGAAATGAAAGAGAAAAAAGCTCGT
GTTGAAGATGCATTGCATGCAACTAGAGCAGCCGTAGAAGAAGGAGTAGTTCCGGGCGGA
GGAGTTGCACTAGTTCGCGTAGCAGAAAAAATTTCCCGCATTAATGGTCAAAACGAANNN
NNNNNNNNNNNNNNNNNNNNNNNNNNNNNNNNGGTTTAATTATGGATGGAGTAGTAGAAT
TAGGTATTATTGGTTCTAACGTTTTAGAAGAAAAATGTTTAACTCGATCGTTAGCTGAAG
AATCTGTT---TCATATACTATTTTACAAAATCTTGATTTTGGGATTTGTCGACTATCTT
TATCGGTTCCTTTAGATATGCATTATTCAGGGATCTTATGTTTAAAAGATTCCCGTATTG
CTACATCATATCCTAATTTATTGAAACGATATTTTGATAAAAAAAATATTTCTTTTAAAC
CGTTTGTTTTGAATGGTTCGGTAGAGGTTGCATATAGTTCGGGATTAGCGGATGCGATAT
GTGATTTAGTTTCTACAGGAGCTACTTTAAATGCTAATGGTTTAAGAGAAGTAAAAACTA
TTTATAATTCTTGCGCATGTTTGATTTCTCGTAAAATGAAACATTTGGTTCCAGAAAAAA
GAATATTTATTAAAAAATTATTAAATCGTATTCAAGGTGTCATTAAAGCNNNNNNNNNNN
NNNNNNNNNNNNNNNNNNNNNNNNNNNNNNNNNNNNNNNNNNNNNNNNNNNNNNNNNNNN
NNNNNNNNNNNNNNNNNNNNNNNNNNNNNNNNNNNNNNNNNNNNNNNNNNNNNNNNNNNN
NNNNNNNNNNNNNNNNNNNNNNNNNNNNNNNNNNNNNNNNNNNNNNNNNNNNNNNN
[35] 2706
AACTTTATATTTTATTTTTGGAGTATGGTCTGGAATAATAGGATCATCACTTAGAATATT
AATTCGACTTGAATTAAGTCAAATTAATTCAATTATTAATAACAATCAATTATATAATGT
AATTGTTACAATTCATGCCTTTATTATAATTTTTTTTATAACTATACCTATTGTAATTGG
AGGTTTTGGAAATTGATTAATCCCATTAATAATAGGATCTCCAGATATAGCATTCCCCCG
ATTAAATAATATTAGATTTTGATTATTACCGCCATCATTAATAATAATAATTTGCAGATT
TATAATCAATAATGGAACAGGAACAGGATGAACAATTTACCCACCATTATCTAATAACAT
TGCACACAATAATATTTCAGTAGATTTAACTATTTTCTCTTTACATTTAGCAGGAATTTC
ATCAATTTTAGGAGCAATTAATTTTATTTGTACAATTTTAAATATAATACCTAATAATTT
AAAATTAAACCAAATTCCATTATTCCCTTGATCAATTTTAATTACAGCGATACTTTTAAT
TTTATCATTACCAATTTTAGCAGGTGCAATTACAATATTATTAACAGATCGAAATCTAAA
TACTTCATTTTTTGACCCATCAGGAGGTGGAGATCCAATTTTATATCAACATCTATTTNN
NNNNNNNNNNNNNNNNNNNNNNNNNNNNNNNNNNNNNNNNNNNNNNNNNNTTTCATTATA
AAACAGATATTAATTTAGCATTTCAAAGAATTATTAATATAAATCGAAACATTAATTTTG
GATGATTAATTCGTTCATTCCACGCAAATGGAGCATCAATATTTTTTATTTTAATATATA
TACATATTAGACGAGGAATTTATATAAATTCTTTTAATTTTAAAATAACATGATTAGTTG
GAGTAATTTTATTATTATTAACTATAATAACTGCATTTGTAGGATATGTTTTACCATGAG
GACAAATATCATTTTGAGGAGCTACAGTAATTACAAACCTCTTATCAGCTATTCCTTATT
TAGGAGAATCTATTGTAATTTGAATTTGAGGAGGATTTTCAATTAGCAATGCAACTTTAA
CRCGATTTTTCTCAATTCACTTTATTTTACCRTTTATTATTTTAATATTTATTTTTATCC
ATTTAATATTCTTACATATAACTGGATCAAATAACCCATTAGGGATTAATAGAAATTTTG
ATAAAATTTCATTTTCACCTTACTTTATTATCAAAGATATAATTGGATTAATTATATTTA
TATGGGTATTTTTTACATTAACTTTAATATTTCCATTTTTATTAAATGATCACAATAATT
TTATTATAGCTAACTCAATANNNNNNNNNNNNNNNNNNNNNNNNNNNNNNNNNNNNNNNN
NNNNNNNNNNNNNNNNNNNNNNNNNNNNNNNNNNNNNNTGAATCAATGTGGGACTGCTTA
CTCGTGGGCGAACCGACGTGTATACCGTTTTTCTTG-GCTACCGTTGTCATCGGTAACCT
CGTGGTAAGTATACAA----------------TATCGTTTAC-----------------C
TACAAAGAAAA---------CGACG-ACTGG-GCGTAAAC-GCCG-AATGAGAT-TCAAA
CGAAC-------------GGT---------AATCATTGTTCCAGGTGCTTAATCTTGAAC
CACCATACAGTGAAGTATGTTATTTATTT-------------------------------
------------------------CAAACCATTAAAATTCGAATCTGAAAAATT------
------------------------------AATTGATATATTATTATTTTTAGACTCGTT
TCGAAGAAATTAAGAAAGAAGTCAGCAGTTACATTAAGAAGATTGGTTACAACCCAGCCG
CTGTTGCTTTCGTTCCTATCTCTGGATGGAACGGAGATAACATGTTGGAAGTATCTGAAA
AAATGCCATGGTTCAAGGGATGGGCAGTTGAACGTAAAGAAGGAAAGGCTGACGGTAAAT
GTTTAATTGAAGCTTTAGATGCTATCCTGCCACCCAGTCGTCCAACTGACAAAGCTCTCC
GTCTTCCACTTCAGGTATATACAA------------------------------------
-----------------------TTTTCTGTTATTT---CAT-------------AAATA
TTT---TTC-AAATTTT-------------------------------------------
AATTTATTTTTATT----------------------------------------------
-------ATATATATTTATT----------------------------------------
---------------------TTTCTCTACTTCAGGACGTATACAAGATAGGAGGTATTG
GAACAGTCCCTGTTGGTCGTGTGGAAACTGGTTTATTGAAACCCGGTATGGTTGTTGTAT
TCGCTCCTGCTAACATCACCACTGAAGTTAAGTCCGTGGAGATGCACCACGAAGCTTTGA
CCGAAGCTGTTCCCGGAGACAATGTTGGTTTCAACGTAAAGAACGTTTCAGTCAAAGAAT
TAAGACGTGGTTTCGTTGCTGGTGACACCAAGAACAACCCACCCAAGGGTGCTGCCGATT
TCACTGCCCAGGTACATTAA----ATAGATTTT-CATTATT------TCCAATTTTTACT
A---ATATATGCTA---TGTAAAATAGGTTATTGTATTGAACCACCCTGGAGATTTAGAA
GGTGAAGCTTTAGCTACTTTAGTAGTGAATTCAATGAGAGGAATTGTGAAGGTTTCTGCA
GTTAAAGCGCCTGGATTTGGAGATCGCAGAAAAGCAATGTTGCAAGATATTTCAATTCTA
ACCGGAGGTTCAGTAATATCTGAAGAGTTAGCAATGGAATTGGATAAATCTTCTTTAGAG
GATTTAGGACAAGCAAAGCGTGTAGTAATTAACAAAGATTCAACGACTATTATTGGCGGA
CATGGTGATAAAGATGCGATTAAGTGTCGAATCAATCAGATTAAACAAGAAATCCATGAA
GCGACATCTGACTATGATAAAGAAAAATTAAATGAACGCTTAGCAAAATTATCTGGCGGT
GTTGCTGTTCTGAAAGTTGGAGCCGCAACTGAAGTAGAGATGAAAGAAAAAAAAGCTCGT
GTTGAAGATGCTTTACATGCAACAAGAGCAGCGGTAGAAGAGGGCGTAGTCCCAGGCGGA
GGGGTTGCGTTGGTAAGAGTAGCAGAAAAAATTTCTCGCTTAAATGGTCAAAACGAATCG
ATGTAATGTTAGTTCGAGATGATGATATACCGGGTTTGATTATGGATGGTGTGGTAGAGT
TAGGAATTATCGGATCTAATGTTTTAGAAGAAAAATGTTTAACAAGATTATGTACTGAAG
AACCCGTT---TCCTATACTATTTTGCAAAACTTAGATTTTGGTATTTGTCGTTTATCTT
TATCTATTCCTTTAGACATGGAATATTCAGGCATATTATGTTTAAAGAATTCCCGTATTG
CAACATCTTATCCTAATTTGTTAAAAAGGTATTTTGATAAAATGGGTATTCCTTTTAAAC
CGTTTGTATTAAATGGTTCTGTTGAAGTAGCTTATAACTCGGGTTTATCTGATGCAATAT
GCGATTTAGTTTCTACCGGCGCTACATTAGAAGCTAATGGATTGCGAGAAGTGGAAACAA
TTTATAATTCTAGGGCTTGTTTAATTTCTCGTGAAGAAAAATATATGATACCCGAAAAAA
GAAAATTTATTAATAAATTATTAAATCGAATTCAAGGCGTCATTAAAGCTCGTGAATCAA
AATATATCATGTTGCATATCGAAAAAAATAAATTAAAAAAAGTAACGGATTTGTTAAAAG
GCGCTGAACGACCAACCATTTTGGAATTATCTGGAAATCCGAATAAAGTAGCATTACATA
TGGTGAGCAGTGAAACAATTTTCTGGGAAACTATGGAGAAGTTAAAATTATTAGGG
[36] 2708
AACTTTATATTTTATTTTTGGTATATGATCTGGTATAATAGGATCTTCACTTAGAATATT
AATTCGACTTGAATTAAGACAAATTAATTCAATTATTAATAATAACCAATTATATAATGT
AATTGTAACAATTCATGCTTTTATTATAATTTTTTTTATAACAATACCTATTGTAATTGG
AGGTTTTGGAAATTGATTAATTCCTTTAATAATAGGATCTCCAGATATAGCATTTCCACG
ATTAAATAATATTAGATTTTGATTATTACCCCCATCATTAATAATAATAATTTGTAGATT
TATAATTAATAATGGAACAGGAACAGGATGAACGATTTATCCACCTTTATCAAATAATAT
TGCACATAATAATATTTCAGTTGATTTAACTATTTTTTCTCTTCATTTAGCAGGAATTTC
ATCTATTATAGGAGCAATTAATTTTGTTTGCACAATTTTAAATATAATGCCTAATAATTT
AAAATTAAATCAAATCCCTTTATTTCCATGATCAATTTTAATTACAGCTATACTTTTAAT
TCTTTCATTACCAGTGTTAGCCGGTGCAATTACAATATTATTAACAGATCGAAACTTAAA
TACTTCATTTTTTGACCCTTCAGGAGGAGGAGATCCAATTTTATATCAACACTTATTCNN
NNNNNNNNNNTTGCTTAATAAATCAAATCTTAACAGGTTTATTTTTAGCATTTCACTATA
AAACAGATATTAATTTAGCATTCCAAAGAATTATTAATATAAATCGAAACATTAATTTTG
GTTGACTAATTCGATCTTTTCATGCTAATGGTGCATCAATATTTTTTATTATAATATACA
TACATATTAGACGAGGAATATACATAAATTCATTTAATTTTAAATTAACATGATTAATTG
GAGTAATTTTACTATTACTAACTATAATAACTGCTTTTGTTGGATACGTTTTACCTTGAG
GGCAAATATCATTTTGAGGAGCTACAGTAATTACAAATTTATTATCAGCTATCCCATATT
TAGGAAATTCTATTGTAATTTGAATTTGAGGAGGATTTTCAATTAATAATGCAACTTTAA
CACGATTTTTCTCAATTCACTTTATTTTACCATTCATTATTATAATATTTATTTTTATAC
ATTTAATATCTTTACATTTAACAGGATCAAATAATCCCTTAGGTATTAATAGAAATTTTG
ATAAAATTACATTTTCCCCATATTTTATTATTAAAGACTTAATCGGATTAATTATATTTT
TATGAATATTTTTTACATTAACATTAATTTTTCCATTCATATTAAATGATCACAATAATT
TCATTATAGCTAATCCAATAATTACACCTAATCACATTCAACCAGAATGATACTTTTTAT
TTTCTTACTCTATTTTACGAGCANNNNNNNNNNNNNNNTGAATCAATGTGGGACTGCTTA
CTCGTGGGCGAACCGACGTGTATACCGTTTTTCTTG-GCTACCGTTGTCATCGGTAACCT
CGTGGTAAGTATATAA----------------TTTCGTTTGC-----------------C
TACAAGGAAAA---------CGGTG-ACCCG-GTGTAAAC-ACCG-AGTGTGAT-GCAAA
CGAAC-------------GAT---------AATCATTGTTCCAGGTGCTTAATCTTGAAC
CACCATACAGTGAAGTATGTTTTTAATTT-------------------------------
------------------------TAATTTATTAAAATTTGAATTTGAAGA-TT------
------------------------------AATTGATTTATTATTATTTTTAGACTCGTT
TCGAAGAAATTAAGAAAGAAGTCAGCAGTTATATTAAGAAGATTGGTTACAACCCAGCCG
CTGTTGCTTTCGTCCCAATCTCAGGATGGAACGGAGACAACATGTTGGAAGTTTCCGAAA
AAATGCCATGGTTCAAGGGATGGGCAGTTGAACGTAAAGAAGGAAAGGCTGACGGTAAAT
GTTTAATTGAAGCTTTAGATGCTATCCTGCCACCCAGTCGTCCAACTGACAAAGCTCTCC
GTCTTCCACTTCAGGTATATACAA------------------------------------
-----------------------TTTTCTATTATTACAT----------------AATTA
TTT---TTC-AAATTT-------------------------------------------T
AAATCATTTTCAT-----------------------------------------------
------------TATTTATA----------------------------------------
---------------------TTTATATTTTTCAGGACGTATACAAGATAGGAGGTATTG
GAACAGTCCCTGTTGGTCGTGTGGAAACTGGTTTATTGAAACCCGGTATGGTTGTTGTAT
TCGCTCCTGCTAACATCACCACTGAAGTTAAGTCCGTGGAGATGCACCACGAAGCTTTGA
CAGAAGCTGTTCCCGGAGATAATGTTGGTTTCAACGTAAAGAACGTTTCAGTCAAGGAAT
TAAGACGTGGTTTTGTTGCTGGTGACACCAAGAACAACCCACCCAAGGGTGCTGCCGATT
TCACTGCCCAAGTAAGTTG-----ATAGATTTT-CATTATT------TCCAATTCATGCT
A---ATGTANNNNNNNNNNNNNNNNNNNNNNNNNNNNNNNNNNNNNNNNNNNNNNNNNNN
NNNNNNNNNNNNNNNNNNNNNNNNNNNNNNNNNNNNNNNNNNNNNNNNNNNNNNNNNNNN
NNNNNNNNNNNNNNNNNNNNNNNNNNNNNNNNNNNNNNNNNNNNNNNNNNNNNNNNNNNN
NNNNNNNNNNNNNNNNNNNNNNNNNNNNNNNNNNNNNNNNNNNNNNNNNNNNNNNNNNNN
NNNNNNNNNNNNNNNNNNNNNNNNNNNNNNNNNNNNNNNNNNNNNNNNNNNNNNNNNNNN
NNNNNNNNNNNNNNNNNNNNNNNNNNNNNNNNNNNNNNNNNNNNNNNNNNNNNNNNNNNN
NNNNNNNNNNNNNNNNNNNNNNNNNNNNNNNNNNNNNNNNNNNNNNNNNNNNNNNNNNNN
NNNNNNNNNNNNNNNNNNNNNNNNNNNNNNNNNNNNNNNNNNNNNNNNNNNNNNNNNNNN
NNNNNNNNNNNNNNNNNNNNNNNNNNNNNNNNNNNNNNNNNNNNNNNNNNNNNNNNNNNN
NNNNNNNNNNNNNNNNNNNNNNNNNNNNNNNNNNNNNNNNNNNNNNNNNNNNNNNNNTCG
ATGTTATGTTAGTGAGAGATGATGATATTCCTGGTTTAATTATGGATGGAGTAGTAGAAT
TAGGTATTATTGGTTCTAATGTTTTGGAAGAAAAGTGTTTAACTAGATTATTAACAGAAG
AATCTGTT---TCATACACTATTTTACAAAATCTTGATTTTGGAATTTGTCGGCTATCTT
TATCTGTTCCTTTAGATATGAATTATTCAGGAATATTATGTTTAAAAAATTCTCGTATTG
CTACATCGTATCCGAATTTATTGAAACGATATTTTGATCAAAAAAATATTTCCTTTAAAC
CATTTGTATTAAATGGTTCTGTAGAAGTTGCATACAATTCCGGTTTAGCTGATGCGATAT
GTGATTTAGTTTCTACAGGCGCTACTTTAGATGCTAATGGTTTAAGAGAAGTAGAAACTA
TTTATAACTCTTGTGCATGTTTAATTTCTCGTAAAATAAAACATTTAGTTCCAGAAAAAA
GAATATTTATTAAAAAATTATTAAATCGTATTCAAGGTGTTATTAAAGCGCGAGAATCTA
AATATATTATGTTACATATTGAAAAGGATAAGTTAAGTGCAGTTACTGATTTATTAAAAG
GTGCAGAACAACCAACTGTTTTAGAATTGTTTGGAAATAAAAATAAAGTAGCTCTTCACA
TGGTAAGTAGTGAAACTATTTTTTGGGAAACTATGGAGCAATTAAAATTATTAGGA
[37] 2709
AACTTTATATTTTATTTTTGGAATTTGGGCTGGTATAATAGGATCCTCATTAAGAATCTT
AATTCGACTTGAATTAAGACAAATCAATTCAATTATTAATAATAACCAACTATATAATGT
AATTGTCACTATTCATGCATTTATTATAATTTTTTTCATGACTATACCTATTGTAATTGG
AGGATTTGGAAACTGATTAATTCCTTTAATAATAGGATCTCCTGATATAGCTTTCCCACG
ACTTAATAATATTAGATTTTGATTATTACCCCCCTCATTAATAATAATAATTTGTAGATT
TATTATTAATAATGGTACAGGAACAGGATGAACAATTTACCCCCCCTTATCTAATAATAT
TGCCCATAATAATATTTCAGTAGATCTAACTATTTTTTCACTTCATTTAGCAGGAATTTC
ATCAATCTTAGGAGCAATTAATTTTATTTGTACAATTTTAAATATAATACCTAATAACTT
AAAATTAAATCAAATTCCACTTTTTCCATGATCAATTATTATCACAGCAATACTTTTAAT
TTTATCACTTCCAGTATTAGCCGGAGCTATTACAATACTATTAACAGATCGAAATTTAAA
CACTTCATTTTTTGACCCATCAGGAGGAGGAGATCCAATTTTATATCAACATTTATTTAC
TATTAATAATTTGCTTATTAAATCAAATTTTAACAGGCTTATTTTTAGCATTTCACTATA
AAACTGATATTAATTTAGCATTTCAAAGAATTATTAATATAAATCGAAATATTAATTTTG
GATGATTAATTCGATCCTTCCATGCTAATGGAGCATCAATATTTTTTATTATAATATATT
TACATATTAGACGAGGAATTTATATAAATTCTTTTAATTTTAAATTAACCTGATTGATTG
GAGTAATATTATTACTATTAACTATAATAACTGCTTTTGTAGGATATGTATTACCATGAG
GACAAATATCATTCTGAGGTGCAACAGTAATTACAAACCTTTTATCAGCAATTCCTTATT
TAGGAAATTCTATTGTAATCTGAATTTGAGGAGGATTTTCTATTAATGATGCAACATTAA
CACGATTTTTTTCAATTCATTTTATTTTACCTTTTATAATTTTAATTATAATTATAATAC
ACTTAATATTTCTTCATATTACAGGATCTAATAATCCTTTAGGAATTAATAGAAATTTTG
ATAAAATTACATTTTCACCTTATTTTATTATTAAAGACTTAATTGGATTAATTTTATTTT
TATGAATTTTTTGTACTTTAACATTATTATTTCCTTATTTATTAAATGATCATAATAACT
TTATTATAGCTAATCCAATAATTACACCTAACCATATTCAACCAGAATGATACTTTNNNN
NNNNNNNNNNNNNNNNNNNNNNNNNNNNNNNNNNNNNNTGAATCAATGTGGGACTGCTTA
CTCGTGGGCGAGCCGACGTGTATACCTTTTTTCTTG-GCTACCGTCGTCATCGGTAACCT
CGTGGTAAGTATAA------------------TATCGTTTAC---------ACCAAATA-
--------------------CGAC----TAG-GTGTAAAA-ATC--AATT-----GCAAA
CGAACAATATCAAACGACGAT---------GATCATTATTTCAGGTACTTAATCTTGAAC
CACCATACAGTGAAGTAAGTTATTAATTT--GAAATTGCAAAAATT-GGACGGT------
------------------------------------------------------------
-------AAAAATTAATGGGTATT----------------------TTTTTAGACTCGTT
TCGAAGAAATCAAAAAAGAAGTCGGCAGTTACATTAAGAAAATTGGTTACAACCCAGCTG
CTGTTGCTTTCGTACCCATCTCTGGATGGAATGGAGATAACATGTTGGAAGTTTCCGAAA
AAATGTCGTGGTTTAAGGGATGGGCTGTTGACCGTAAAGAAGGAAAGGCTGACGGTAAAT
GTTTAATTGAAGCTTTGGATGCTATCCTGCCACCCAGTCGCCCAACTGACAAGGCTCTCC
GTCTTCCACTTCAGGTATATACTTTTTTTAT----ATATNNNNNNNNNNNNNNNNNNNNN
NNNNNNNNNNNNNNNNNNNNNNNNNNNNNNNNNNNNNNNNNNNNNNNNNNNNNNNNNNNN
NNNNNNNNNNNNNNNNNNNNNNNNNNNNNNNNNNNNNNNNNNNNNNNNNNNNNNNNNNNN
NNNNNNNNNNNNNNNNNNNNNNNNNNNNNNNNNNNNNNNNNNNNNNNNNNNNNNNNNNNN
NNNNNNNNNNNNNNNNNNNNNNNNNNNNNNNNNNNNNNNNNNNNNNNNNNNNNNNNNNNN
NNNNNNNNNNNNNNNNNNNNNNNNNNNNNNNNNNNNNNNNNNNNNNNNNNNNNNNNNNNN
NNNNNNNNNNNNNNNNNNNNNNNNNNNNNNNNNNNNNNNNNNNNNNNNNNNNNNNNNNNN
NNNNNNNNNNNNNNNNNNNNNNNNNNNNNNNNNNNNNNNNNNNNNNNNNNNNNNNNNNNN
NNNNNNNNNNNNNNNNNNNNNNNNNNNNNNNNNNNNNNNNNNNNNNNNNNNNNNNNNNNN
NNNNNNNNNNNNNNNNNNNNNNNNNNNNNNNNNNNNNNNNNNNNNNNNNNNNNNNNNNNN
NNNNNNNNNNNNNNNNNNNNNNNNNNNNNNNNNNNNNNNNNNNNNNNNNNNNNNNNNNNN
N--NNNNNNNNNNNNNNNNNNNNNNNNNNNNNNNNNNNNNNNNNNNNNNNAGATTTAGAA
GGTGAAGCTTTAGCAACTTTAGTAGTGAACTCTATGAGAGGTATAGTTAAAGTTTCTGCA
GTAAAAGCGCCAGGATTTGGTGATCGAAGAAAAGAAATGCTGCAAGACATCTCAATTCTT
ACTGGTGGCTCAGTGATTTCTGAAGAATTAGCTATGGAATTAGAAAAATCTTCTTTAGAA
GATTTAGGTCAAGCTAAACGAATTGTTATTAATAAAGATTCTACTACTATTATTGATGGT
AATGGCAATAAAAATGCAATTAATAGTAGAATTGCTCAAATTAGACAACAGGTACAAGAA
GCTACATCTGATTATGATAAAGAAAAATTAAATGAAAGATTAGCTAAATTATCTGGAGGC
GTCGCAGTATTAAAAGTTGGCGCTGCAACTGAAGTAGAAATGAAAGAAAAAAAAGCACGT
GTAGAAGACGCATTACATGCGACTAGAGCAGCTGTAGAAGAAGGTGTTGTACCTGGAGGT
GGTGTAGCTTTAGTGCGTGTTGCAGAAAAAATTTCTCGCCTTAATGGTCAAAACGAATTG
ATATTATGTTGGTAAGAGATGATGATATACCTGGATTAATTATGGATGGAGTAGTAGAAT
TAGGAATTGTAGGTGCGAATGTATTAGAGGAAGAAAAATTAGCAAGAAAATTTTTAAGAA
CAACATCTCAATCTTATAAAATTTTACAACTCTTAGATTTCGGTTTATGTAGATTATCTT
TAGCGGTACCTATCGATATGGAATATTCAAATATTTTTTGTTTAAAAAATGCGCGAATTG
CTACTTCTTATCCTTATTTGTTAAAAAAATATTTTGATAAAAAAAATATTTTTTTTAAAC
CTTTTGTTTTAAATGGTTCAGTGGAAGTGGCGTCTAATGCTGGATTAGCAAACGCTATTT
GTGATCTTGTATCAACAGGAGCGACATTAGAAGCTAATGGATTAAAGGAAGTAGAAGTCA
TTTATCGATCTAGTGCATGCTTAGTATCTCAAAAATTGAGTGACATCTCTCTTTTTAAAC
ATCAGTTAATTAAAAAATTATTAACGCGTATTCAGGGAGTAATTAAAGCTAGAGAATCAA
AATATATTATGCTACACGCACCCCGCAAACAATTAGCAAAGGTAATAGATTTATTAAAAG
GAGCAGAACAACCTACTGTTTTAGAATTAGCTGGAGATAATAGTAAAGTAGCTTTACATA
TGGTAAGCGCTGAAAATGTATTTTGGGAAACTATGGAAAAACTAAAAAAATTAGGA
[38] 2710
AACTTTATATTTTATTTTTGGAATATGGTCTGGAATAATAGGTTCTTCACTTAGAATATT
AATCCGACTTGAATTAAGACAAATTAACTCAATTATTAATAACAATCAATTATATAATGT
AATTGTCACTATCCATGCATTTATTATAATTTTTTTTATAACTATACCTATTGTAATTGG
AGGTTTTGGAAATTGATTAATTCCTCTAATAATAGGATCACCCGATATAGCTTTTCCTCG
ATTAAATAATATTAGATTTTGATTATTGCCCCCCTCATTAATAATAATAATCTGTAGATT
CATAATTAATAATGGAACAGGAACAGGATGAACAATTTATCCCCCACTATCAAACAATAT
TGCACATAATAATATTTCAGTAGATTTAACTATTTTTTCATTACACTTAGCAGGTATTTC
ATCAATTTTAGGAGCAATTAATTTTATTTGCACAATTTTAAATATAATACCTAATAATCT
TAAACTTAATCAAATTCCTTTATTTCCTTGATCAATTTTAATTACAGCAATACTTTTAAT
TTTATCATTACCAGTTTTAGCAGGTGCAATTACAATGTTATTAACTGATCGAAATTTAAA
TACTTCATTCTTTGATCCCTCAGGAGGAGGAGATCCAATTTTATATCAACATTTATTTNN
NNNNNNNNNNNNNNNNNNNNNNNNNNNNNNNNNNNGGATTATTTCTAGCATTTCACTATA
AAACAGATATTAATTTAGCATTTCAAAGAATTATTAATATAAACCGAAATATTAATTTTG
GTTGATTGATTCGATCATTCCATGCTAACGGAGCATCAATATTTTTTATTATAATATATA
TACATATTAGACGAGGAATTTATTATAATTCTTTTAATTTTAAATTAACATGAATAATTG
GAGTAATATTATTACTACTAACAATAATAACTGCATTTGTTGGATATGTTTTACCTTGAG
GGCAAATATCATTTTGAGGAGCTACAGTTATTACTAATCTTTTATCAGCTATCCCTTATT
TAGGAAACTCAATTGTAATTTGAATTTGAGGAGGATTTTCAATTAATAATGCAACTTTAA
CACGATTTTTTTCAATTCACTTTATCTTACCATTTATTATTTTAATATTTATTTTTTTAC
ATCTAATATTTTTACATTTAACAGGATCTAATAATCCATTAGGAATTAATAGAAATTTTG
ATAAAATTTCATTTTCGCCCTATTTTATTATTAAAGATTTAATTGGATTAATTATATTTT
TATGAATATTTTTTATATTAACATTATTATATCCATTTATATTAAATGACCACAATAACT
TTATTATAGCAAATCCTATAATTACCCCAAATCATATTCAACCAGAATGATATNNNNNNN
NNNNNNNNNNNNNNNNNNNNNNNNNNNNNNNNNNNNNNNNNNNNNNNNNNNNNNNNNNNN
NNNNNNNNNNNNNNNNNNNNNNNNCCGTTTTTCTTG-GCTACCGTCGTCATCGGTAACCT
CGTGGTAAGTATAAGTATA------------AGATCGTTTAC-----------------N
NNNNNNNNNNNNNNNNN--ACGACG-ACTAG-ACGTTAAC-ACCG-AATGAAAT-GCAAA
CAAAC-------------GAT---------AATCNNNNNNNNNNNNNNNNNNNNNTGAAC
CACCATACAGTGAAGTATGTTTTTAATTT-------------------------------
------------------------TAATCTATTCAATATTGAATGATAATT---------
------------------------------AATTGATG---TATTATTTTTAGACTCGTT
TCGAAGAAATCAAGAAAGAAGTCAGCAGTTATATTAAGAAAATTGGTTACAACCCAGCCG
CTGTTGCTTTCGTCCCAATCTCAGGATGGAACGGAGATAACATGTTGGAAGTTTCCGAAA
AAATGCCATGGTTCAAGGGATGGGCAGTTGAACGTAAAGAAGGAAAGGCTGACGGTAAAT
GTTTAATTGAAGCTTTAGATGCTATCCTGCCACCCAGTCGTCCAACTGACAAAGCTCTCC
GTCTTCCACTTCAGGTAT--TCAA------------------------------------
-----------------------TTTTCTGATATTACTTT--------------ATAATA
TTT---ATC-AAATTT--------------------------------------------
TAGTTTATATTCATTATA------------------------------------------
---------TAATATATATATA--------------------------------------
---------------------TTTCTCTACTTTAGGACGTATACAAGATAGGAGGTATTG
GAACAGTCCCCGTCGGTCGTGTGGAAACTGGTTTATTGAAACCAGGTATGGTTGTTGTAT
TCGCTCCTGCTAACATCACCACTGAAGTTAAGTCCGTGGAGATGCACCACGAAGCTTTGA
CAGAAGCTGTTCCCGGAGATAATGTTGGTTTCAACGTAAAGAACGTTTCAGTCAAAGAAT
TAAGACGTGGTTTCGTTGCTGGTGACACCAAGAACAACCCACCTAAGGGTGCTGCCGATT
TCACTGCCCAGGTAAGTTG-----ATAGATTTT-CATTTTT------TTAAATTCATGCT
A---ATATATGCTAA--CGTTTGATAGGTCATTGTTTTGAACCACCCTGGAGATTTAGAA
GGTGAAGCATTAGCAACTTTAGTAGTGAACTCTATGCGTGGTATTGTGAAGGTATCAGCA
GTTAAAGCTCCTGGTTTTGGGGATCGTCGAAAAGCAATGTTGCAAGATATCTCTATTCTT
ACAGGCGGTTCTGTAATATCTGAAGAATTAGCAATGGAATTAGAAAAATCTTCTTTAGAA
GATTTAGGGCAAGCAAAACGTGTTGTTATTAGTAAAGATGCTACTACTATCATTGATGGT
AGCGGGGATAAACGTTCTATTAAAAATCGAATTCATCAAATTAGACAAGAAATACATGAA
GCAACTTCGGATTATGATAAAGAAAAGCTCAATGAGCGTTTAGCAAAATTATCTGGAGGG
GTGGCTGTGTTAAAAGTGGGCGCAGCGACAGAAGTAGAAATGAAAGAAAAAAAAGCACGT
GTTGAAGATGCTTTACATGCAACTCGAGCAGCTGTTGAAGAAGGTGTTGTTCCTGGAGGA
GGAGTAGCTTTAGTTCGTGTAGCTGAAAAAATTTCTCGTCTTAATGGTCAAAACGAANAG
ATGTTATGTTAGTTCGAGATGATGATATTCCCGGTTTAATTATGGATGGTATAGTAGAAT
TAGGTATTATTGGTTCTAATGTTTTAGAAGAAACCTGTTTAACTAGAGCGTTAGTACGTG
GTTCAATT---TCATATAAAGTTCTACAGCATCTTGATTTTGGAGTTTGTCGTCTTTCTC
TATCTGTTCCGTTTGATAAAGAGTATTCTAGTACTTCATGTTTAAAAAATGCTCGTATTG
CTACTTCGTATCCAAATTTATTAAAGAGATATTTTGATGAAAAAAATATTCCTTTTAAAC
CATTTGTATTAAATGGTTCGGTAGAAGTAGCTCATAATTCTGGTTTAGCAGATGCTATAT
GTGACTTAGTTTCTACTGGAGCAACATTAGAAGCTAATGGATTACGTGAAGTAGAAACTA
TTTATCATTCACGAGCATGCTTAATTTCTCGTGAAGACAAACATATGGCGATTGATAAGA
AAAGATTTATTCAGAAATTATTAAATCGTATTCAAGGTGTAATTAAAGCTCGAGAATCTA
AATATATTATGCTACACATTGATAAAAATAAATTAAATACAATAACGAANNNNNNNNNNN
NNNNNNNNNNNNNNNNNNNNNNNNNNNNNNNNNNNNNNNNNNNNNNNNNNNNNNNNNNNN
NNNNNNNNNNNNNNNNNNNNNNNNNNNNNNNNNNNNNNNNNNNNNNNNNNNNNNNN
[39] 2720
AACTTTATATTTTATTTTTGGAATTTGGGCTGGTATAATAGGATCCTCATTAAGAATCTT
AATTCGACTTGAATTAAGACAAATCAATTCAATTATTAATAATAACCAACTATATAATGT
AATTGTCACTATTCATGCATTTATTATAATTTTTTTCATGACTATACCTATTGTAATTGG
AGGATTTGGAAACTGATTAATTCCTTTAATAATAGGATCTCCTGATATAGCTTTCCCACG
ACTTAATAATATTAGATTTTGATTATTACCCCCCTCATTAATAATAATAATTTGTAGATT
TATTATTAATAATGGTACAGGAACAGGATGAACAATTTACCCCCCCTTATCTAATAATAT
TGCCCATAATAATATTTCAGTAGATCTAACTATTTTTTCACTTCATTTAGCAGGAATTTC
ATCAATCTTAGGAGCAATTAATTTTATTTGTACAATTTTAAATATAATACCTAATAACTT
AAAATTAAATCAAATTCCACTTTTTCCATGATCAATTATTATCACAGCAATACTTTTAAT
TTTATCACTTCCAGTATTAGCCGGAGCTATTACAATACTATTAACAGATCGAAATTTAAA
CACTTCATTTTTTGACCCATCAGGAGGAGGAGATCCAATTTTATATCAACATTTATTTNN
NNNNNNNNNNNNNNNNNNNNNNNNNNNNNNNNNNNGGCTTATTTTTAGCATTTCACTATA
AAACTGATATTAATTTAGCATTTCAAAGAATTATTAATATAAATCGAAATATTAATTTTG
GATGATTAATTCGATCCTTCCATGCTAATGGAGCATCAATATTTTTTATTATAATATATT
TACATATTAGACGAGGAATTTATATAAATTCTTTTAATTTTAAATTAACCTGATTGATTG
GAGTAATATTATTACTATTAACTATAATAACTGCTTTTGTAGGATATGTATTACCATGAG
GACAAATATCATTCTGAGGTGCAACAGTAATTACAAACCTTTTATCAGCAATTCCTTATT
TAGGAAATTCTATTGTAATCTGAATTTGAGGAGGATTTTCTATTAATGATGCAACATTAA
CACGATTTTTTTCAATTCATTTTATTTTACCTTTTATAATTTTAATTATAATTATAATAC
ACTTAATATTTCTTCATATTACAGGATCTAATAATCCTTTAGGAATTAATAGAAATTTTG
ATAAAATTACATTTTCACCTTATTTTATTATTAAAGACTTAATTGGATTAATTTTATTTT
TATGAATTTTTTGTACTTTAACATTATTATTTCCTTATTTATTAAATGATCATAATAACT
TTATTATAGCTAATCCAATAATTACACCTAACCATATTCAACCAGAATGATACTTTTNNN
NNNNNNNNNNNNNNNNNNNNNNNNNNNNNNNNNNNNNNTGAATCAATGTGGGACTGCTTA
CTCGTGGGCGAGCCGACGTGTATACCTTTTTTCTTG-GCTACCGTCGTCATCGGTAACCT
CGTGGTAAGTATAA------------------TATCGTTTAC---------ACCAAATA-
--------------------CGAC----TAG-GTGTAAAA-ATC--AATT-----GCAAA
CGAACAATATCAAATGACGAT---------GATCATTATTTCAGGTACTTAATCTTGAAC
CACCATACAGTGAAGTAAGTTATTAATTT--GAAATTGCAAAAATT-GGACGGT------
------------------------------------------------------------
-------AAAAATTAATGGGTATT----------------------TTTTTAGACTCGTT
TCGAAGAAATCAAAAAAGAAGTCGGCAGTTACATTAAGAAAATTGGTTACAACCCAGCTG
CTGTTGCTTTCGTACCCATCTCTGGATGGAATGGAGATAACATGTTGGAAGTTTCCGAAA
AAATGTCGTGGTTTAAGGGATGGGCTGTTGACCGTAAAGAAGGAAAGGCTGACGGTAAAT
GTTTAATTGAAGCTTTGGATGCTATCCTGCCACCCAGTCGCCCAACTGACAAGGCTCTCC
GTCTTCCACTTCAGGTATATACTTTTTTTAT----ATATTTTTT------------CCAG
ATTTGTTAATTATTTTTATTTTTNNNNNNNNNNNNNNNNNNNNNNNNNNNNNNNNNNNNN
NNNNNNNNNNNNNNNNNNNNNNNNNNNNNNNNNNNNNNNNNNNNNNNNNNNNNNNNNNNN
NNNNNNNNNNNNNNNNNNNNNNNNNNNNNNNNNNNNNNNNNNNNNNNNNNNNNNNNNNNN
NNNNNNNNNNNNNNNNNNNNNNNNNNNNNNNNNNNNNNNNNNNNNNNNNNNNNNNNNNNN
NNNNNNNNNNNNNNNNNNNNNNNNNNNNNNNNNNNNNNNNNNNNNNNNNNNNNNNNNNNN
NNNNNNNNNNNNNNNNNNNNNNNNNNNNNNNNNNNNNNNNNNNNNNNNNNNNNNNNNNNN
NNNNNNNNNNNNNNNNNNNNNNNNNNNNNNNNNNNNNNNNNNNNNNNNNNNNNNNNNNNN
NNNNNNNNNNNNNNNNNNNNNNNNNNNNNNNNNNNNNNNNNNNNNNNNNNNNNNNNNNNN
NNNNNNNNNNNNNNNNNNNNNNNNNNNNNNNNNNNNNNNNNNNNNNNNNNNNNNNNNNNN
NNNNNNNNNNNNNNNNNNNNNNNNNNNNNNNNNNNNNNNNNNNNNNNNNNNNNNNNNNNN
N--NNNNNNNNNNNNNNNNNNNNNNNNNNNNNNNNNNNNNNNNNNNNNNNAGATTTAGAA
GGTGAAGCTTTAGCAACTTTAGTAGTGAACTCTATGAGAGGTATAGTTAAAGTTTCTGCA
GTAAAAGCGCCAGGATTTGGTGATCGAAGAAAAGAAATGCTGCAAGACATCTCAATTCTT
ACTGGTGGCTCAGTGATTTCTGAAGAATTAGCTATGGAATTAGAAAAATCTTCTTTAGAA
GATTTAGGTCAAGCTAAACGAATTGTTATTAATAAAGATTCTACTACTATTATTGATGGT
AATGGCAATAAAAATGCAATTAATAGTAGAATTGCTCAAATTAGACAACAGGTACAAGAA
GCTACATCTGATTATGATAAAGAAAAATTAAATGAAAGATTAGCTAAATTATCTGGAGGC
GTCGCAGTATTAAAAGTTGGCGCTGCAACTGAAGTAGAAATGAAAGAAAAAAAAGCACGT
GTAGAAGACGCATTACATGCGACTAGAGCAGCTGTAGAAGAAGGTGTTGTACCTGGAGGT
GGTGTAGCTTTAGTGCGNNNNNNNNNNNNNNNNNNNNNNNNNNNNNNNNNNNNNNNNTTG
ATATTATGTTGGTAAGAGATGATGATATACCTGGATTAATTATGGATGGAGTAGTAGAAT
TAGGAATTGTAGGTGCGAATGTATTAGAGGAAGAAAAATTGGCAAGAAAATTTTTAAGAA
CAACATCTCAATCTTATAAAATTTTACAACTCTTAGATTTCGGTTTATGTAGATTATCTT
TAGCGGTACCTATCGATATGGAATATTCAAATATTTTTTGTTTAAAAAATGCGCGAATTG
CTACTTCTTATCCTTATTTGTTAAAAAAATATTTTGATAAAAAAAATATTTTTTTTAAAC
CTTTTGTTTTAAATGGTTCAGTGGAAGTGGCGTCTAATGCTGGATTAGCAAACGCTATTT
GTGATCTTGTATCAACAGGAGCGACATTAGAAGCTAATGGATTAAAGGAAGTAGAAGTCA
TTTATCGATCTAGTGCATGCTTAGTATCTCAAAAATTGAGTGACATCTCTCTTTTTAAAC
ATCAGTTAATTAAAAAATTATTAACGCGTATTCAGGGAGTAATTAAAGCTAGAGAATCAA
AATATATTATGCTACACGCACCCCGCAAACAATTAGCAAAGGTAATAGATTTATTAAAAG
GAGCAGAACGACCTACTGTTTTAGAATTAGCTGGAGATAATAGTAAAGTAGCTTTACATA
TGGTAAGCGCTGAAAATGTATTTTGGGAAACTATGGAAAAACTAAAAAAATTAGGA
[40] 2721
NNNNNNNNNNNNNNNNNNNNNNNNNNNNNNNNNNNNNNNNNNNNNNNNNNNNNNNNNNNN
NNNNNNNNNNNNNNNNNNNNNNNNNNNNNNNNNNNNNNNNNNNNNNNNNNNNNNNNNNNN
NNNNNNNNNNNNNNNNNNNNNNNNNNNNNNNNNNNNNNNNNNNNNNNNNNNNNNNNNNNN
NNNNNNNNNNNNNNNNNNNNNNNNNNNNNNNNNNNNNNNNNNNNNNNNNNNNNNNNNNNN
NNNNNNNNNNNNNNNNNNNNNNNNNNNNNNNNNNNNNNNNNNNNNNNNNNNNNNNNNNNN
NNNNNNNNNNNNNNNNNNNNNNNNNNNNNNNNNNNNNNNNNNNNNNNNNNNNNNNNNNNN
NNNNNNNNNNNNNNNNNNNNNNNNNNNNNNNNNNNNNNNNNNNNNNNNNNNNNNNNNNNN
NNNNNNNNNNNNNNNNNNNNNNNNNNNNNNNNNNNNNNNNNNNNNNNNNNNNNNNNNNNN
NNNNNNNNNNNNNNNNNNNNNNNNNNNNNNNNNNNNNNNNNNNNNNNNNNNNNNNNNNNN
NNNNNNNNNNNNNNNNNNNNNNNNNNNNNNNNNNNNNNNNNNNNNNNNNNNNNNNNNNNN
NNNNNNNNNNNNNNNNNNNNNNNNNNNNNNNNNNNNNNNNNNNNNNNNNNNNNNNNNNNN
NNNNNNNNNNNNNNNNNNNNNNNNNNNNNNNNNNNNGCTTATTTTTAGCATTTCACTATA
AAACTGATATTAATTTAGCATTTCAAAGAATTATTAATATAAATCGAAATATTAATTTTG
GATGATTAATTCGATCCTTCCATGCTAATGGAGCATCAATATTTTTTATTATAATATATT
TACATATTAGACGAGGAATTTATATAAATTCTTTTAATTTTAAATTAACCTGATTGATTG
GAGTAATATTATTACTATTAACTATAATAACTGCTTTTGTAGGATATGTATTACCATGAG
GACAAATATCATTCTGAGGTGCAACAGTAATTACAAACCTTTTATCAGCAATTCCTTATT
TAGGAAATTCTATTGTAATCTGAATTTGAGGAGGATTTTCTATTAATAATGCAACATTAA
CACGATTTTTTTCAATTCATTTTATTTTACCTTTTATAATTTTAATTATAATTATAATAC
ACTTAATATTTCTTCATATTACAGGATCTAATAATCCTTTAGGAATTAATAGAAATTTTG
ATAAAATTACATTTTCACCTTATTTTATTATTAAAGACTTAATTGGATTAATTTTATTTT
TATGAATTTTTTGTACTTTAACATTATTATTTCCTTATTTATTAAATGATCATAATAACT
TTATTATAGCTAATCCAATAATTACACCTAACCATATTCAACCAGAATGATACTTTTTAT
TCTCTTATTCAATCCTACGAGCAATCCCCAACAAATTATGAATCAATGTGGGACTGCTTA
CTCGTGGGCGAGCCGACGTGTATACCTTTTTTCTTG-GCTACCGTCGTCATCGGTAACCT
CGTGGTAAGTATAA------------------TATCGTTTAC---------ACCAAATA-
--------------------CGAC----TAG-GTGTAAAA-ATC--AATT-----GCAAA
CGAACAATATCAAACGACGAT---------GATCATTATTTCAGGTACTTAATCTTGAAC
CACCATACAGTGAAGTAAGTTATTAATTT--GAAATTGCAAAAATT-GGACGGT------
------------------------------------------------------------
-------AAAAATTAATGGGTATT----------------------TTTTTAGACTCGTT
TCGAAGAAATCAAAAAAGAAGTCGGCAGTTACATTAAGAAAATTGGTTACAACCCAGCTG
CTGTTGCTTTCGTACCCATCTCTGGATGGAATGGAGATAACATGTTGGAAGTTTCCGAAA
AAATGTCGTGGTTTAAGGGATGGGCTGTTGACCGTAAAGAAGGAAAGGCTGACGGTAAAT
GTTTAATTGAAGCTTTGGATGCTATCCTGCCACCCAGTCGCCCAACTGACAAGGCTCTCC
GTCTTCCACTTCAGGTATATACTTTTTTTAT----ATATTTTTT------------CCAG
ATTTGTTAATTATTTTTATTTTTATT----------------------------------
------------------------------------------------------------
------------------------------------------------------------
------------------------------------------------------------
------------------------TTTGCTCTTAGGACGTTTACAAGATAGGAGGTATTG
GAACAGTCCCAGTTGGTCGTGTGGAAACTGGTTTATTAAAACCGGGTATGGTTGTTGTAT
TCGCTCCCGCCAACATCACCACTGAAGTTAAGTCTGTGGAGATGCACCACGAAGCTTTGA
TAGAAGCAGTTCCTGGAGACAATGTTGGTTTCAACGTAAAGAATGTTTCAGTAAAAGAAT
TAAGACGTGGTTTTGTTGCTGGTGACACAAAAAACAACCCACCCAAGGGTGCTGCCGATT
TCACTGCCCAGGTAAATT------GGTAGTTTT-AATTGTTGTAGTTTTAAATTTTTTCT
A--ATAATATGTTGTGATGTTGAATAGGTTATTGTATTGAACCACCNNNNAGATTTAGAA
GGTGAAGCTTTAGCAACTTTAGTAGTGAACTCTATGAGAGGTATAGTTAAAGTTTCTGCA
GTAAAAGCGCCAGGATTTGGTGATCGAAGAAAAGAAATGCTGCAAGACATCTCAATTCTT
ACTGGTGGCTCAGTGATTTCTGAAGAATTAGCTATGGAATTAGAAAAATCTTCTTTAGAA
GATTTAGGTCAAGCTAAACGAATTGTTATTAATAAAGATTCTACTACTATTATTGATGGT
AATGGCAATAAAAATGCAATTAATAGTAGAATTGCTCAAATTAGACAACAGGTACAAGAA
GCTACATCTGATTATGATAAAGAAAAATTAAATGAAAGATTAGCTAAATTATCTGGAGGC
GTCGCAGTATTAAAAGTTGGCGCTGCAACTGAAGTAGAAATGAAAGAAAAAAAAGCACGT
GTAGAAGACGCATTACATGCGACTAGAGCAGCTGTAGAAGAAGGTGTTGTACCTGGAGGT
GGTGTAGCTTTAGTGCGTGTTGCAGAAAAAATTTCTCGCCTTAATGGTCAAAACGAATTG
ATATTATGTTGGTAAGAGATGATGATATACCTGGATTAATTATGGATGGAGTAGTAGAAT
TAGGAATTGTAGGTGCGAATGTATTAGAGGAAGAAAAATTGGCAAGAAAATTTTTAAGAA
CAACATCTCAATCTTATAAAATTTTACAACTCTTAGATTTCGGTTTATGTAGATTATCTT
TAGCGGTACCTATCGATATGGAATATTCAAATATTTTTTGTTTAAAAAATGCGCGAATTG
CTACTTCTTATCCTTATTTGTTAAAAAAATATTTTGATAAAAAAAATATTTTTTTTAAAC
CTTTTGTTTTAAATGGTTCAGTGGAAGTGGCGTCTAATGCTGGATTAGCAAACGCTATTT
GTGATCTTGTATCAACAGGAGCGACATTAGAAGCTAATGGATTAAAGGAAGTAGAAGTCA
TTTATCGATCTAGTGCATGCTTAGTATCTCAAAAATTGAGTGACATCTCTCTTTTTAAAC
ATCAGTTAATTAAAAAATTATTAACGCGTATTCAGGGAGTAATTAAAGCTAGAGAATCAA
AATATATTATGCTACACGCACCCCGCAAACAATTAGCAAAGGTAATAGATTTATTAAAAG
GAGCAGAACGANNNNNNNNNNNNNNNNNNNNNNNNNNNNNNNNNNNNNNNNNNNNNNNNN
NNNNNNNNNNNNNNNNNNNNNNNNNNNNNNNNNNNNNNNNNNNNNNNNNNNNNNNN
[41] 2723
AACTTTGTATTTTATTTTCGGAATTTGATCTGGTATAATAGGATCATCACTTAGTATTTT
AATTCGACTTGAATTAAGACAAATTAATTCAATTATTAATAATAATCAATTATATAATGT
AATTGTTACAATTCATGCATTTATTATAATTTTTTTTATAACTATACCTATTGTAATCGG
AGGATTCGGAAACTGATTAATCCCAATAATAATAGGATCTCCAGATATAGCATTTCCACG
ATTAAATAATATTAGATTTTGATTACTACCACCATCATTAATAATAATAATTTGTAGATT
CATTATTAATAATGGAACAGGAACAGGATGAACAATTTACCCACCATTATCAAATAATAT
CGCACACAATAATATTTCAGTAGATTTAACTATTTTTTCTTTACATTTAGCAGGAATTTC
ATCAATTTTAGGAGCAATTAATTTTATTTGCACAATCTTAAATATAATACCTAACAATTT
AAAACTTAATCAAATTCCCTTATTCCCATGATCAATTTTAATTACAGCCATACTATTAAT
TTTATCATTACCAGTCTTAGCAGGTGCAATTACAATATTATTAACAGATCGAAACTTAAA
CACTTCATTTTTTGACCCATCAGGAGGAGGAGATCCAATTTTATATCAACATTTATTTAT
TATTATTAATTTGCTTAATAAATCAAATTTTAACAGGAATTTTTCTAGCATTTCATTATA
AAACAGATATCAATTTAGCATTTCAAAGAATTATTAATATTAACCGAAACATTAATTTTG
GTTGATTAATTCGTTCATTTCATGCCAATGGAGCATCAATATTTTTTATTATAATATATA
TACATATTAGACGAGGAATTTATTTAAACTCATTTAATTTTAAAATAACATGATTAATTG
GAGTAATTTTATTATTATTAACTATAATAACAGCATTTGTTGGATATGTTTTACCTTGAG
GACAAATATCATTTTGAGGAGCTACAGTAATTACTAATCTTCTATCAGCTATCCCTTATT
TAGGAAATTCAATTGTAATTTGAATTTGAGGAGGATTTTCAATTAATAATGCAACTTTAA
CACGATTTTTCTCAATTCATTTTATCTTACCTTTTATTATTTTAATATTCATTTTTATAC
ATTTAATATTTCTTCATTTAACAGGATCTAATAACCCTATAGGAATTAATAGAAATTTTG
ATAAAATCTCATTTTCACCTTACTTTATTATTAAAGATTTAATTGGATTAATTATATTTC
TATGAATATTTTTTATATTAACACTATTATTTCCATTTATATTAAATGATCATAATAACT
TCATTATAGCTAACCCAATAATTACCCCTAATCATATTCAACCAGAATGATATTTTCTAT
TCTCATATACAATCTTACGAGCAATCCCAAATAAATTANNNNNNNNNNNNNNNNNNNNNN
NNNNNNNNNNNNNNNNNNNNNNNNCCGTTTTTCTTG-GCTACCGTTGTCATCGGTAACCT
TGTGGTAAGTATAA------------------TTTCGTTTAC-----------------C
TACAAAAAAAAAA-------CGATG-ACTAG-ATGTAAAC-ACCG-AATGAGAT-GCAAA
CAAAC-------------GATNNNNNNNNNNNNNNNNNNNNNNNNNNNNNNNNNNNNNNN
CACCATACAGTGAAGTATGTTTTTAATTT-------------------------------
------------------------TAATCTATTCAAATTATTTTTATAATT---------
------------------------------AATTGACTTATTATTATTTTTAGACTCGTT
TCGAAGAAATCAAGAAAGAAGTCAGCAGTTATATTAAGAAAATTGGTTACAACCCAGCCG
CTGTTGCTTTCGTCCCAATCTCTGGATGGAACGGAGATAACATGTTGGAAGTTTCCGAAA
AAATGCCATGGTTCAAGGGATGGGCAGTTGAACGTAAAGAAGGAAAGGCTGACGGTAAAT
GTTTAATTGAAGCTTTAGATGCTATCCTGCCACCCAGTCGTCCAACTGACAAAGCTCTCC
GTCTTCCACTTCAGGTAT--ACAA------------------------------------
-----------------------TTTTCTGATTTTACTTTATAATTTAACTT--------
------TTC-AAATTT--------------------------------------------
GCATTCATATTCACATA-------------------------------------------
--------TTACACATATA-----------------------------------------
---------------------TTTCTCTATTTCAGGACGTATACAAGATAGGAGGTATTG
GAACAGTCCCCGTTGGTCGTGTGGAAACTGGTTTATTGAAACCCGGTATGGTTGTTGTAT
TTGCTCCTGCTAACATCACCACTGAAGTCAAGTCCGTGGAGATGCACCACGAAGCTTTGA
CAGAAGCTGTTCCCGGAGATAATGTTGGTTTCAACGTAAAGAACGTTTCAGTCAAAGAAT
TAAGACGTGGTTTCGTTGCTGGTGACACCAAGAACAACCCACCTAAGGGTGCTGCCGATT
TCACTGCCCAGGTAAGTTA-----ATAGATTTT-CATTATC------TCCAATTAATGCT
A---ATATATGTTA---CGTNNNNNNNNNNNNNNNNNNNNNNNNNNNNNNAGATTTAGAA
GGTGAGGCATTAGCTACGCTAGTAGTTAACTCTATGAGAGGTATAGTTAAGGTTTCAGCA
GTTAAAGCGCCTGGTTTTGGTGATCGAAGAAAAGCGATGTTACAAGATATTTCTATTCTT
ACAGGCGGTTCTGTTATATCTGAAGAATTAGCTATGGAATTAGAAAAATCCTCTTTAGAA
GATTTAGGCCAAGCTAAACGAGTAGTAATCAGCAAAGATGCTACTACTATTATTGGTGGT
AATGGTGACAAACGTTCTATAAAAAACCGTATTCATCAAATTAGACAAGAAATAAACGAA
GCAACATCTGATTATGATAAAGAAAAATTAAATGAACGTTTGGCAAAATTATCCGGCGGT
GTAGCTGTTTTAAAAGTTGGAGCAGCAACTGAAGTAGAAATGAAAGAAAAAAAAGCGCGT
GTTGAAGACGCATTACATGCAACACGAGCAGCTGTAGAAGAAGGAGTAGTACCAGGAGGA
GGAGTTGCTCTAGTTCGGGTAGCAGAAAAAATTTCTCGTATTAATGGTCAAAACGAATTG
ATATCATGTTAGTTAGAGATGATGATATCCCGGGTTTAATTATGGATGGCGTAGTAGAAT
TAGGTATTATAGGCTCTAATGTTTTAGAGGAGACTTGTTTGACTAGATCATTTATAGGCG
CTCCAGTT---TCTTATACTATTTTACAATATCTTGATTTCGGAATATGTCGTCTTTCTT
TATCTACACCTTTGGATACGATGTATTCTGGAATTTCATGTTTAACAAATGCTCGTATTG
CCACATCATACCCAAATTTATTAAAGCGATATTTTGATAAAAAAAATATTCCATTTAAAC
CATTTGTTTTAAATGGTTCTGTAGAAGTAGCTTATAATTCAGGTTTAGCTGACGCAATAT
GTGATTTAGTCTCGACTGGAGCTACTTTAGAGGCGAACGGACTAAAGGAAGTTGAAACTA
TTTATCAGTCACGAGCATGTTTAATTTCTCGAACAATAAACGATATGGTTCCCGAAAAAA
AAAAATTTATTCAAAAATTGTTAAATCGTATTCAGGGCGTTATTAAAGCGCGAGAATCTA
AGTATATTATGTTACATATTGAAAAAAATAAATTAAATAAAATAATTGATTTATTAAAAG
GCGCAGAACAGCCTACTATTTTAGAATTGTCTGGTAATAAAAATAAAGTAGCCGTTCATA
TGGTTAGCACTGAAACAGTTTTTTGGGAAACTATAGAGCAGTTAAAATCATTAGGC
[42] 2724
AACTTTGTATTTTATTTTCGGAATTTGATCTGGTATAATAGGATCATCACTTAGTATTTT
AATTCGACTTGAATTAAGACAAATTAATTCAATTATTAATAATAATCAATTATATAATGT
AATTGTTACAATTCATGCATTTATTATAATTTTTTTTATAACTATACCTATTGTAATCGG
AGGATTCGGAAACTGATTAATCCCAATAATAATAGGATCTCCAGATATAGCATTTCCACG
ATTAAATAATATTAGATTTTGATTACTACCACCATCATTAATAATAATAATTTGTAGATT
CATTATTAATAATGGAACAGGAACAGGATGAACAATTTACCCACCATTATCAAATAATAT
CGCACACAATAATATTTCAGTAGATTTAACTATTTTTTCTTTACATTTAGCAGGAATTTC
ATCAATTTTAGGAGCAATTAATTTTATTTGCACAATCTTAAATATAATACCTAACAATTT
AAAACTTAATCAAATTCCCTTATTCCCATGATCAATTTTAATTACAGCCATACTATTAAT
TTTATCATTACCAGTCTTAGCAGGTGCAATTACAATATTATTAACAGATCGAAACTTAAA
CACTTCATTTTTTGACCCATCAGGAGGAGGAGATCCAATTTTATATCAACATTTATTTNN
NNNNNNNNNNNNNNNNNNNNNNNNNNNNNNNNNNNNNNATTTTTCTAGCATTTCATTATA
AAACAGATATCAATTTAGCATTTCAAAGAATTATTAATATTAACCGAAACATTAATTTTG
GTTGATTAATTCGTTCATTTCATGCCAATGGAGCATCAATATTTTTTATTATAATATATA
TACATATTAGACGAGGAATTTATTTAAACTCATTTAATTTTAAAATAACATGATTAATTG
GAGTAATTTTATTATTATTAACTATAATAACAGCATTTGTTGGATATGTTTTACCTTGAG
GACAAATATCATTTTGAGGAGCTACAGTAATTACTAATCTTCTATCAGCTATCCCTTATT
TAGGAAATTCAATTGTAATTTGAATTTGAGGAGGATTTTCAATTAATAATGCAACTTTAA
CACGATTTTTCTCAATTCATTTTATCTTACCTTTTATTATTTTAATATTCATTTTTATAC
ATTTAATATTTCTTCATTTAACAGGATCTAATAACCCTATAGGAATTAATAGAAATTTTG
ATAAAATCTCATTTTCACCTTACTTTATTATTAAAGATTTAATTGGATTAATTATATTTC
TATGAATATTTTTTATATTAACACTATTATTTCCATTTATATTAAATGATCATAATAACT
TCATTATAGCTAACCCAATAATTACCCCTAATCATATTCAACCAGAATGATATTTTCTAT
TCTCATATACAATCTTACGAGCAATCCCAAATAAATTANNNNNNNNNNNNNNNNNNNNNN
NNNNNNNNNNNNNNNNNNNNNNNNCCGTTTTTCTTG-G-TAC-GTTGTCATCGGTAACCT
TGTGGTAAGTATAA------------------TATCGTTTAC-----------------C
TACAAAAAAAAAAANNNN--CGATG-ACTAG-ATGTAAAC-ACCG-AATGAGAT-GCAAA
CAAAC-------------GAT---------AANNNNNNNNNNNNNNNNNNNNNNNNNAAC
CACCATACAGTGAAGTATGTTTTTAATTT-------------------------------
------------------------TAATCTATTCAAATTATTTTTATAATT---------
------------------------------AATTGACTTATTATTATTTTTAGACTCGTT
TCGAAGAAATCAAGAAAGAAGTCAGCAGTTATATTAAGAAAATTGGTTACAACCCAGCCG
CTGTTGCTTTCGTCCCAATCTCTGGATGGAACGGAGATAACATGTTGGAAGTTTCCGAAA
AAATGCCATGGTTCAAGGGATGGGCAGTTGAACGTAAAGAAGGAAAGGCTGACGGTAAAT
GTTTAATTGAAGCTTTAGATGCTATCCTGCCACCCAGTCGTCCAACTGACAAAGCTCTCC
GTCTTCCACTTCAGGTAT--ACAA------------------------------------
-----------------------TTTTCTGATTTTACTTTATAATTTAACTT--------
------TTC-AAATTT--------------------------------------------
GCATTCATATTCACATA-------------------------------------------
--------TTACACATATA-----------------------------------------
---------------------TTTCTCTATTTCAGGACGTATACAAGATAGGAGGTATTG
GAACAGTCCCCGTTGGTCGTGTGGAAACTGGTTTATTGAAACCCGGTATGGTTGTTGTAT
TTGCTCCTGCTAACATCACCACTGAAGTCAAGTCCGTGGAGATGCACCACGAAGCTTTGA
CAGAAGCTGTTCCCGGAGATAATGTTGGTTTCAACGTAAAGAACGTTTCAGTCAAAGAAT
TAAGACGTGGTTTCGTTGCTGGTGACACCAAGAACAACCCACCTAAGGGTGCTGCCGATT
TCACTGCCCAGGTAAGTTA-----ATAGATTTT-CATTATC------TCCAATTAATGCT
A---ATATATGTTT---CGTTAATNNNNNNNNNNNNNNNNNNNNNNNNNNAGATTTAGAA
GGTGAGGCATTAGCTACGCTAGTAGTTAACTCTATGAGAGGTATAGTTAAGGTTTCAGCA
GTTAAAGCGCCTGGTTTTGGTGATCGAAGAAAAGCGATGTTACAAGATATTTCTATTCTT
ACAGGCGGTTCTGTTATATCTGAAGAATTAGCTATGGAATTAGAAAAATCCTCTTTAGAA
GATTTAGGCCAAGCTAAACGAGTAGTAATCAGCAAAGATGCTACTACTATTATTGGTGGT
AATGGTGACAAACGTTCTATAAAAAACCGTATTCATCAAATTAGACAAGAAATAAACGAA
GCAACATCTGATTATGATAAAGAAAAATTAAATGAACGTTTGGCAAAATTATCCGGCGGT
GTAGCTGTTTTAAAAGTTGGAGCAGCAACTGAAGTAGAAATGAAAGAAAAAAAAGCGCGT
GTTGAAGACGCATTACATGCAACACGAGCAGCTGTAGAAGAAGGAGTAGTACCAGGAGGA
GGAGTTGCTCTAGTTCGGGTAGCAGAAAAAATTTCTCGTATTAATGGTCAAAACGAATTG
ATATCATGTTAGTTAGAGATGATGATATCCCGGGTTTAATTATGGATGGCGTAGTAGAAT
TAGGTATTATAGGCTCTAATGTTTTAGAGGAGACTTGTTTGACTAGATCATTTATAGGCG
CTCCAGTT---TCTTATACTATTTTACAATATCTTGATTTCGGAATATGTCGTCTTTCTT
TATCTACACCTTTGGATACGATGTATTCTGGAATTTCATGTTTAACAAATGCTCGTATTG
CCACATCATACCCAAATTTATTAAAGCGATATTTTGATAAAAAAAATATTCCATTTAAAC
CATTTGTTTTAAATGGTTCTGTAGAAGTAGCTTATAATTCAGGTTTAGCTGACGCAATAT
GTGATTTAGTCTCGACTGGAGCTACTTTAGAGGCGAACGGACTAAAGGAAGTTGAAACTA
TTTATCAGTCACGAGCATGTTTAATTTCTCGAACAATAAACGATATGGTTCCCGAAAAAA
AAAAATTTATTCAAAAATTGTTAAATCGTATTCAGGGCGTTATTAAAGCGCGAGAATCTA
AGTATATTATGTTACATATTGAAAAAAATAAATTAAATAAAATAATTGATTTATTAAAAG
GCGCAGAACAGCCTACTATTTTAGAATTGTCTGGTAATAAAAATAAAGTAGCCGTTCATA
TGGTTAGCACTGAAACAGTTTTTTGGGAAACTATAGAGCAGTTAAAATCATTAGGC
[43] 2725
AACTTTATACTTTATTTTTGGAATTTGGTCTGGTATAATAGGATCTTCATTAAGAATTTT
AATTCGTCTTGAATTAAGACAAATTAACTCAATTATTAATAATAATCAATTATATAACGT
AGTTGTTACTATTCATGCTTTTATTATAATTTTTTTCATAACTATACCTATCGTAATTGG
AGGATTTGGTAATTGATTAATTCCGTTAATAATAGGATCTCCTGATATAGCTTTCCCACG
ACTTAATAATATTAGATTTTGATTATTACCACCTTCATTAATAATAATAATTTGTAGTTT
TATAATTAATAATGGTACAGGTACAGGATGAACAATTTATCCACCATTATCTAATAATAT
TGCTCATAATAATATTTCAGTAGATTTAACTATTTTTTCTTTACATTTAGCAGGAATTTC
ATCAATTTTAGGAGCAATCAATTTTATTTGTACTATTTTGAATATAATACCTAATAATTT
AAAATTAAATCAAATTCCTCTTTTTCCTTGATCAATTATTATTACTGCTATACTTTTAAT
TTTATCTCTTCCAGTTTTAGCAGGAGCAATTACAATATTATTAACAGATCGAAATTTAAA
TACTTCATTTTTTGATCCATCAGGTGGAGGAGATCCAATTTTATATCAACATTTATTTNN
NNNNNNNNNNNNNNNNNNNNNNNNNNNNNNNNNNNNNNNNNNNNNNNNNNNNNNNNNNNN
NNNNNNNNNNNNNNNNNNNNNNTCAAAGAATTATTAATATAAACCGAAATATTAATTTTG
GATGACTAATTCGATCATTTCATGCTAATGGCGCATCAATATTTTTTATTATAATATATT
TACATATCAGACGAAGAATCTATATAAATTCATTTAATTTTAAAATAACCTGACTAATCG
GAGGAATATTATTATTATTAACTATAATAACTGCTTTTGGAGGATATGTTTTACCATGAG
GACAAATATCATTTTGAGGTGCAACAGTTATTACAAACCTTTTATCAGCAATTCCATATT
TAGGAAATTCTATTGTAATCTGAATTTGAGGAGGATTCTCCATCAACAACGCTACATTAA
CACGATTTTTTTCAATTCATTTCATTTTACCTTTTATAATTTTAACTTTAATTATCATTC
ATTTAATATTTTTACATATAACAGGATCAAACAATCCTTTAGGAAGTAATAGAAATTTTG
ATAAAATTTCATTTTCACCTTATTTTATTATCAAAGATTTAATTGGATTAATTTTATTCT
TATGAATTTTTTTTTTATTATCATTAATATTTCCATATCTATTAAATGATCACAATAATT
TTATTATAGCTAATCCAATAATTACACCTACTCATATTCAACCAGAATGATATTTTTTAT
TTTCATATACAATTTTACGAGCAATTCCTAATANNNNNTGAATCAATGTGGGACTGCTTA
CTCGTGGGCGAGCCGACGTGTATACCTTTTTTCTTG-GCTACCGTCGTCATCGGTAACCT
CGTGGTAAGTATAA------------------TATCGTTTAC---------ACCAAATA-
--------------------CGAC----TAG-GTGTAAAAAACC--AATT-----GCAAA
CGAACAATATCAAACGACGAT---------GATCATTATTCCAGGTACTTAATCTNNNNN
NNCCTTACAGTGAAGTAAGTTTTTAATTT--AGAATTTCCAAAAATTGAACTTT------
------------------------------------------------------------
-------AAAAATTAATTGGTCTATACATTT---------------TGTTTAGACTCGTT
TCGAAGAAATCAAAAAAGAAGTCGGCAGTTTCATTAAGAAAATTGGTTACAACCCAGCTG
CTGTTGCTTTCGTACCCATCTCTGGATGGAACGGAGATAACATGTTGGAGGTTACCAAAA
ATATGTCATGGTTCAAGGGATGGGCTGTTAACCGTAAAGAAGGAACGGCCGACGGTAAAT
GTTTAATTGAAGCTTTAGATGCTATCCTGCCACCCAGTCATCCAACTGACAAGGCTCTCC
GTCTTCCACTTCAGGTAATATTTTTTAATATTTTGTATTATTGTTTTTTTTT-----GAG
ATTTTTTATTATTTTGTTTTNNNNNNNNNNNNNNNNNNNNNNNNNNNNNNNNNNNNNNNN
NNNNNNNNNNNNNNNNNNNNNNNNNNNNNNNNNNNNNNNNNNNNNNNNNNNNNNNNNNNN
NNNNNNNNNNNNNNNNNNNNNNNNNNNNNNNNNNNNNNNNNNNNNNNNNNNNNNNNNNNN
NNNNNNNNNNNNNNNNNNNNNNNNNNNNNNNNNNNNNNNNNNNNNNNNNNNNNNNNNNNN
NNNNNNNNNNNNNNNNNNNNNNNNNNNNNNNNNNNNNNNNNNNNNNNNNNNNNNNNNNNN
NNNNNNNNNNNNNNNNNNNNNNNNNNNNNNNNNNNNNNNNNNNNNNNNNNNNNNNNNNNN
NNNNNNNNNNNNNNNNNNNNNNNNNNNNNNNNNNNNNNNNNNNNNNNNNNNNNNNNNNNN
NNNNNNNNNNNNNNNNNNNNNNNNNNNNNNNNNNNNNNNNNNNNNNNNNNNNNNNNNNNN
NNNNNNNNNNNNNNNNNNNNNNNNNNNNNNNNNNNNNNNNNNNNNNNNNNNNNNNNNNNN
NNNNNNNNNNNNNNNNNNNNNNNNNNNNNNNNNNNNNNNNNNNNNNNNNNNNNNNNNNNN
N--NNNNNNNNNNNNNNNNNNNNNNNNNNNNNNNNNNNNNNNNNNNNNNNAGATTTAGAA
GGTGAAGCATTAGCTACTCTAGTTGTAAATTCAATGAGAGGTATTGTAAAAGTTTCTGCC
GTTAAAGCACCTGGATTTGGAGATCGAAGAAAAGAAATGTTACAGGATATTTCGATTCTG
ACCGGTGGATCTGTAATTTCTGAAGAGTTAGCTATGGAATTAGAAAAATCTTCTTTAGAA
GATTTAGGTCAAGCAAAACGTGTAGTTATTAATAAAGATTCTACAACAATTATTGATGGT
AATGGTAACAAAAATTCTATCAAAAATAGAATAAATCAAATTAGAAAACAAATACATGAA
GCAACTTCTGATTATGATAAAGAAAAATTAAACGAAAGATTAGCTAAATTATCTGGAGGT
GTAGCTGTTTTAAAAGTTGGTGCAGCTACTGAAGTAGAAATGAAAGAGAAAAAAGCGCGC
GTAGAAGATGCGTTACATGCTACGAGAGCTGCAGTTGAAGAAGGTGTAGTTCCTGGTGGT
GGAGTAGCTTTAGTGCGTGTAGCTGAAAAAATTTCTCGTATTAATGGTCAAAACGAANNN
NNNNNNNNNNNNNNNNNNNNNNNNNNNNNNNNGGTTTAATTATGGATGGAGTAGTAGAAT
TAGGTATTGTTGGTGTTAATGTTTTAGAAGAAAAAAAATTGGAGAGAAAATTTTTAAAAT
CTCAAGTATTATCATATAAAATATTAAAGTATTTAGATTTTGGATTATGTAGATTATCTT
TAGCTGTACCTATAGATATAAATTATTTGGATATTTCTTATTTTAAAAATACTCGTATTG
CAACTTCATATCCGCATTTATTAACGCGATATTTTGATGAAAAAAAAATTTTTTTTAAAC
CTTTTGTATTAAATGGTTCAGTTGAAGTAGCTTCTAATGCGGGATTAGCTGATGCTATTT
GTGATCTGGTTTCCACTGGAGCAACATTAGAGGCAAATGGTTTAAAAGAAGTAGAAGTTA
TTTTTAAATCTCAAGCTTGTTTAGTATCTCAACAAATAAATAAAATTTCTTCATTTAAAC
GTAATCTAATAGATAAATTATTATTACGAATTAAGGGGGTTATTAAAGCCNNNNNNNNNN
NNNNNNNNNNNNNNNNNNNNNNNNNNNNNNNNNNNNNNNNNNNNNNNNNNNNNNNNNNNN
NNNNNNNNNNNNNNNNNNNNNNNNNNNNNNNNNNNNNNNNNNNNNNNNNNNNNNNNNNNN
NNNNNNNNNNNNNNNNNNNNNNNNNNNNNNNNNNNNNNNNNNNNNNNNNNNNNNNN
[44] 2726
AACTTTATACTTTATTTTTGGAATTTGATCTGGTATAATTGGATCTTCACTTAGAATATT
AATTCGTCTTGAATTAAGACAAATTAACTCAATTATCAATAATAATCAGTTATATAATGT
AATTGTTACAATTCATGCATTTATTATAATTTTTTTTATAACAATACCTATTGTAATTGG
AGGGTTTGGAAATTGATTAATTCCATTGATAATAGGATCCCCCGATATATCATTCCCACG
ATTAAATAATATTAGATTCTGATTACTCCCCCCATCATTAATAATAATAATTTGTAGATT
CATAATTAATAATGGAACAGGAACAGGATGAACAATTTACCCTCCCTTATCAAATAATAT
TGCTCATAATAATATTTCAGTAGATTTAACTATTTTCTCTTTACATTTAGCAGGAATCTC
ATCAATCTTAGGTGCAATTAATTTTATTTGTACAATTTTAAATATAATACCTAATAATTT
AAAACTTAATCAAATCCCTCTATTCCCATGATCAATTTTAATTACAGCCATTCTTTTAAT
TTTATCTCTTCCAGTTTTAGCAGGAGCAATTACTATATTATTAACAGATCGAAATTTAAA
TACCTCATTTTTTGACCCTTCAGGAGGAGGAGACCCAATTTTATATCAACATTTATTTTC
TACTAATAATTTGTTTAATAAATCAAATTTTAACAGGATTATTTTTAGCATTTCATTATA
AAACAGACATCAATTTAGCATTTCAAAGAATTATTAATATAAACCGAAATATTAATTTTG
GGTGATTAATCCGATCTTTTCATGCTAACGGGGCATCAATATTCTTTATTATAATATATA
TACATATTAGACGAGGTATTTATATAAATTCTTTTAATTTTAAATTAACATGATTAGTTG
GAGTTTTTTTATTATTATTAACTATAATAACTGCATTTGTTGGATATGTTTTACCTTGAG
GTCAAATATCATTTTGAGGAGCTACAGTAATTACTAATTTATTATCAGCTATTCCATATT
TAGGAAATTCAATTGTAATTTGAATTTGGGGTGGATTCTCAATTAATAATGCAACTTTAA
CACGATTTTTTTCAATTCATTTTATTCTACCTTTTATTATTTTAATATTAATTTTTTTAC
ATTTAATATTTTTACATTTAACAGGATCAAATAATCCTTTAGGAATTAATAGAAATTTTG
ACAAAATTTCTTTTTCACCTTATTTTATTATTAAAGATTTAATTGGATTAATTATATTTT
TATGAATATTTTTTTTATTAACCCTATTATTTCCATTTTTATTAAATGATCATAATAATT
TTATTATAGCTAACCCAATAATTACACCTAATCATATTCAACCAGAATGATATTTTTTAT
TTTCATATTCAATTTTACGAGCAATCCCAAATAAATTANNNNNNNNNNNNNNNNNNNNNN
NNNNNNNNNNNNNNNNNNNNNNNNNNGTTTTTCTTG-GCTAC-GTTGTCATCGGTAACCT
CGTGGTAAGTATAA------------------TATCGTTTAC-----------------C
TAAAAAAAAAAAAA------CGATG-ATTAG-ATGTAAAC-ACCG-AATGAGAT-GCAAA
CAAAC-------------GAT---------ANNNNNNNNNNNNNNNNNNNNNNNNNNAAC
CACCATACAGTGAAGTATGTTTTTAATTT-------------------------------
------------------------TAATCTATTCAAATTTGTATGATAATT---------
------------------------------AATTGATAAATTATTATTTTTAGACTCGTT
TCGAAGAAATCAAGAAAGAAGTCAGCAGTTATATTAAGAAAATTGGTTACAACCCAGCCG
CTGTTGCTTTCGTCCCAATCTCTGGATGGAACGGAGATAACATGTTGGAAGTTTCCGAAA
AAATGCCATGGTTCAAGGGATGGGCTGTTGAACGTAAAGAAGGAAAGGCTGACGGTAAAT
GTTTAATTGAAGCTTTAGATGCTATCCTGCCACCCAGTCGTCCAACTGACAAAGCTCTCC
GTCTTCCACTTCAGGTAT--ACAA------------------------------------
-----------------------TTTTCTGTTTTTTTTTT-ATAATTTAACTT-ATAATA
TTT---TTC-AAATTT--------------------------------------------
TAATTCATATTTATTA--------------------------------------------
-----------CATATATA-----------------------------------------
---------------------TTTCTTTATTTCAGGACGTATACAAGATAGGAGGTATTG
GAACAGTCCCCGTTGGTCGTGTGGAAACTGGTTTATTGAAACCCGGTATGGTTGTTGTAT
TCGCTCCTGCTAACATCACCACTGAAGTCAAGTCCGTGGAGATGCACCACGAAGCTTTGA
CAGAAGCTGTTCCCGGAGATAATGTTGGTTTCAACGTAAAGAANGTTTCAGTCAAAGAAT
TAAGACGTGGTTTCGTTGCTGGTGACACCAAGAACAACCCACCTAAGGGTGCTGCCGATT
TCACTGCCCAGGTAAGTTA-----ATAGATTTT-CATTATT------TCCAATTCATGTT
A---ATATATGTTA---CGTTTAATAGNNNNNNNNNNNNNNNNNNNNNNNAGATTTAGAA
GGAGAAGCTTTAGCGACTTTAGTTGTTAATTCAATGAGAGGAATTGTTAAGGTTTCTGCA
GTTAAAGCTCCTGGCTTTGGAGATCGCCGAAAAGCAATGTTGCAAGATATTTCTATTCTT
ACTGGCGGCTCTGTAATATCTGAAGAATTAGCAATGGAGTTAGAAAAATCTTCTCTAGAG
GATTTAGGGCAAGCAAAACGTGTAGTAATCAGCAAAGATGCGACTACTATTATTGGTGGT
AATGGAGATAAACGTTCTATTAAAAATCGCATTCAGCAAATTAGACAAGAAATAAATGAA
GCAACGTCTGATTATGATAAAGAAAAATTAAATGAACGATTAGCTAAATTATCTGGCGGT
GTAGCAGTTCTAAAGGTTGGAGCAGCAACTGAAGTAGAGATGAAAGAAAAAAAAGCTCGT
GTCGAAGATGCATTGCATGCAACTCGCGCAGCTGTGGAAGAAGGTGTAGTTCCTGGAGGA
GGAGTAGCGCTAGTTCGTGTAGCTGAAAAGATTTCTCGTATAAATGNNNNNNNNNNNTTG
ATGTTATGTTAGTAAGAGATGACGATATTCCTGGTTTAATTATGGACGGGGTAGTAGAAT
TAGGTATTATAGGTTCCAATGTTTTAGAAGAAACATGTTTGACTAGGTCTTTTATAGGAG
CTCCAGTT---TTATATACTATTTTACAATATCTTGATTTTGGAGTTTGTCGTTTATCTT
TATCCATTCCTCTTGATATGAAATATTCTGGCATTTTATGTTTAAACAACGCCCGTATTG
CAACTTCATATCCAAATTTATTAAAGAGGTATTTTGATAAAAAAAATATTCCGTTTAAAC
CTTTTGTTTTAAATGGTTCTGTAGAGGTTGCATATAATTCTGGTTTAGCGGATGCGATAT
GTGACTTAGTATCTACAGGGGCAACTTTAGAGGCTAATGGCCTTAAGGAAGTAGAAACAA
TTTATGAATCAAGAGCATGTTTAATTTCTCAAACAGAAAAAACTATGCCCATTGAAAAAA
TAAGGTTTATTAGAAAATTATTAAATCGTATTCAAGGCGTAATTAAAGCTAGAGAATCTA
AATATATTATGTTACATATTGAAAAAAATAAATTGGACAAAATAACTAACTTATTACAAG
GAGCAGAACAACCAACTATTGTTGAGTTATCAGGAAATAACAATAAAGTTGCATTACATA
TGGTAAGCAGTGAAACTATTTTTTGGGAAACTATGGAGCAGTTAAAATCATTAGGT
[45] 2727
AACTTTATACTTTATTTTTGGAATTTGGTCTGGTATAATAGGATCTTCATTAAGAATTTT
AATTCGTCTTGAATTAAGACAAATTAACTCAATTATTAATAATAATCAATTATATAACGT
AGTTGTTACTATTCATGCTTTTATTATAATTTTTTTCATAACTATACCTATCGTAATTGG
AGGATTTGGTAATTGATTAATTCCGTTAATAATAGGATCTCCTGATATAGCTTTCCCACG
ACTTAATAATATTAGATTTTGATTATTACCACCTTCATTAATAATAATAATTTGTAGTTT
TATAATTAATAATGGTACAGGTACAGGATGAACAATTTATCCACCATTATCTAATAATAT
TGCTCATAATAATATTTCAGTAGATTTAACTATTTTTTCTTTACATTTAGCAGGAATTTC
ATCAATTTTAGGAGCAATCAATTTTATTTGTACTATTTTGAATATAATACCTAATAATTT
AAAATTAAATCAAATTCCTCTTTTTCCTTGATCAATTATTATTACTGCTATACTTTTAAT
TTTATCTCTTCCAGTTTTAGCAGGAGCAATTACAATATTATTAACAGATCGAAATTTAAA
TACTTCATTTTTTGATCCATCAGGTGGAGGAGATCCAATTTTATATCAACATTTATTTNN
NNNNNNNNNNNNNNNNNNNNNNNNNNNNNNNNNCAGGATTATTTATTGCATTTCATTATA
AAACAGATATTAATTTAGCATTTCAAAGAATTATTAATATAAACCGAAATATTAATTTTG
GATGACTAATTCGATCATTTCATGCTAATGGCGCATCAATATTTTTTATTATAATATATT
TACATATCAGACGAAGAATCTATATAAATTCATTTAATTTTAAAATAACCTGACTAATCG
GAGTAATATTATTATTATTAACTATAATAACTGCTTTTGTAGGATATGTTTTACCATGAG
GACAAATATCATTTTGAGGTGCAACAGTTATTACAAACCTTTTATCAGCAATTCCATATT
TAGGAAATTCTATTGTAATCTGAATTTGAGGAGGATTCTCCATCAACAACGCTACATTAA
CACGATTTTTTTCAATTCATTTCATTTTACCTTTTATAATTTTAACTTTAATTATCATTC
ATTTAATATTTTTACATATAACAGGATCAAACAATCCTTTAGGAATTAATAGAAATTTTG
ATAAAATTTCATTTTCACCTTATTTTATTATCAAAGATTTAATTGGATTAATTTTATTCT
TATGAATTTTTTTTTTATTATCATTAATATTTCCATATCTATTAAATGATCACAATAATT
TTATTATAGCTAATCCAATAATTACACCTACTCATATTCAACCAGAATGATNNNNNNNNN
NNNNNNNNNNNNNNNNNNNNNNNNNNNNNNNNNNNNNNTGAATCAATGTGGGACTGCTTA
CTCGTGGGCGAGCCGACGTGTATACCTTTTTTCTTG-GCTACCGTCGTCATCGGTAACCT
CGTGGTAAGTATAA------------------TATCGTTTAC---------ACCAAATA-
--------------------CGAC----TAG-GTGTAAAAAACC--AATT-----GCAAA
CGAACAATATCAAACGACGAT---------GATCATTATTCCAGGTACTTAATCTNNNAT
CACCTTACAGTGAAGTAAGTTTTTAATTT--AGAATTTCCAAAAATTGAACTTT------
------------------------------------------------------------
-------AAAAATTAATTGGTCTATACATT--------------T-TGTTTAGACTCGTT
TCGAAGAAATCAAAAAAGAAGTCGGTAGTTTCATTAAGAAAATTGGTTACAACCCAGCTG
CTGTTGCTTTCGTACCCATCTCTGGATGGAACGGAGATAACATGTTGGAGGTTACCAAAA
ATATGTCATGGTTCAAGGGATGGGCTGTTAACCGTAAAGAAGGAACGGCCGACGGTAAAT
GTTTAATTGAAGCTTTAGATGCTATCCTGCCACCCAGTCATCCAACTGACAAGGCTCTCC
GTCTTCCACTTCAGGTAATATTTTTTAATATTTTGTATTATTGTTTTTTTTT-----GAG
ATTTTTTATTATTTTGTTTT----------------------------------------
------------------------------------------------------------
------------------------------------------------------------
------------------------------------------------------------
------------------------TCTGTTCTTAGGACGTTTACAAG-------------
-----GTCCCTGTTGGTCGTGTCGAAACTGTTTTATTAAAACCCGGTATGGTTGTTGTAT
TCGCTCCCGCCAACATCACCACTGAAGTTAAGTCTGTGGAGATGCACCACGAAGCTTTGA
CAGAATCAGTTCCTGGAGACAATGTTGGTTTCAACGTAATGAA-----------------
--------CGTTTCGTTGCTGGTGACACAAAAAACAACCCACCCAAGGGTGCTGCTGATT
TCACTGCCCAGGTAAATTG-----GAAGTTTTTTTAAATGTTGAAANNNNNNNNNNNNNN
N--NNNNNNNNNNNNNNNNNNNNNNNNNNNNNNNNNNNNNNNNNNNNNNNAGATTTAGAA
GGTGAAGCATTAGCTACTCTAGTTGTAAATTCAATGAGAGGTATTGTAAAAGTTTCTGCC
GTTAAAGCACCTGGATTTGGAGATCGAAGAAAAGAAATGTTACAGGATATTTCGATTCTG
ACCGGTGGATCTGTAATTTCTGAAGAGTTAGCTATGGAATTAGAAAAATCTTCTTTAGAA
GATTTAGGTCAAGCAAAACGTGTAGTTATTAATAAAGATTCTACAACAATTATTGATGGT
AATGGTAACAAAAATTCTATCAAAAATAGAATAAATCAAATTAGAAAACAAATACATGAA
GCAACTTCTGATTATGATAAAGAAAAATTAAACGAAAGATTAGCTAAATTGTCTGGAGGT
GTAGCTGTTTTAAAAGTTGGTGCAGCTACTGAAGTAGAAATGAAAGAGAAAAAAGCGCGC
GTAGAAGATGCGTTACATGCTACGAGAGCTGCAGTTGAAGAAGGTGTAGTTCCTGGTGGC
GGAGTAGCTTTAGTGCGTGTAGCTGAAAAAATTTCTCGTATTAATGGTCAAAACGAANNN
NNNNNNNNNNNNNNNNNNNNNNNNNNNNNNNNGGTTTAATTATGGATGGAGTAGTAGAAT
TAGGTATTGTTGGTGTTAATGTTTTAGAAGAAAAAAAATTGGAGAGAAAATTTTTAAAAT
CTCAAGTATTATCATATAAAATATTAAAGTATTTAGATTTTGGATTATGTAGATTATCTT
TAGCTGTACCTATAGATATAAATTATTTGGATATTTCTTATTTTAAAAATACTCGTATTG
CAACTTCATATCCGCATTTATTAACGCGATATTTTGATGAAAAAAAAATTTTTTTTAAAC
CTTTTGTATTAAATGGTTCAGTTGAAGTAGCTTCTAATGCGGGATTAGCTGATGCTATTT
GTGATCTGGTTTCCACTGGAGCAACATTAGAGGCAAATGGTTTAAAAGAAGTAGAAGTTA
TTTTTAAATCTCAAGCTTGTTTAGTATCTCAACAAATAAATAAAATTTCTTCATTTAAAC
GTAATCTAATAGATAAATTATTATTACGAATTAAGGGGGTTATTAAAGCNNNNNNNNNNN
NNNNNNNNNNNNNNNNNNNNNNNNNNNNNNNNNNNNNNNNNNNNNNNNNNNNNNNNNNNN
NNNNNNNNNNNNNNNNNNNNNNNNNNNNNNNNNNNNNNNNNNNNNNNNNNNNNNNNNNNN
NNNNNNNNNNNNNNNNNNNNNNNNNNNNNNNNNNNNNNNNNNNNNNNNNNNNNNNN
[46] 2728
AACTTTGTATTTTATTTTCGGAATTTGATCTGGTATAATAGGATCATCACTTAGTATTTT
AATTCGACTTGAATTAAGACAAATTAATTCAATTATTAATAATAATCAATTATATAATGT
AATTGTTACAATTCATGCATTTATTATAATTTTTTTTATAACTATACCTATTGTAATCGG
AGGATTCGGAAACTGATTAATCCCAATAATAATAGGATCTCCAGATATAGCATTTCCACG
ATTAAATAATATTAGATTTTGATTACTACCACCATCATTAATAATAATAATTTGTAGATT
CATTATTAATAATGGAACAGGAACAGGATGAACAATTTACCCACCATTATCAAATAATAT
CGCACACAATAATATTTCAGTAGATTTAACTATTTTTTCTTTACATTTAGCAGGAATTTC
ATCAATTTTAGGAGCAATTAATTTTATTTGCACAATCTTAAATATAATACCTAACAATTT
AAAACTTAATCAAATTCCCTTATTCCCATGATCAATTTTAATTACAGCCATACTATTAAT
TTTATCATTACCAGTCTTAGCAGGTGCAATTACAATATTATTAACAGATCGAAACTTAAA
CACTTCATTTTTTGACCCATCAGGAGGAGGAGATCCAATTTTATATCAACATTTATTTNN
NNNNNNNNNNNNNNNNNNNNNNNNNNNNNNNNNNNGGAATTTTTCTAGCATTTCATTATA
AAACAGATATCAATTTAGCATTTCAAAGAATTATTAATATTAACCGAAACATTAATTTTG
GTTGATTAATTCGTTCATTTCATGCCAATGGAGCATCAATATTTTTTATTATAATATATA
TACATATTAGACGAGGAATTTATTTAAACTCATTTAATTTTAAAATAACATGATTAATTG
GAGTAATTTTATTATTATTAACTATAATAACAGCATTTGTTGGATATGTTTTACCTTGAG
GACAAATATCATTTTGAGGAGCTACAGTAATTACTAATCTTCTATCAGCTATCCCTTATT
TAGGAAATTCAATTGTAATTTGAATTTGAGGAGGATTTTCAATTAATAATGCAACTTTAA
CACGATTTTTCTCAATTCATTTTATCTTACCTTTTATTATTTTAATATTCATTTTTATAC
ATTTAATATTTCTTCATTTAACAGGATCTAATAACCCTATAGGAATTAATAGAAATTTTG
ATAAAATCTCATTTTCACCTTACTTTATTATTAAAGATTTAATTGGATTAATTATATTTC
TATGAATATTTTTTATATTAACACTATTATTTCCATTTATATTAAATGATCATAATAACT
TCATTATAGCTAACCCAATAATTACCCCTAATCATATTCAACCAGAATGATATTTTCTAT
TCTCATATACAATCTTACGAGCAATCCCAAATAAATTANNNNNNNNNNNNNNNNNNNNNN
NNNNNNNNNNNNNNNNNNNNNNNNNNNNTTTTCTTG-GCTAC-GTTGTCATCGGTAACCT
TGTGGTAAGTATAA------------------TATCGTTTAC-----------------C
TACAAAAAAAAAAA------CGATG-ACTAG-ATGTAAAC-ACCG-AATGAGAT--CAAA
CAAAC-------------GNNNNNNNNNNNNNNNNNNNNNNNNNNNNNNNNNNNNNNNNN
NNCCATACAGTGAAGTATGTTTTTA-TTT-------------------------------
------------------------TAATCTATTCAAATTATTTTTATAATT---------
------------------------------AATTGACTTATTATTATTTTTAGACTCGTT
TCGAAGAAATCAAGAAAGAAGTCAGCAGTTATATTAAGAAAATTGGTTACAACCCAGCCG
CTGTTGCTTTCGTCCCAATCTCTGGATGGAACGGAGATAACATGTTGGAAGTTTCCGAAA
AAATGCCATGGTTCAAGGGATGGGCAGTTGAACGTAAAGAAGGAAAGGCTGACGGTAAAT
GTTTAATTGAAGCTTTAGATGCTATCCTGCCACCCAGTCGTCCAACTGACAAAGCTCTCC
GTCTTCCACTTCAGGTAT--ACAA------------------------------------
-----------------------TTTTCTGATTTTACTTTATAATTTAACTT--------
------TTC-AAATTT--------------------------------------------
GCATTCATATTCACATA-------------------------------------------
--------TTACACATATA-----------------------------------------
---------------------TTTCTCTATTTCAGGACGTATACAAGATAGGAGGTATTG
GAACAGTCCCCGTTGGTCGTGTGGAAACTGGTTTATTGAAACCCGGTATGGTTGTTGTAT
TTGCTCCTGCTAACATCACCACTGAAGTCAAGTCCGTGGAGATGCACCACGAAGCTTTGA
CAGAAGCTGTTCCCGGAGATAATGTTGGTTTCAACGTAAAGAACGTTTCAGTCAAAGAAT
TAAGACGTGGTTTCGTTGCTGGTGACACCAAGAACAACCCACCTAAGGGTGCTGCCGATT
TCACTGCCCAGGTAAGTTA-----ATAGATTTT-CATTATC------TCCAATTAATGCT
A---NNNNNNNNNNN--NNNNNNNNNNNNNNNNNNNNNNNNNNNNNNNNNAGATTTAGAA
GGTGAGGCATTAGCTACGCTAGTAGTTAACTCTATGAGAGGTATAGTTAAGGTTTCAGCA
GTTAAAGCGCCTGGTTTTGGTGATCGAAGAAAAGCGATGTTACAAGATATTTCTATTCTT
ACAGGCGGTTCTGTTATATCTGAAGAATTAGCTATGGAATTAGAAAAATCCTCTTTAGAA
GATTTAGGCCAAGCTAAACGAGTAGTAATCAGCAAAGATGCTACTACTATTATTGGTGGT
AATGGTGACAAACGTTCTATAAAAAACCGTATTCATCAAATTAGACAAGAAATAAACGAA
GCAACATCTGATTATGATAAAGAAAAATTAAATGAACGTTTGGCAAAATTATCCGGCGGT
GTAGCTGTTTTAAAAGTTGGAGCAGCAACTGAAGTAGAAATGAAAGAAAAAAAAGCGCGT
GTTGAAGACGCATTACATGCAACACGAGCAGCTGTAGAAGAAGGAGTAGTACCAGGAGGA
GGAGTTGCTCTAGTTCGGGTAGCAGAAAAAATTTCTCGTATTAATGGTCAAAACGAATTG
ATATCATGTTAGTTAGAGATGATGATATCCCGGGTTTAATTATGGATGGCGTAGTAGAAT
TAGGTATTATAGGCTCTAATGTTTTAGAGGAGACTTGTTTGACTAGATCATTTATAGGCG
CTCCAGTT---TCTTATACTATTTTACAATATCTTGATTTCGGAATATGTCGCCTTTCTT
TATCTACACCTTTGGATACGATGTATTCTGGAGTTTCATGTTTAACAAATGCTCGTATTG
CCACATCATACCCAAATTTATTAAAGCGATATTTTGATAAAAAAAATATTCCATTTAAAC
CATTTGTTTTAAATGGTTCTGTAGAAGTAGCTTATAATTCAGGTTTAGCTGACGCAATAT
GTGATTTAGTCTCGACTGGAGCTACTTTAGAGGCGAACGGACTAAAGGAAGTTGAAACTA
TTTATCAGTCACGAGCATGTTTAATTTCTCGAACAATAAACGATATGGTTCCCGAAAAAA
AAAAATTTATTCAAAAATTGTTAAATCGTATTCAGGGCGTTATTAAAGCGCGAGAATCTA
AGTATATTATGTTACATATTGAAAAAAATAAATTAAATAAAATAATTGATTTATTAAAAG
GCGCAGAACAGCCTACTATTTTAGAATTGTCTGGTAATAAAAATAAAGTAGCCGTTCATA
TGGTTAGCACTGAAACANNNNNNNNNNNNNNNNNNNNNNNNNNNNNNNNNNNNNNN
[47] 2729
AACTTTATATTTTATTTTTGGAATATGGTCTGGAATAATAGGTTCTTCACTTAGAATATT
AATCCGACTTGAATTAAGACAAATTAACTCAATTATTAATAACAATCAATTATATAATGT
AATTGTCACTATCCATGCATTTATTATAATTTTTTTTATAACTATACCTATTGTAATTGG
AGGTTTTGGAAATTGATTAATTCCTCTAATAATAGGATCACCCGATATAGCTTTTCCTCG
ATTAAATAATATTAGATTTTGATTATTGCCCCCCTCATTAATAATAATAATCTGTAGATT
CATAATTAATAATGGAACAGGAACAGGATGAACAATTTATCCCCCACTATCAAACAATAT
TGCACATAATAATATTTCAGTAGATTTAACTATTTTTTCATTACACTTAGCAGGTATTTC
ATCAATTTTAGGAGCAATTAATTTTATTTGCACAATTTTAAATATAATACCTAATAATCT
TAAACTTAATCAAATTCCTTTATTTCCTTGATCAATTTTAATTACAGCAATACTTTTAAT
TTTATCATTACCAGTTTTAGCAGGTGCAATTACAATATTATTAACTGATCGAAATTTAAA
TACTTCATTCTTTGATCCCTCAGGAGGAGGAGATCCAATTTTATATCAACATTTATTTNN
NNNNNNNNNNNNNNNNNNNNNNNNNNNNNNNNNNNNNNTTATTTCTAGCATTTCACTATA
AAACAGATATTAATTTAGCATTTCAAAGAATTATTAATATAAACCGAAATATTAATTTTG
GTTGATTGATTCGATCATTCCATGCTAACGGAGCATCAATATTTTTTATTATAATATATA
TACATATTAGACGAGGAATTTATTATAATTCTTTTAATTTTAAATTAACATGAATAATTG
GAGTAATATTATTACTACTAACAATAATAACTGCATTTGTTGGATATGTTTTACCTTGAG
GGCAAATATCATTTTGAGGAGCTACAGTTATTACTAATCTTTTATCAGCTATCCCTTATT
TAGGAAACTCAATTGTAATTTGAATTTGAGGAGGATTTTCAATTAATAATGCAACTTTAA
CACGATTTTTTTCAATTCACTTTATCTTACCATTTATTATTTTGATATTTATTTTTTTAC
ATCGAATATTTTTACATTTAACAGGATCTAATAATCCATTAGGAATTAATAGAAATTTTG
ATAAAATTTCATTTTCGCCCTATTTTATTATTAAAGATTTAATTGGATTAATTATATTTT
TATGAATATTTTTTATATTAACATTATTATATCCATTTATATTAAATGACCACAATAACT
TTATTATAGCAAATCCTATGATTACTCCANNNNNNNNNNNNNNNNNNNNNNNNNNNNNNN
NNNNNNNNNNNNNNNNNNNNNNNNNNNNNNNNNNNNNNTGAATCAATGTGGGACTGCTTA
CTCGTGGGCGAACCGACGTGTATACCGTTTTTCTTG-GCTACCGTCGTCATCGGTAACCT
CGTGGTAAGTATAAGTATA------------AGATCGTTTAC-----------------C
TACAAAGAAAAA--------CGACG-ACTAG-ACGTAAAC-ACCG-AATGAAAT-GCAAA
CAAAC-------------GAT---------AATCATTGTTCCAGGTGCTTAATCTNNNNN
NNNNNNNNNNNNNNNNNNNNNNNNNNNNNNNNNNNNNNNNNNNNNNNNNNNNNNNNNNNN
NNNNNNNNNNNNNNNNNNNNNNNNNNNNNNNNNNNNNNNNNNNNNNNNNNNNNNNNNNNN
NNNNNNNNNNNNNNNNNNNNNNNNNNNNNNNNNNNNNNNNNNNNNNNNNNNNNNNNNNNN
NNNNNNNNNNNNNNNNNNNNNNNNNNNNNNNNNNNNNNNNNNNNNNNNNNNNNNNNNNNN
NNNNNNNNNNNNNNNNNNNNNNNNNNNNNNNNNNNNNNNNNNNNNNNNNNNNNNNNNNNN
NNNNNNNNNNNNNNNNNNNNNNNNNNNNNNNNNNNNNNNNNNNNNNNNNNNNNNNNNNNN
NNNNNNNNNNNNNNNNNNNNNNNNNNNNNNNNNNNNNNNNNNNNNNNNNNNNNNNNNNNN
NNNNNNNNNNNNNNNNNNNNNNNNNNNNNNNNNNNNNNNNNNNNNNNNNNNNNNNNNNNN
NNNNNNNNNNNNNNNNNNNNNNNNNNNNNNNNNNNNNNNNNNNNNNNNNNNNNNNNNNNN
NNNNNNNNNNNNNNNNNNNNNNNNNNNNNNNNNNNNNNNNNNNNNNNNNNNNNNNNNNNN
NNNNNNNNNNNNNNNNNNNNNNNNNNNNNNNNNNNNNNNNNNNNNNNNNNNNNNNNNNNN
NNNNNNNNNNNNNNNNNNNNNNNNNNNNNNNNNNNNNNNNNNNNNNNNNNNNNNNNNNNN
NNNNNNNNNNNNNNNNNNNNNNNNNNNNNNNNNNNNNNNNNNNNNNNNNNNNNNNNNNNN
NNNNNNNNNNNNNNNNNNNNNNNNNNNNNNNNNNNNNNNNNNNNNNNNNNNNNNNNNNNN
NNNNNNNNNNNNNNNNNNNNNNNNNNNNNNNNNNNNNNNNNNNNNNNNNNNNNNNNNNNN
NNNNNNNNNNNNNNNNNNNNNNNNNNNNNNNNNNNNNNNNNNNNNNNNNNNNNNNNNNNN
NNNNNNNNNNNNNNNNNNNNNNNNNNNNNNNNNNNNNNNNNNNNNNNNNNNNNNNNNNNN
NNNNNNNNNNNNNNNNNNNNNNNNNNNNNNNNNNNNNNNNNNNNNNNNNNNNNNNNNNNN
NNNNNNNNNNNNNNNNNNNNNNNNNNNNNNNNNNNNNNNNNNNNNNNNNNNNNNNNNNNN
NNNNNNNNNNNNNNNNNNNNNNNNNNNNNNNNNNNNNNNNNNNNNNNNNNNNNNNNNNNN
NNNNNNNNNNNNNNNNNNNNNNNNNNNNNNNNNNNNNNNNNNNNNNNNNNNNNNNNNNNN
NNNNNNNNNNNNNNNNNNNNNNNNNNNNNNNNNNNNNNNNNNNNNNNNNNNNNNNNNNNN
NNNNNNNNNNNNNNNNNNNNNNNNNNNNNNNNNNNNNNNNNNNNNNNNNNNNNNNNNNNN
NNNNNNNNNNNNNNNNNNNNNNNNNNNNNNNNNNNNNNNNNNNNNNNNNNNNNNNNNNNN
NNNNNNNNNNNNNNNNNNNNNNNNNNNNNNNNNNNNNNNNNNNNNNNNNNNNNNNNNNNN
NNNNNNNNNNNNNNNNNNNNNNNNNNNNNNNNNNNNNNNNNNNNNNNNNNNNNNNNNNNN
NNNNNNNNNNNNNNNNNNNNNNNNNNNNNNNNNNNNNNNNNNNNNNNNNNNNNNNNNNNN
NNNNNNNNNNNNNNNNNNNNNNNNNNNNNNNNNNNNNNNNNNNNNNNNNNNNNNNNNNNN
NNNNNNNNNNNNNNNNNNNNNNNNNNNNNNNNNNNNNNNNNNNNNNNNNNNNNNNNNNNN
NNNNNNNNNNNNNNNNNNNNNNNNNNNNNNNNNNNNNNNNNNNNNNNNNNNNNNNNNNNN
NNNNNNNNNNNNNNNNNNNNNNNNNNNNNNNNNNNNNNNNNNNNNNNNNNNNNNNNNNNN
NNNNNNNNNNNNNNNNNNNNNNNNNNNNNNNNNNNNNNNNNNNNNNNNNNNNNNNNNNNN
NNNNNNNNNNNNNNNNNNNNNNNNNNNNNNNNNNNNNNNNNNNNNNNNNNNNNNNNNNNN
NNNNNNNNNNNNNNNNNNNNNNNNNNNNNNNNNNNNNNNNNNNNNNNNNNNNNNNNNNNN
NNNNNNNNNNNNNNNNNNNNNNNNNNNNNNNNNNNNNNNNNNNNNNNNNNNNNNNNNNNN
NNNNNNNNNNNNNNNNNNNNNNNNNNNNNNNNNNNNNNNNNNNNNNNNNNNNNNNNNNNN
NNNNNNNNNNNNNNNNNNNNNNNNNNNNNNNNNNNNNNNNNNNNNNNNNNNNNNNNNNNN
NNNNNNNNNNNNNNNNNNNNNNNNNNNNNNNNNNNNNNNNNNNNNNNNNNNNNNNNNNNN
NNNNNNNNNNNNNNNNNNNNNNNNNNNNNNNNNNNNNNNNNNNNNNNNNNNNNNNNNNNN
NNNNNNNNNNNNNNNNNNNNNNNNNNNNNNNNNNNNNNNNNNNNNNNNNNNNNNNN
[48] 2747
AACTTTATATTTTATTTTCGGAATTTGATCTGGTATAATAGGATCATCACTTAGAATTTT
GATTCGACTTGAATTAAGACAAATTAATTCAATTATTAATAATAATCAATTATATAATGT
AATTGTTACAATTCATGCATTTATTATAATTTTTTTTATAACTATACCTATTGTAATCGG
AGGATTTGGAAATTGATTAATTCCAATAATAATAGGATCCCCTGATATAGCATTCCCACG
ATTAAATAATATTAGATTTTGATTACTACCCCCATCATTAATAATAATAATTTGTAGATT
TATCATTAATAATGGAACAGGAACAGGATGAACAATCTACCCACCATTATCAAATAATAT
TGCACATAATAATATCTCAGTAGATTTAACTATTTTTTCTTTACACTTAGCAGGAATCTC
ATCAATTTTAGGAGCAATTAATTTTATTTGTACAATTTTAAATATAATACCTAATAATTT
AAAACTTAATCAAATTCCTTTATTTCCATGATCAATTTTAATTACAGCCATATTATTAAT
TTTATCATTACCAGTTTTAGCAGGTGCAATTACAATATTATTAACAGATCGAAACTTAAA
CACTTCATTTTTTGACCCATCAGGAGGAGGAGATCCAATTTTATATCAACACCTATTTNN
NNNNNNNNNNNNNNNNNNNNNNNNNNNNNTTTACAGGACTTTTTTTAGCATTTCATTACA
AAACAGATATCAATTTAGCATTCCAAAGAATCATTAATATTAACCGAAACATTAATTTTG
GTTGATTAATTCGTTCATTTCATGCCAATGGAGCATCAATATTCTTTATTATAATATATA
TACACATTAGACGAGGAATTTATCTAAATTCATTTAATTTTAAAATAACATGATTAATTG
GAGTAATTTTACTATTATTAACTATAATAACAGCATTTGTTGGATATGTTTTACCCTGAG
GACAAATATCATTTTGAGGAGCTACAGTAATTACTAATCTTTTATCAGCTATCCCCTATT
TAGGAAACTCAATTGTAATTTGAATTTGAGGAGGATTTTCAATTAATAACGCAACTTTAA
CACGATTTTTCTCAATTCATTTTATCTTACCTTTTATTATTTTAATATTCATTTTCATAC
ACTTAATATTTTTACATTTAACAGGATCAAATAATCCTATAGGAATTAATAGAAATTTTG
ATAAAATCTCATTTTCACCTTACTTTATTATTAAAGATCTAATTGGATTAATCATATTTT
TATGAATATTTTTTATACTAACACTATTATTCCCATTTATATTAAATGATCATAATAACT
TTGATATAGCTAATTCAATAATTACACCTGATCATATTCAACCAGAATGATATTTTCTAT
TTTCATATACAATCTTACGAGCANNNNNNNNNNNNNNNNNNNNNNNNNNNNNNNNNNNNN
NNNNNNNNNNNNNNNNNNNNNNNNCCGTTTTTCTTG-GCTACCGTTGTCATCGGTAACCT
TGTGGTAAGTATAA------------------TATCGTTTAC-----------------C
TACAAAAAAAAAAA------CGATG-ACTAG-ATGTAAAC-ACCG-AATGAGAT-GCAAA
CAAAC-------------GNNNNNNNNNNNNNNNNNNNNNNNNNNNNNNNNNNNNNNAAC
CACCATACAGTGAAGTATGTTTTTAATTT-------------------------------
------------------------TAATCTATTCAAATTATTTTTATAATT---------
------------------------------AATTGACTTATTATTATTTTTAGACTCGTT
TCGAAGAAATCAAGAAAGAAGTCAGCAGTTATATTAAGAAAATTGGTTACAACCCAGCCG
CTGTTGCTTTCGTCCCAATCTCTGGATGGAACGGAGATAACATGTTGGAAGTTTCCGAAA
AAATGCCATGGTTCAAGGGATGGGCAGTTGAACGTAAAGAAGGAAAGGCTGACGGTAAAT
GTTTAATTGAAGCTTTAGATGCTATCCTGCCACCCAGTCGTCCAACTGACAAAGCTCTCC
GTCTTCCACTTCAGGTAT--ACAA------------------------------------
-----------------------TTTTCTGATTTTACTTTATAATTTAACTTG-ATAGTA
TTT---TTC-AAATTT--------------------------------------------
GTATTCATATTCA-----------------------------------------------
--------TTACACATATA-----------------------------------------
---------------------TTTCTCTATTTCAGGACGTATACAAGATAGGAGGTATTG
GAACAGTCCCCGTTGGTCGTGTGGAAACTGGTTTATTGAAACCCGGTATGGTTGTTGTAT
TTGCTCCTGCTAACATCACCACTGAAGTCAAGTCCGTGGAGATGCATCACGAAGCTTTGA
CAGAAGCTGTTCCCGGAGATAATGTTGGTTTCAACGTAAAGAACGTTTCAGTCAAAGAAT
TAAGACGTGGTTTCGTTGCTGGTGACACCAAGAACAACCCACCTAAGGGTGCTGCCGATT
TCACTGCCCAGGTAAGTTA-----ATAGATTTT-CATTATC------TCCAATTAATGCT
A---ATATATGTTA---CNNNNNNNNNNNNNNNNNNNNNNNNNNNNNNNNAGATTTAGAA
GGTGAAGCACTAGCTACGCTAGTAGTTAACTCTATGAGAGGAATTGTTAAGGTATCTGCA
GTTAAAGCTCCTGGTTTCGGTGATCGTCGAAAAGCGATGTTACAGGATATTTCTATTCTT
ACCGGCGGTTCTGTTATATCTGAAGAATTAGCTATGGAATTAGAAAAATCTTCTTTAGAA
GATTTAGGGCAAGCGAAACGTGTAGTAATCAGTAAAGACGCTACAACTATTATTGGCGGT
AATGGCGAAAAAAGTTCTATTAAAAACCGTATTAATCAAATTAGACAAGAAATAAGTGAA
GCAACATCTGATTATGATAAAGAAAAATTAAATGAACGTTTAGCAAAATTATCTGGCGGT
GTGGCTGTTTTAAAAGTTGGAGCTGCAACTGAAGTAGAAATGAAAGAAAAAAAAGCGCGT
GTTGAAGATGCATTACATGCAACACGAGCAGCTGTAGAAGAAGGAGTGGTACCTGGCGGA
GGAGTTGCTCTAGTTCGCGTAGCAGAAAAAATTTCTCGTATTAATGGTCAAAACGAATTG
ATATCATGTTAGTAAGAGATGACGATATTCCGGGTTTAATTATGGACGGTGTAGTAGAAT
TAGGTATTATAGGCTCTAATGTTTTAGAGGAGACTTGTTTAACTAGGTCATTTATAGGCG
CTCCGGTT---TCTTATACTATTTTACAATATCTTGATTTCGGTATATGCCGTCTTTCCC
TGTCCACGCCTCTAGATATGATTTATTCTGGAATTTCATGTTTAACGAATGCTCGTATCG
CAACATCATATCCAAATTTATTAAAGCAATATTTTGATAAAAAGAATGTTCCATTTAAAC
CATTTGTTTTAAATGGTTCAGTAGAAGTAGCTTATAATTCAGGTTTAGCTGATGCAATAT
GTGATTTGGTTTCGACGGGAGCCACTTTAGAAGCGAATGGATTAAAAGAAGTTGAAACGA
TTTATCAGTCACGCGCATGTTTAATTTCTCAAACAACTAAAGATATGGTTCCTGAGAAAA
AAAAATTTATTCAAAAATTGTTAAATCGTATTCAAGGTGTTATTAAAGCAAGAGAATCTA
AATATATTATGTTGCATATTGAAAAAAATAAATTAAATAAAATAATTAATTTATTAAAAG
GTGCAGAACAACCTACTATTTTGGAATTATCCGGTAATAAAAATAAAGTAGCTGTGCATA
TGGTCAGCACGGAAACGGTTTTTTGGGAAACTATAGAGCAGTTAAAATCATTAGGT
[49] 2760
AACTTTATATTTTATTTTTGGAGTATGGTCTGGAATAATAGGATCATCACTTAGAATATT
AATTCGACTTGAATTAAGTCAAATTAATTCAATTATTAATAACAATCAATTATATAATGT
AATTGTTACAATTCATGCCTTTATTATAATTTTTTTTATAACTATACCTATTGTAATTGG
AGGTTTTGGAAATTGATTAATCCCATTAATAATAGGATCTCCAGATATAGCATTCCCCCG
ATTAAATAATATTAGATTTTGATTATTACCGCCATCATTAATAATAATAATTTGCAGATT
TATAATCAATAATGGAACAGGAACAGGATGAACAATTTACCCACCATTATCTAATAACAT
TGCACACAATAATATTTCAGTAGATTTAACTATTTTCTCTTTACATTTAGCAGGAATTTC
ATCAATTTTAGGAGCAATTAATTTTATTTGTACAATTTTAAATATAATACCTAATAATTT
AAAATTAAACCAAATTCCATTATTCCCTTGATCAATTTTAATTACAGCGATACTTTTAAT
TTTATCATTACCAGTTTTAGCAGGTGCAATTACAATATTATTAACAGATCGAAATCTAAA
TACTTCATTTTTTGACCCATCAGGAGGTGGAGATCCAATTTTATATCAACATCTATTTNN
NNNNNNNNNNNNNNNNNNNNNNNNNNNNNNNNNNNNNNNNNNNNNNNNNNNNNNNNNNNN
NNNNNNNNNNNNNNNNNNNNNNNNNNNNNNNNNNNNNTATAAATCGAAACATTAATTTTG
GATGATTAATTCGTTCATTCCACGCAAATGGAGCATCAATATTTTTTATTTTAATATATA
TACATATTAGACGAGGAATTTATATAAATTCTTTTAATTTTAAAATAACATGATTAGTTG
GAGTAATTTTATTATTATTAACTATAATAACTGCATTTGTAGGATATGTTTTACCATGAG
GACAAATATCATTTTGAGGAGCTACAGTAATTACAAACCTCTTATCAGCTATTCCTTATT
TAGGAGAATCTATTGTAATTTGAATTTGAGGAGGATTTTCAATTAGCAATGCRACTTTAA
CRCGATTTTTCTCAATTCACTTTATTTTACCRTTTATTATTTTAATATTTATTTTTATCC
ATTTAATATTCTTACATATAACTGGATCAAATAACCCATTAGGGATTAATAGAAATTTTG
ATAAAATTTCATTTTCACCTTACTTTATTATCAAAGATATAATTGGATTAATTATATTTA
TATGGGTATTTTTTACATTAACTTTAATATTTCCATTTTTATTAAATGATCACAATAATT
TTATTATAGCTAACTCAATAATTACCCCTGAACACATTCAACCAGAATGATACTTTTTAT
NNNNNNNNNNNNNNNNNNNNNNNNNNNNNNNNNNNNNNNNNNNNNNNNNNNNNNNNNTTA
CTCGTGGGCGAACCGACGTGTATACCGTTTTTCTTG-GCTACCGTTGTCATCGGTAACCT
CGTGGTAAGTATACAA----------------TATCGTTTAC-----------------C
TACAAAGAAAA---------CGACG-ACTGG-GCGTAAAC-GCCG-AATGAGAT-TCAAA
CGAAC-------------GGT---------AATCATTGTTCCAGGTGCTTAATCTNNNNN
NNNNNNNNNNNNNNNNNNNNNNNNNNNNNNNNNNNNNNNNNNNNNNNNNNNNNNNNNNNN
NNNNNNNNNNNNNNNNNNNNNNNNNNNNNNNNNNNNNNNNGAATCTGAAAAATT------
------------------------------AATTGATATATTATTATTTTTAGACTCGTT
TCGAAGAAATTAAGAAAGAAGTCAGCAGTTACATTAAGAAGATTGGTTACAACCCAGCCG
CTGTTGCTTTCGTTCCTATCTCTGGATGGAACGGAGATAACATGTTGGAAGTATCTGAAA
AAATGCCATGGTTCAAGGGATGGGCAGTTGAACGTAAAGAAGGAAAGGCTGACGGTAAAT
GTTTAATTGAAGCTTTAGATGCTATCCTGCCACCCAGTCGTCCAACTGACAAAGCTCTCC
GTCTTCCACTTCAGGTATATACAA------------------------------------
-----------------------TTTTCTGTTATTT---CAT-------------AAATA
TTT---TTC-AAATTTT-------------------------------------------
AATTTATTTTTATT----------------------------------------------
-------ATATATATTTATT----------------------------------------
---------------------TTTCTCTACTTCAGGACGTATACAAGATAGGAGGTATTG
GAACAGTCCCTGTTGGTCGTGTGGAAACTGGTTTATTGAAACCCGGTATGGTTGTTGTAT
TCGCTCCTGCTAACATCACCACTGAAGTTAAGTCCGTGGAGATGCACCACGAAGCTTTGA
CCGAAGCTGTTCCCGGAGACAATGTTGGTTTCAACGTAAAGAACGTTTCAGTCAAAGAAT
TAAGACGTGGTTTCGTTGCTGGTGACACCAAGAACAACCCACCCAAGGGTGCTGCCGATT
TCACTGCCCAGGTACATTAA----ATAGATTTT-CATTATT------TCCAATTTTTACT
A---ATATATGCTA---NNNNNNNNNNNNNNNNNNNNNNNNNNNNNNNNNAGATTTAGAG
GGTGAAGCTTTAGCTACTTTAGTAGTGAATTCAATGAGAGGAATTGTGAAGGTTTCTGCA
GTTAAAGCGCCTGGATTTGGAGATCGCAGAAAAGCAATGTTGCAAGATATTTCAATTCTA
ACCGGAGGTTCAGTAATATCTGAAGAGTTAGCAATGGAATTGGATAAATCTTCTTTAGAG
GATTTAGGACAAGCAAAGCGTGTAGTAATTAACAAAGATTCAACGACTATTATTGGCGGA
CATGGTGATAAAGATGCGATTAAGTGTCGAATCAATCAGATTAAACAAGAAATCCATGAA
GCGACATCTGACTATGATAAAGAAAAATTAAATGAACGCTTAGCAAAATTATCTGGCGGT
GTTGCTGTTCTGAAAGTTGGAGCCGCAACTGAAGTAGAGATGAAAGAAAAAAAAGCTCGT
GTTGAAGATGCTTTACATGCAACAAGAGCAGCGGTAGAAGAGGGCGTAGTCCCAGGCGGA
GGGGTTGCGTTGGTAAGAGNNNNNNNNNNNNNNNNNNNNNNNNNNNNNNNNNNNNNNTCG
ATGTAATGTTAGTTCGAGATGATGATATACCGGGTTTGATTATGGATGGTGTGGTAGAGT
TAGGAATTATCGGATCTAATGTTTTAGAAGAAAAATGTTTAACAAGATTATGTACTGAAG
AACCCGTT---TCCTATACTATTTTGCAAAACTTAGATTTTGGTATTTGTCGTTTATCTT
TATCTATTCCTTTAGACATGGAATATTCAGGCATATTATGTTTAAAGAATTCCCGTATTG
CAACATCTTATCCTAATTTGTTAAAAAGGTATTTTGATAAAATGGGTATTCCTTTTAAAC
CGTTTGTATTAAATGGTTCTGTTGAAGTAGCTTATAACTCGGGTTTATCTGATGCAATAT
GCGATTTAGTTTCTACCGGCGCTACATTAGAAGCTAATGGATTGCGAGAAGTGGAAACAA
TTTATAATTCTAGGGCTTGTTTAATTTCTCGTGAAGAAAAATATATGATACCCGAAAAAA
GAAAATTTATTAATAAATTATTAAATCGAATTCAAGGCGTCATTAAAGCTCGTGAATCAA
AATATATCATGTTGCATATCGAAAAAAATAAATTAAAAAAAGTAACGGATTTGTTAAAAG
GCGCTGAACGACCAACCATTTTGGAATTATCTGGAAATCCGAATAAAGTAGCATTACATA
TGGTGAGCAGTGAAACAATTTTCTGGGAAACTATGGAGAAGTTAAAATTATTAGGG
[50] 2762
AACTTTATATTTTATTTTCGGTATATGATCTGGAATAATAGGTTCTTCACTTAGAATATT
AATTCGACTTGAATTAAGTCAAATTAATTCAATTATTAATAATAATCAATTATATAATGT
AATTGTAACTATTCATGCTTTTATTATAATTTTTTTTATAACAATACCAATTGTAATTGG
AGGTTTTGGAAATTGATTAATCCCTTTAATAATAGGATCACCAGATATAGCATTCCCACG
ATTAAATAATATTAGATTTTGATTATTACCCCCATCATTAATAATAATAATTTGTAGATT
TATAATTAATAATGGAACAGGAACAGGATGAACAATTTACCCACCTTTATCAAATAATAT
TGCACACAATAATATTTCAGTAGATTTAACTATTTTTTCCCTTCATTTAGCAGGAATTTC
ATCTATTATAGGAGCAATTAATTTTGTTTGTACCATTTTAAATATAATACCCAATAATTT
AAAATTAAATCAAATTCCTCTATTTCCATGATCAATTTTAATTACAGCAATACTTTTAAT
TCTTTCATTACCAGTTCTAGCTGGTGCAATTACAATATTATTAACAGATCGAAATTTAAA
TACTTCATTTTTTGACCCTTCAGGGGGAGGAGATCCAATTCTATATCAACACTTATTTNN
NNNNNNNNNNNNNNNNNNNNNNNNNNNNNNNNNNNGGACTATTTTTAGCATTCCATTATA
AAACAGATATTAATTTAGCATTTCAAAGAATTATTAATTTAAATCGAAATATTAATTTCG
GTTGATTAATCCGATCTTTTCATGCTAATGGAGCATCAATATTCTTTATTATAATATATA
TTCATATTAGACGAGGAATTTATATAAATTCCTTTAATTTTAAATTAACATGATTAATTG
GAGTAATTTTATTACTATTAACTATAATAACTGCTTTTGTTGGATATGTTTTACCTTGAG
GTCAAATATCATTCTGAGGAGCTACAGTAATTACTAACCTTTTATCAGCTATCCCATATT
TAGGAAATTCAATTGTAATTTGAATTTGAGGAGGATTTTCAATTAATAATGCAACTTTAA
CACGATTTTTTTCAATTCATTTTATTTTACCATTCATTATTATAATATTTATTTTTTTAC
ATTTAATATTTTTACATTTAACAGGATCTAATAACCCCTTAGGAATTAATAGAAATTTTG
ACAAAATTACATTTTCACCATATTTTATTATTAAAGATTTAATTGGATTAATAATATTTA
TATGAATATTTTTTACATTAACATTAATATTCCCATTTATACTAAATGACCATAATAACT
TTATTATAGCTAACCCAATANNNNNNNNNNNNNNNNNNNNNNNNNNNNNNNNNNNNNNNN
NNNNNNNNNNNNNNNNNNNNNNNNNNNNNNNNNNNNNNNNNNNNNNNNNNGGACTGCTTA
CTCGTGGGCGAACCGACGTGTATACCGTTTTTCTTA-GCTACCGTTGTCATCGGTAACCT
CGTGGTAAGTATATAA----------------TATCGTTTGC-----------------C
TACAAAGAAAA---------CGGTG-ACCCG-GTGT-AAC-ACCG-AGTGAGAT-GCAAA
CGAAC-------------GAT---------AATCATTGTTCCAGGTGCTTAATCTTGAAC
CACCATACAGTGAAGTATGTTTTTAATATTT-----------------------------
------------------------TAATTTATTAAAATTCGAATTAGAAGA-TT------
------------------------------AAATGATGAATTATTACTTTTAGACTCGTT
TCGAAGAAATTAAGAAAGAAGTCAGCAGTTATATTAAGAAAATTGGTTACAACCCAGCCG
CTGTTGCTTTCGTCCCAATCTCAGGATGGAACGGAGATAACATGTTGGAAGTTTCCGAAA
AAATGCCATGGTTCAAGGGATGGGCAGTTGAACGTAAAGAAGGAAAGGCTGACGGTAAAT
GTTTAATTGAAGCTTTAGATGCTATCCTGCCACCCAGTCGTCCAACCGACAAAGCTCTCC
GTCTTCCACTTCAGGTATATACAA------------------------------------
-----------------------TTTTTTATTATTACAT----------------ATTTA
TTT---TTC-AAACTT-------------------------------------------T
AAATCATTTTCAT-----------------------------------------------
---------ATATATTTATA----------------------------------------
---------------------TTTCTATATTGCAGGACGTATACAAGATAGGAGGTATTG
GAACAGTCCCTGTTGGTCGTGTGGAAACTGGTTTATTGAAACCCGGTATGGTTGTTGTAT
TCGCTCCTGCTAACATCACCACTGAAGTTAAGTCCGTGGAGATGCACCACGAAGCTTTGA
CAGAAGCTGTTCCCGGAGATAATGTCGGTTTCAACGTAAAGAACGTTTCAGTCAAGGAAT
TAAGACGTGGTTTTGTTGCTGGTGACACCAAGAACAACCCACCCAAGGGTGCTGCCGATT
TCACTGCCCAAGTAAGTTTTT---ATAGATTTT-GATTATT------TCCAATTCATTTT
A---ATATATGTTA---TGTTATATAGGTTATTGTATTGAACCANNNNNNAGATTTAGAA
GGTGAAGCATTAGCAACTTTAGTTGTAAACTCTATGAGAGGTATTGTTAAAGTATCAGCA
GTCAAAGCACCTGGTTTTGGTGATCGTCGTAAAGCAATGTTACAAGATATTTCTATTCTT
ACAGGTGGTTCTGTTATATCCGAAGAATTAGCTATGGAATTAGAAAAATCTTCTTTAGAA
GATTTAGGTCAAGCAAAACGTGTAGTTATTAGTAAAGATGCAACTACTATTATTGGCGGT
AATGGTAACAAGAATAATATTAAAGGTCGTATTAATCAAATTAGACAAGAAATTAATGAA
GCAACTTCTGATTATGATAAAGAAAAGTTAAATGAACGTTTAGCTAAATTATCTGGTGGT
GTAGCAGTATTAAAAGTAGGAGCAGCTACCGAAGTTGAAATGAAAGAAAAAAAAGCTCGT
GTTGAAGACGCATTACATGCAACAAGAGCTGCGGTAGAAGAAGGAGTAGTACCAGGCGGA
GGAGTAGCATTAGTTCGAGTAGCAGAAACAATTTCTCGTATTAATGGTCAAAACGAANNG
ATGTAATGTTAGTTAGGGATGATGATATTCCTGGATTGATCATGGATGGAGTAGTGGAAT
TAGGTATTATTGGCTCTAATGTTTTAGAAGAAAAATGTTTAACTAGATTATTAACAGAAG
AGCCTGTT---TCATATGCTATTTTACAAAATCTTGATTTTGGTATTTGCAGATTATCTC
TATCAGTTCCATTAGATATGCGATATTCTGGAATATTATCTTTAAAAGATTCACGTATTG
CTACATCATACCCTAATTTATTAAAACGATATTTTGATAAAAAAAATATTTCTTTTAAAC
CATTTGTTTTGAACGGTTCTGTAGAAGTGGCATATAATTCTGGATTAGCTGATGCGATAT
GCGATTTAGTTTCTACAGGTGCTACTTTGGACGCTAATGGTTTAAAAGAAGTAGAAACTA
TTTATAATTCTTGCGCATGTTTAATTTCTCGTAAAATAAAACATTTAATCCCAGAAAAAA
GAATTTTTATTAAAAAGTTATTAAATCGTATTCAGGGTGTTATTAAAGCACGAGAATCTA
AATATATTATGTTGCATATTGAAAAAGATAAACTAGGCTTAGTGACTGATTTATTACATG
GAGCAGAACAACCAACTGTTTTAGAATTATTTGGAAATAAAAATAAAGTAGCTCTCCACA
TGGTTAGTAGTGAAACTGTTTTCTGGGAAACTATGGAACAATTAAAATTGCTAGGA
[51] 2763
AACTTTATATTTTATTTTTGGAATTTGGGCTGGTATAATAGGATCCTCATTAAGAATCTT
AATTCGACTTGAATTAAGACAAATCAATTCAATTATTAATAATAACCAACTATATAATGT
AATTGTCACTATTCATGCATTTATTATAATTTTTTTCATAACTATACCTATTGTAATTGG
AGGATTTGGAAACTGATTAATTCCTTTAATAATAGGATCTCCTGATATAGCTTTCCCACG
ACTTAATAATATTAGATTTTGATTACTACCCCCCTCATTAATAATAATAATTTGTAGATT
TATTATTAATAATGGTACAGGAACAGGATGAACAATTTACCCCCCCTTATCTAATAATAT
TGCCCATAATAATATTTCAGTAGATCTAACTATTTTTTCACTTCATTTAGCAGGAATTTC
ATCAATCTTAGGAGCAATTAATTTTATTTGTACAATTTTAAATATAATACCTAATAACTT
AAAATTAAATCAAATTCCACTTTTTCCATGATCAATTATTATCACAGCAATACTTTTAAT
TTTATCACTTCCAGTATTAGCCGGAGCTATTACAATACTATTAACAGATCGAAATTTAAA
CACTTCATTTTTTGACCCATCAGGAGGAGGAGATCCAATTTTATATCAACATTTATTTAC
TATTAATAATTTGCTTATTAAATCAAATTTTAACAGGCTTATTTTTAGCATTTCACTATA
AAACTGATATTAATTTAGCATTTCAAAGAATTATTAATATAAATCGAAATATTAATTTTG
GATGATTAATTCGATCCTTCCATGCTAATGGAGCATCAATATTTTTTATTATAATATATT
TACATATTAGACGAGGAATTTATATAAATTCTTTTAATTTTAAATTAACCTGATTGATTG
GAGTAATATTATTACTATTAACTATAATAACTGCTTTTGTAGGATATGTATTACCATGAG
GACAAATATCATTCTGAGGTGCAACAGTAATTACAAACCTTTTATCAGCAATTCCTTATT
TAGGAAATTCTATTGTAATCTGAATTTGAGGAGGATTTTCTATTAATAATGCAACATTAA
CACGATTTTTTTCAATTCATTTTATTTTACCTTTTATAATTTTAATTATAATTATAATAC
ACTTAATATTTCTTCATATTACAGGATCTAATAATCCTTTAGGAATTAATAGAAATTTTG
ATAAAATTACATTTTCACCTTATTTTATTATTAAAGACTTAATTGGATTAATTTTATTTT
TATGAATTTTTTGTACTTTAACATTATTATTTCCTTATTTATTAAATGATCATAATAACT
TTATTATAGCTAATCCAATAATTACACCTAACCATATTCAACCAGAATGATACTTTTTAT
TCTCTTATTCAATCCTACGAGCAATCCCCAACAAATTATGAATCAATGTGGGACTGCTTA
CTCGTGGGCGAGCCGACGTGTATACCTTTTTTCTTG-GCTACCGTCGTCATCGGTAACCT
CGTGGTAAGTATAA------------------TATCGTTTAC---------ACCAAATA-
--------------------CGAC----TAG-GTGTAAAA-ATC--AATT-----GCAAA
CGAACAATATCAAACGACGAT---------GATCATTATTTCAGGTACTTAATCTTGAAC
CACCATACAGTGAAGTAAGTTATTAATTT--GAAATTGCAAAAATT-GGACGGT------
------------------------------------------------------------
-------AAAAATTAATGGGTATT----------------------TTTTTAGACTCGTT
TCGAAGAAATCAAAAAAGAAGTCGGCAGTTACATTAAGAAAATTGGTTACAACCCAGCTG
CTGTTGCTTTCGTACCCATCTCTGGATGGAATGGAGATAACATGTTGGAAGTTTCCGAAA
AAATGTCGTGGTTTAAGGGATGGGCTGTTGACCGTAAAGAAGGAAAGGCTGACGGTAAAT
GTTTAATTGAAGCTTTGGATGCTATCCTGCCACCCAGTCGCCCAACTGACAAGGCTCTCC
GTCTTCCACTTCAGGTATATACTTTTTTTAT----ATATTTTTT------------CCAG
ATTTCTTAATTATTTTTATTTTTNNNNNNNNNNNNNNNNNNNNNNNNNNNNNNNNNNNNN
NNNNNNNNNNNNNNNNNNNNNNNNNNNNNNNNNNNNNNNNNNNNNNNNNNNNNNNNNNNN
NNNNNNNNNNNNNNNNNNNNNNNNNNNNNNNNNNNNNNNNNNNNNNNNNNNNNNNNNNNN
NNNNNNNNNNNNNNNNNNNNNNNNNNNNNNNNNNNNNNNNNNNNNNNNNNNNNNNNNNNN
NNNNNNNNNNNNNNNNNNNNNNNNNNNNNNNNNNNNNNNNNNNNNNNNNNNNNNNNNNNN
NNNNNNNNNNNNNNNNNNNNNNNNNNNNNNNNNNNNNNNNNNNNNNNNNNNNNNNNNNNN
NNNNNNNNNNNNNNNNNNNNNNNNNNNNNNNNNNNNNNNNNNNNNNNNNNNNNNNNNNNN
NNNNNNNNNNNNNNNNNNNNNNNNNNNNNNNNNNNNNNNNNNNNNNNNNNNNNNNNNNNN
NNNNNNNNNNNNNNNNNNNNNNNNNNNNNNNNNNNNNNNNNNNNNNNNNNNNNNNNNNNN
NNNNNNNNNNNNNNNNNNNNNNNNNNNNNNNNNNNNNNNNNNNNNNNNNNNNNNNNNNNN
N--NNNNNNNNNNNNNNNNNNNNNNNNNNNNNNNNNNNNNNNNNNNNNNNAGATTTAGAA
GGTGAAGCTTTAGCAACTTTAGTAGTGAACTCTATGAGAGGTATAGTTAAAGTTTCTGCA
GTAAAAGCGCCAGGATTTGGTGATCGAAGAAAAGAAATGCTACAAGACATCTCAATTCTT
ACTGGTGGCTCAGTGATTTCTGAAGAATTAGCTATGGAATTAGAAAAATCTTCTTTAGAA
GATTTAGGTCAAGCTAAACGAATTGTTATTAATAAAGATTCTACTACTATTATTGATGGT
AATGGCAATAAAAATGCAATTAATAGTAGAATTGCTCAAATTAGACAACAGGTACAAGAA
GCTACATCTGATTATGATAAAGAAAAATTAAATGAAAGATTAGCTAAATTATCTGGAGGC
GTCGCAGTATTAAAAGTTGGCGCTGCAACTGAAGTAGAAATGAAAGAAAAAAAAGCACGT
GTAGAAGACGCATTACATGCGACTAGAGCAGCTGTAGAAGAAGGTGTTGTACCTGGAGGT
GGTGTAGCTTTAGTGCGTGTTGCAGAAAAAATTTCTCGCCTTAATGGTCAAAACGAANNN
NNNNNNNNNNNNNNNNNNNNNNNNNNNNNNNNGGTTTAATTATGGATGGAGTAGTAGAAT
TAGGAATTGTAGGTGCGAATGTATTAGAGGAAGAAAAATTGGCAAGAAAATTTTTAAGAA
CAACAGCTCAATCTTATAAAATTTTACAACTCTTAGATTTCGGTTTATGTAGATTATCTT
TAGCGGTACCTATCGATATGGAATATTCAAATATTTTTTGTTTAAAAAATGCGCGAATTG
CTACTTCTTATCCTTATTTGTTAAAAAAATATTTTGATAAAAAAAATATTTTTTTTAAAC
CTTTTGTTTTAAATGGTTCAGTGGAAGTGGCGTCTAATGCTGGATTAGCAAACGCTATTT
GTGATCTTGTATCAACAGGAGCGACATTAGAAGCTAATGGATTAAAGGAAGTAGAAGTCA
TTTATCGATCTAGTGCATGCTTAGTATCTCAAAAATTGAGTAACATCTCTCTTTTTAAAC
ATCAGTTAATTAACAAATTATTAACGCGTATTCNNNNNNNNNNNNNNNNNNNNNNNNNNN
NNNNNNNNNNNNNNNNNNNNNNNNNNNNNNNNNNNNNNNNNNNNNNNNNNNNNNNNNNNN
NNNNNNNNNNNNNNNNNNNNNNNNNNNNNNNNNNNNNNNNNNNNNNNNNNNNNNNNNNNN
NNNNNNNNNNNNNNNNNNNNNNNNNNNNNNNNNNNNNNNNNNNNNNNNNNNNNNNN
[52] 2769
AACTTTATATTTTATTTTTGGAATTTGAACTGGTATAATTGGATCTTCACTTAGAATATT
GATTCGCCTTGAATTAAGTCAAATTAATTCAATTATTAATAATAATCAACTATATAATGT
AATTGTTACAATTCATGCATTTATTATAATTTTTTTTATAACTATGCCTATTGTAATTGG
AGGATTTGGAAATTGATTAATCCCATTAATAATAGGATCCCCAGATATATCATTCCCACG
ATTAAATAATATTAGATTCTGATTGCTACCTCCATCATTAATAATAATAATTTCCAGATT
TATCATTAATAATGGAACAGGAACAGGATGAACAATTTATCCACCATTATCTAATAATAT
TGCACATAATAATATTTCAGTAGACTTAACTATTTTCTCTTTACATCTAGCAGGAATCTC
ATCAATTCTAGGAGCAATTAATTTTATCTGTACAATTTTAAATATAATACCTCATAACTT
AAAACTTAATCAAATTCCTTTATTTCCATGATCAATTTTAATTACAGCTATTCTATTAAT
TTTATCTTTACCAGTTTTAGCAGGAGCTATTACAATATTATTAACAGATCGAAATTTAAA
TACTTCATTTTTTGATCCTTCAGGAGGAGGAGATCCAATTTTATATCAACATCTATTTAT
TATTAATAATCTGTATAATAAATCAAATTTTAACAGGATTATTTTTAGCATTTCACTATA
AAACAGATATTAATTTAGCATTTCAAAGAATTATTAACATTAACCGAAATATTAATTTTG
GTTGATTAATTCGATCATTTCATGCTAATGGTGCATCAATATTTTTTATTATAATATATA
TACATATCAGACGAAATATTTATTTAAATTCCTTTAATTTTAAATTAACATGATTAATTG
GAGTTTTACTATTATTACTAACTATAATAACTGCATTTGTTGGATATGTTTTACCTTGAG
GACAAATATCATTTTGAGGAGCTACAGTAATTACTAATTTATTATCAGCTATCCCTTATC
TAGGAAATACAATTGTAATTTGAATTTGAGGAGGATTTTCAATTAATAATGCAACTTTAA
CACGATTTTTTTCAATTCACTTTATTTTACCTTTTATTATTTTAATATTAATCTTTATAC
ATTTAATATTTTTACACATAACAGGATCAAATAACCCTTTAGGAATTAACAGAAATTTTG
ATAAAATCTCATTTTCACCTTATTTTATTATTAAAGATCTAATTGGATTAATTATCTTTT
TATGAATATTCTTTATAATAACTTTATTATTCCCATTTATATTAAATGATCATAATAATT
TTATTATAGCTAATCCAATAATTACACCTAATCACATTCAACCAGAATGATATTTTTTAT
TTTCATACACAATTTTACGAGCAATTCCTAACAAATTANNNNNNNNNNNNNNNNNNNNNN
NNNNNNNNNNNNNNNNNNNNNNNNCCGTTTTTCTTG-GCTACCGTTGTCATCGGTAACCT
CGTGGTAAGTATAA------------------TATCGTTTAC-----------------C
TAAAAAAAAAAAA-------CGATG-ATTAG-ATGTAAAC-ACCG-AATGAGAT-GCAAA
CAAAC-------------GNNNNNNNNNNNNNNNNNNNNNNNNNNNNNNNNNNNNNGAAC
CACCATACAGTGAAGTATGTTTTTAATTT-------------------------------
------------------------TAATCTATTCAAATTTGTATGATAATT---------
------------------------------AATTGATAAATTATTATTTTTAGACTCGTT
TCGAAGAAATCAAGAAAGAAGTCAGCAGTTATATTAAGAAAATTGGTTACAACCCAGCTG
CTGTTGCTTTCGTCCCAATCTCTGGATGGAACGGAGATAACATGTTGGAAGTTTCCGAAA
AAATGCCATGGTTCAAGGGATGGGCTGTTGAACGTAAAGAAGGAAAGGCTGACGGTAAAT
GTTTAATTGAAGCTTTAGATGCTATCCTGCCACCCAGTCGTCCAACTGACAAAGCTCTCC
GTCTTCCACTTCAGGTTA--ACAA------------------------------------
-----------------------TTTTCTGATTTTTTTT--ATAATTT---------ATA
TTT---TTC-AAATTT--------------------------------------------
TAATTCAAATTTATTA--------------------------------------------
-----------CATATGTA-----------------------------------------
---------------------TTTCTCTATTTCAGGACGTATACAAGATAGGAGGTATTG
GAACAGTCCCCGTTGGTCGTGTGGAAACTGGTTTATTGAAACCCGGTATGGTTGTTGTAT
TCGCTCCTGCTAACATCACCACTGAAGTCAAGTCCGTGGAGATGCACCACGAAGCTTTGA
CAGAAGCTGTTCCCGGAGATAATGTTGGTTTCAACGTAAAGAACGTTTCAGTCAAAGAAT
TAAGACGTGGTTTCGTTGCTGGTGACACCAAGAACAACCCACCTAAGGGTGCTGCCGATT
TCACTGCCCAGGTAAGTTA-----ATAGATTTT-CATTATT------TCCAATTCATGCT
A---ATATATGTTA---CGTNNNNNNNNNNNNNNNNNNNNNNNNNNNNNNAGATTTAGAA
GGAGAGGCTTTAGCTACTTTAGTTGTTAACTCAATGAGAGGTATTGTTAAGGTATCTGCA
GTTAAAGCTCCTGGTTTTGGAGATCGTCGAAAAGCAATGTTACAAGATATTTCTATTCTT
ACAGGTGGTTCGGTAATATCTGAAGAATTAGCAATGGAATTAGAAAAATCGTCGTTAGAA
GATTTAGGACAAGCAAAGCGCGTAGTAATTAGCAAAGATGCAACTACTATTATTGGTGGT
AATGGAGATAAAATTTCTATTAAAAATCGTATTCATCAAATTAGACAAGAAATACATGAA
GCAACATCTGACTACGATAAAGAAAAATTAAATGAACGTTTAGCAAAATTATCAGGTGGC
GTAGCTGTTTTAAAAGTTGGAGCGGCCACTGAAGTAGAAATGAAAGAAAAAAAAGCCCGA
GTCGAAGATGCGTTACATGCAACTCGAGCAGCAGTTGAAGAAGGTGTAGTACCTGGAGGT
GGAGTTGCATTAGTTCGTGTAGCTGAAAAGATTTCTCGTATTAATGGTCAAAACGAATTG
ATGTTATGTTGGTAAGAGATGATGATATTCCTGGTTTAATTATGGACGGGGTAGTAGAAT
TAGGAATTATAGGTTCTAATGTTTTAGAAGAAACATGTTTAACGAGATCGTTTATAAAAG
CTCCGATT---TTATATACTATTTTACAATATCTTGATTTTGGTATTTGTCGTTTATCTT
TATCTATCCCTTTTGATATGAATTATTCTAGTGTTTTTTGCTTAAAAAATGCTCGTATTG
CAACTTCATATCCAAATTTATTAAAGAAGTATTTTGATAAAAAAAATATTCCATTTAAGC
CCTTTGTTTTAAATGGTTCTGTAGAAGTAGCATATAATTCTGGTTTAGCTGATGCAATAT
GCGACTTAGTTTCTACTGGTGCAACTTTAGAAGCTAATGGGCTTAAAGAAGTAGAAACTA
TTTATGAATCACGAGCATGTTTAATTTCTCGTACAAATGAGTCGATGTCTCTTAAAAAAA
TAAGATTTATTAAAAAATTATTAAATCGTATTCAGGGAGTAATTAAAGCTCGTGAATCTA
AATATATTATGTTGCATATTGAAAAAAATAAATTAAACAAAATAACTGATTTATTAAAAG
GAGCTGAACAACCAACTATTGTTGAATTATCTGGGAATAAAAATAAAGTAGCATTACATA
TGGTAAGCAGTGAAACTGTTTTTTGGGAAACTATGGAGCAATTAAAATCGTTAGGA
[53] 2789
NNNNNNNNNNNNNNNNNNNNNNNNNNNNNNNNNNNNNNNNNNNNNNNNNNNNNNNNNNNN
NNNNNNNNNNNNNNNNNNNNNNNNNNNNNNNNNNNNNNNNNNNNNNNNNNNNNNNNNNNN
NNNNNNNNNNNNNNNNNNNNNNNNNNNNNNNNNNNNNNNNNNNNNNNNNNNNNNNNNNNN
NNNNNNNNNNNNNNNNNNNNNNNNNNNNNNNNNNNNNNNNNNNNNNNNNNNNNNNNNNNN
NNNNNNNNNNNNNNNNNNNNNNNNNNNNNNNNNNNNNNNNNNNNNNNNNNNNNNNNNNNN
NNNNNNNNNNNNNNNNNNNNNNNNNNNNNNNNNNNNNNNNNNNNNNNNNNNNNNNNNNNN
NNNNNNNNNNNNNNNNNNNNNNNNNNNNNNNNNNNNNNNNNNNNNNNNNNNNNNNNNNNN
NNNNNNNNNNNNNNNNNNNNNNNNNNNNNNNNNNNNNNNNNNNNNNNNNNNNNNNNNNNN
NNNNNNNNNNNNNNNNNNNNNNNNNNNNNNNNNNNNNNNNNNNNNNNNNNNNNNNNNNNN
NNNNNNNNNNNNNNNNNNNNNNNNNNNNNNNNNNNNNNNNNNNNNNNNNNNNNNNNNNNN
NNNNNNNNNNNNNNNNNNNNNNNNNNNNNNNNNNNNNNNNNNNNNNNNNNNNNNNNNNNN
NNNNNNNNNNNNNNNNNNNNNNNNNNNNNNNNNNNGGACTTTTTTTAGCATTTCATTACA
AAACAGATATCAATTTAGCATTCCAAAGAATCATTAATATTAACCGAAACATTAATTTTG
GTTGATTAATTCGTTCATTTCATGCCAATGGAGCATCAATATTCTTTATTATAATATATA
TACACATTAGACGAGGAATTTATCTAAATTCATTTAATTTTAAAATAACATGATTAATTG
GAGTAATTTTACTATTATTAACTATAATAACAGCATTTGTTGGATATGTTTTACCCTGAG
GACAAATATCATTTTGAGGAGCTACAGTAATTACTAATCTTTTATCAGCTATCCCCTATT
TAGGAAACTCAATTGTAATTTGAATTTGAGGAGGATTTTCAATTAATAACGCAACTTTAA
CACGATTTTTCTCAATTCATTTTATCTTACCTTTTATTATTTTAATATTCATTTTCATAC
ACTTAATATTTTTACATTTAACAGGATCAAATAATCCTATAGGAATTAATAGAAATTTTG
ATAAAATCTCATTTTCACCTTACTTTATTATTAAAGATCTAATTGGATTAATCATATTTT
TATGAATATTTTTTATACTAACACTATTATTCCCATTTATATTAAATGATCATAATAACT
TTGATATAGCTAATTCAATAATTACACCTGATCATATTCAACCAGAATGATATTTTCTAT
TTTCATATACAATCTTACGAGCAATCCCAAATAAATTANNNNNNNNNNNNNNNNNNNNNN
NNNNNNNNNNNNNNNNNNNNNNNNCCGTTTTTCTTG-GCTACCGTTGTCATCGGTAACCT
TGTGGTAAGTATAA------------------TATCGTTTAC-----------------C
TACAAAAAAAAAAA------CGATG-ACTAG-ATGTAAAC-ACCG-AATGAGAT-GCAAA
CAAAC-------------GANNNNNNNNNNNNNNNNNNNNNNNNNNNNNNNNNNNTGAAC
CACCATACAGTGAAGTATGTTTTTAATTT-------------------------------
------------------------TAATCTATTCAAATTATTTTTATAATT---------
------------------------------AATTGACTTATTATTATTTTTAGACTCGTT
TCGAAGAAATCAAGAAAGAAGTCAGCAGTTATATTAAGAAAATTGGTTACAACCCAGCCG
CTGTTGCTTTCGTCCCAATCTCTGGATGGAACGGAGATAACATGTTGGAAGTTTCCGAAA
AAATGCCATGGTTCAAGGGATGGGCAGTTGAACGTAAAGAAGGAAAGGCTGACGGTAAAT
GTTTAATTGAAGCTTTAGATGCTATCCTGCCACCCAGTCGTCCAACTGACAAAGCTCTCC
GTCTTCCACTTCAGGTAT--ACAA------------------------------------
-----------------------TTTTCTGATTTTACTTTATAATTTAACTTG-ATAGTA
TTT---TTC-AAATTT--------------------------------------------
GTATTCATATTCA-----------------------------------------------
--------TTACACATATA-----------------------------------------
---------------------TTTCTCTATTTCAGGACGTATACAAGATAGGAGGTATTG
GAACAGTCCCCGTTGGTCGTGTGGAAACTGGTTTATTGAAACCCGGTATGGTTGTTGTAT
TTGCTCCTGCTAACATCACCACTGAAGTCAAGTCCGTGGAGATGCATCACGAAGCTTTGA
CAGAAGCTGTTCCCGGAGATAATGTTGGTTTCAACGTAAAGAACGTTTCAGTCAAAGAAT
TAAGACGTGGTTTCGTTGCTGGTGACACCAAGAACAACCCACCTAAGGGTGCTGCCGATT
TCACTGCCCAGGTAAGTTA-----ATAGATTTT-CATTATC------TCCAATTAATGCT
A---ATATATGTTA---CTTTTAATAGNNNNNNNNNNNNNNNNNNNNNNNAGATTTAGAA
GGTGAAGCACTAGCTACGCTAGTAGTTAACTCTATGAGAGGAATTGTTAAGGTATCTGCA
GTTAAAGCTCCTGGTTTCGGTGATCGTCGAAAAGCGATGTTACAGGATATTTCTATTCTT
ACCGGCGGTTCTGTTATATCTGAAGAATTAGCTATGGAATTAGAAAAATCTTCTTTAGAA
GATTTAGGGCAAGCGAAACGTGTAGTAATCAGTAAAGACGCTACAACTATTATTGGCGGT
AATGGCGAAAAAAGTTCTATTAAAAACCGTATTAATCAAATTAGACAAGAAATAAGTGAA
GCAACATCTGATTATGATAAAGAAAAATTAAATGAACGTTTAGCAAAATTATCTGGCGGT
GTGGCTGTTTTAAAAGTTGGAGCTGCAACTGAAGTAGAAATGAAAGAAAAAAAAGCGCGT
GTTGAAGATGCATTACATGCAACACGAGCAGCTGTAGAAGAAGGAGTGGTACCTGGCGGA
GGAGTTGCTCTAGTTCGCGTAGCAGAAAAAATTTCTCGTATTAATGGTCAAAACNNNTTG
ATATCATGTTAGTAAGAGATGACGATATTCCGGGTTTAATTATGGACGGTGTAGTAGAAT
TAGGTATTATAGGCTCTAATGTTTTAGAGGAGACTTGTTTAACTAGGTCATTTATAGGCG
CTCCGGTT---TCTTATACTATTTTACAATATCTTGATTTCGGTATATGCCGTCTTTCCC
TGTCCACGCCTCTAGATATGATTTATTCTGGAATTTCATGTTTAACGAATGCTCGTATCG
CAACATCATATCCAAATTTATTAAAGCAATATTTTGATAAAAAGAATGTTCCATTTAAAC
CATTTGTTTTAAATGGTTCAGTAGAAGTAGCTTATAATTCAGGTTTAGCTGATGCAATAT
GTGATTTGGTTTCGACGGGAGCCACTTTAGAAGCGAATGGATTAAAAGAAGTTGAAACGA
TTTATCAGTCACGCGCATGTTTAATTTCTCAAACAACTAAAGATATGGTTCCTGAGAAAA
AAAAATTTATTCAAAAATTGTTAAATCGTATTCAAGGTGTTATTAAAGCAAGAGAATCTA
AATATATTATGTTGCATATTGAAAAAAATAAATTAAATAAAATAATTAATTTATTAAAAG
GTGCAGAACAACCTACTATTTTGGAATTATCCGGTAATAAAAATAAAGTAGCTGTGCATA
TGGTCAGCACGGAAACGGTTTTTTGGGAAACTATAGAGCAGTTAAAATCATTAG--
[54] 2800
AACTTTATATTTCATTTTTGGAATTTGGGCTGGTATAATAGGTTCTTCATTAAGAATTCT
AATTCGTCTTGAACTTAGTCAAATTAATTCAATTATTAATAATAACCAACTATATAATGT
AATTGTTACTATTCATGCATTTATTATAATTTTCTTTATAACTATACCTATTGTAATTGG
AGGATTTGGAAACTGATTAATTCCTTTAATAATAGGATCTCCTGATATAGCCTTCCCACG
ACTTAATAATATTAGATTCTGATTATTGCCACCATCATTAATAATAATAATTTGTAGATT
TATTATTAATAACGGGACAGGTACAGGATGGACAATCTACCCCCCTCTATCTAATAATAT
TGCTCATAATAATATTTCAGTAGACTTAACTATTTTTTCATTACACCTAGCAGGAATTTC
TTCAATCTTAGGGGCAATTAATTTTATTTGTACAATTTTAAATATAATACCTAACAATTT
AAAATTAAATCAAATTCCACTTTTCCCATGATCAATTATTATTACAGCTACACTTTTAAT
TCTTTCACTCCCAGTACTAGCTGGAGCTATTACAATATTATTGACAGATCGAAATTTAAA
TACTTCATTTTTTGACCCATCAGGGGGAGGAGATCCAATTTTATATCAACATTTATTCNN
NNNNNNNNNNNNNNNNNNNNNNNNNNNNNNNNNNNNNNNNNNNNNNNNNNNNNNNNNNNN
NNNNNNNNNNTAATTTAGCATTTCAAAGAATCATTAATATAAACCGAAATATTAATTTTG
GATGATTAATTCGATCTTTTCACGCCAATGGAGCATCAATATTCTTTATTATAATATATT
TACATATTAGACGAGGAATCTATATAAATTCTTTTAACTTTAAATTAACTTGATTAATTG
GAGTAATATTATTATTATTAACCATAATAACTGCTTTTGTAGGATATGTTTTACCATGAG
GGCAAATATCATTTTGAGGTGCAACAGTAATTACTAACTTAATATCAGCAATCCCTTATT
TAGGAAATTCTATTGTAATCTGAATTTGAGGAGGATTTTCCATTAATAATGCAACATTAA
CACGATTCTTCTCAATTCATTTTATTTTACCCTTTATAATTTTAACTTTAATTATTATTC
ATTTAATATTCTTACATAATACAGGATCTAATAATCCTCTAGGAGTAAATAGAAACTTTG
ATAAAATTTCATTCTCACCTTATTTTATTATTAAAGATCTAATTGGATTAATTTTATTTC
TATGAATTTTTTGTATTTTAACTTTACTATTCCCCTATTTATTAAATGACCATAATAATT
TCATTATAGCTAATCCAATAGTTACACCTAATCACATTNNNNNNNNNNNNNNNNNNNNNN
NNNNNNNNNNNNNNNNNNNNNNNNNNNNNNNNNNNNNNNNNNNNAATGTGGGACTGCTTA
CTCGTGGGCGAGCCGACGTGTATACCTTTTTTCTTG-GCTACCGTCGTCATCGGTAACCT
CGTGGTAAGTATAA------------------TATCGTTTAC---------ACCAAATA-
--------------------NGAC----TAG-GTTTAAAA-ACC--AATT-----GCAAA
CGAACAATATCGAC----------------GATCATTATTTCAGGTACTTAATCTNNNNN
NNNNNNNNNNNNNAGTACGTTATTAATTT--GAAATTGCAAAAATT-GAATGAT------
------------------------------------------------------------
-------ATAATTTAATGGGTACATATATG----------------TTTTTAGACTCGTT
TCGAAGAAATCAAAAAAGAAGTCGGCAGTTACATTAAGAAAATTGGTTACAACCCAGCTG
CTGTTGCTTTCGTACCCATCTCTGGATGGAACGGAGATAACATGTTGGAAGTTTCCGAAA
AAATGTCATGGTTCAAGGGATGGGCTGTTGACCGTAAAGAAGGAAAAGCTGACGGTAAAT
GTTTAATTGAAGCTTTGGATGCTATCCTGCCACCCAGTCGCCCAACTGACAAGGCTCTCC
GTCTTCCACTTCAGGTATATAC--------TTTTATATTATTTTTTTTT--------CAA
ATTTGTTAATTTTTTTTTT-----------------------------------------
------------------------------------------------------------
------------------------------------------------------------
------------------------------------------------------------
------------------------TTTGCTCTTAGGACGTTTACAAGATAGGAGGTATTG
GAACAGTCCCTGTTGGTCGTGTGGAAACTGGTTTATTAAAACCAGGTATGGTTGTTGTAT
TCGCTCCCGCCAATATCACCACTGAAGTTAAGTCTGTGGAGATGCACCACGAAGCTTTGA
TAGAAGCAGTTCCTGGAGACAATGTTGGTTTCAACGTAAAGAATGTTTCAGTAAAAGAAT
TAAGACGTGGTTTCGTTGCTGGTGACACAAAAAACAACCCACCCAAGGGTGCTGCCGATT
TCACTGCCCAGGTAAATT------ATTAGTTTT-AAATGTNNNNNNNNNNNNNNNNNNNN
N--NNNNNNNNNNNNNNNNNNNNNNNNNNNNNNNNNNNNNNNNNNNNNNNAGATTTAGAA
GGCGAAGCTTTAGCAACTTTAGTAGTGAATTCTATGCGCGGAATAGTTAAAGTTTCAGCA
GTAAAAGCACCAGGATTTGGCGATCGTAGAAAAGAAATGTTACAAGATATTTCAATTCTT
ACTGGTGGATCAGTGATTTCAGAAGAATTAGCTATGGAATTGGAAAAATCTTCTTTAGAA
GATTTAGGTCAAGCAAAACGTGTTGTTATTAATAAAGATTCTACAACTATTATTGATGGT
AATGGTGATAAACATGCGATTAATAGTAGAATTACTCAAATTAGACAACAGATACAAGAA
GCAACATCCGATTATGATAAAGAAAAATTAAATGAACGGTTAGCTAAATTATCTGGTGGT
GTAGCAGTCTTAAAAGTAGGCGCGGCTACTGAAGTAGAAATGAAAGAAAAAAAAGCACGT
GTAGAAGATGCATTACATGCTACTAGAGCAGCAGTAGAAGAAGGCGTTGTTCCTGGAGGC
GGTGTAGCTTTAGTTCGTGTAGCAGAAAAAATTTCTCGTATTAATGGTCAAAACGAATTG
ATATTATGTTAGTAAGAGATGATGATATACCTGGATTAATTATGGATGGAGTAGTAGAAT
TAGGAATTGTAGGTGCTAATGTTTTAGAAGAAGAAAAATTATCAAGAAAATTTTTAGGTA
CGNTTTCAAAATCATATAAAATTTTACAGCGTTTAGATTTTGGTTTTTGCAGATTATCTT
TAGCTGTACCTATGGAAATGAAATACTTAGATATTTTTTGTTTAAAAAATGCACAAATTG
CTACATCATATCCTTATTTATTAAAAAAATATTTTGATAAAAAAAATATTGTTTTTAAAC
CTTTTGTATTAAATGGTTCAGTAGAAGTAGCGTCCAATGCTGGATTAGCAAATGCTATTT
GTGATTTAGTTTCTACAGGAGCAACTTTAGAAGCTAATGGATTAAAAGAAGTTGAAGTAA
TTTATCAATCTAGCGCTTGTTTAGTATCTCAAAAAATGAATGATATTTCTTCATTTAAAT
ATCAATTAATTGATCAGTTATTAACACGTATCCAAGGAGTAATTAAAGCTCGGGAATCTA
AATATATTATGTTGCATGCTCCTCGAGAAAAATTAGTGCAAGTAATGGGTTTATTAAAAG
GTATAGAGCGACCGACAGTATTAGAATTAGTAGGAGATAAAAGTAAAGTCGTATTACATA
TGGTAAGTAGTGAAACTGTTTTTTGGGAAACCATGGAAGGATTAAAAAAATTAGGA
[55] 2801
AACTTTATATTTCATTTTTGGAATTTGGGCTGGTATAATAGGTTCTTCATTAAGAATTCT
AATTCGTCTTGAACTTAGTCAAATTAATTCAATTATTAATAATAACCAACTATATAATGT
AATTGTTACTATTCATGCATTTATTATAATTTTCTTTATAACTATACCTATTGTAATTGG
AGGATTTGGAAACTGATTAATTCCTTTAATAATAGGATCTCCTGATATAGCCTTCCCACG
ACTTAATAATATTAGATTCTGATTATTGCCACCATCATTAATAATAATAATTTGTAGATT
TATTATTAATAACGGGACAGGTACAGGATGGACAATCTACCCCCCTCTATCTAATAATAT
TGCTCATAATAATATTTCAGTAGACTTAACTATTTTTTCATTACACCTAGCAGGAATTTC
TTCAATCTTAGGGGCAATTAATTTTATTTGTACAATTTTAAATATAATACCTAACAATTT
AAAATTAAATCAAATTCCACTTTTCCCATGATCAATTATTATTACAGCTACACTTTTAAT
TCTTTCACTCCCAGTACTAGCTGGAGCTATTACAATATTATTGACAGATCGAAATTTAAA
TACTTCATTTTTTGACCCATCAGGGGGAGGAGATCCAATTTTATATCAACATTTATTCNN
NNNNNNNNNNNNNNNNNNNNNNNNNNNNNNNNNNNNNNNNNNNNNNNNNNNNNNNNNNNN
NNACAGAYATTAATTTAGCATTTCAAAGAATCATTAATATAAACCGAAATATTAATTTTG
GATGATTAATTCGATCTTTTCACGCCAATGGAGCATCAATATTCTTTATTATAATATATT
TACATATTAGACGAGGAATCTATATAAATTCTTTTAACTTTAAATTAACTTGATTAATTG
GAGTAATATTATTATTATTAACCATAATAACTGCTTTTGTAGGATATGTTTTACCATGAG
GGCAAATATCATTTTGAGGTGCAACAGTAATTACTAACTTAATATCAGCAATCCCTTATT
TAGGAAATTCTATTGTAATCTGAATTTGAGGAGGATTTTCCATTAATAATGCAACATTAA
CACGATTCTTCTCAATTCATTTTATTTTACCCTTTATAATTTTAACTTTAATTATTATTC
ATTTAATATTCTTACATAATACAGGATCTAATAATCCTCTAGGAGTAAATAGAAACTTTG
ATAAAATTTCATTCTCACCTTATTTTATTATTAAAGATCTAATTGGATTAATTTTATTTC
TATGAATTTTTTGTATTTTAACTTTACTATTCCCCTATTTATTAAATGACCATAATAATT
TCATTATAGCTAATCCAATAGTTACACCTAATCACATTNNNNNNNNNNNNNNNNNNNNNN
NNNNNNNNNNNNNNNNNNNNNNNNNNNNNNNNNNNNNNTGAATCAATGTGGGACTGCTTA
CTCGTGGGCGAGCCGACGTGTATACCTTTTTTCTTG-GCTACCGTCGTCATCGGTAACCT
CGTGGTAAGTATAA------------------TATCGTTTAC---------ACCAAATA-
--------------------NGAC----TAG-GTTTAAAA-ACC--AATT-----GCAAA
CGAACAATATCGAC----------------GATCATTATTTCAGGTACTTAATCT--GAC
CACCATACAGTGA-GTACGTTATTAATTT--GAAATTGCAAAAATT-GAATGAT------
------------------------------------------------------------
-------ATAATTTAATGGGTACATATATG----------------TTTTTAGACTCGTT
TCGAAGAAATCAAAAAAGAAGTCGGCAGTTACATTAAGAAAATTGGTTACAACCCAGCTG
CTGTTGCTTTCGTACCCATCTCTGGATGGAACGGAGATAACATGTTGGAAGTTTCCGAAA
AAATGTCATGGTTCAAGGGATGGGCTGTTGACCGTAAAGAAGGAAAAGCTGACGGTAAAT
GTTTAATTGAAGCTTTGGATGCTATCCTGCCACCCAGTCGCCCAACTGACAAGGCTCTCC
GTCTTCCACTTCAGGTATATACTTTTATATT----ATTTTTTTTT------------CAG
ATTTGTTAATTTTTTTTTT-----------------------------------------
------------------------------------------------------------
------------------------------------------------------------
------------------------------------------------------------
------------------------TTTGCTCTTAGGACGTTTACAAGATAGGAGGTATTG
GAACAGTCCCTGTTGGTCGTGTGGAAACTGGTTTATTAAAACCAGGTATGGTTGTTGTAT
TCGCTCCCGCCAATATCACCACTGAAGTTAAGTCTGTGGAGATGCACCACGAAGCTTTGA
TAGAAGCAGTTCCTGGAGACAATGTTGGTTTCAACGTAAAGAATGTTTCAGTAAAAGAAT
TAAGACGTGGTTTCGTTGCTGGTGACACAAAAAACAACCCACCCAAGGGTGCTGCCGATT
TCACTGCCCAGGTAAATT------ATTAGTTTT-AAATGTTT--GTTTTAAATTTTTTCT
A--ATAATATGTTATGATAT-GANNNNNNNNNNNNNNNNNNNNNNNNNNNAGATTTAGAA
GGCGAAGCTTTAGCAACTTTAGTAGTGAATTCTATGCGCGGAATAGTTAAAGTTTCAGCA
GTAAAAGCACCAGGATTTGGCGATCGTAGAAAAGAAATGTTACAAGATATTTCAATTCTT
ACTGGTGGATCAGTGATTTCAGAAGAATTAGCTATGGAATTGGAAAAATCTTCTTTAGAA
GATTTAGGTCAAGCAAAACGTGTTGTTATTAATAAAGATTCTACAACTATTATTGATGGT
AATGGTGATAAACATGCGATTAATAGTAGAATTACTCAAATTAGACAACAGATACAAGAA
GCAACATCCGATTATGATAAAGAAAAATTAAATGAACGGTTAGCTAAATTATCTGGTGGT
GTAGCAGTCTTAAAAGTAGGCGCGGCTACTGAAGTAGAAATGAAAGAAAAAAAAGCACGT
GTAGAAGATGCATTACATGCTACTAGAGCAGCAGTAGAAGAAGGCGTTGTTCCTGGAGGC
GGTGTAGCTTTAGTTCGTGTAGCAGAAAAAATTTCTCGTATTAATGGTCAAAACGAATTG
ATATTATGTTAGTAAGAGATGATGATATACCTGGATTAATTATGGATGGAGTAGTAGAAT
TAGGAATTGTAGGTGCTAATGTTTTAGAAGAAGAAAAATTATCAAGAAAATTTTTAGGTA
CGGTTTCAAAATCATATAAAATTTTACAGCGTTTAGATTTTGGTTTTTGCAGATTATCTT
TAGCTGTACCTATGGAAATGAAATACTTAGATATTTTTTGTTTAAAAAATGCACAAATTG
CTACATCATATCCTTATTTATTAAAAAAATATTTTGATAAAAAAAATATTGTTTTTAAAC
CTTTTGTATTAAATGGTTCAGTAGAAGTAGCGTCCAATGCTGGATTAGCAAATGCTATTT
GTGATTTAGTTTCTACAGGAGCAACTTTAGAAGCTAATGGATTAAAAGAAGTTGAAGTAA
TTTATCAATCTAGCGCTTGTTTAGTATCTCAAAAAATGAATGATATTTCTTCATTTAAAT
ATCAATTAATTGATCAGTTATTAACACGTATCCAAGGAGTAATTAAAGCTCGGGAATCTA
AATATATTATGTTGCATGCTCCTCGAGAAAAATTAGTGCAAGTAATGGGTTTATTAAAAG
GTATAGAGCGACCGACAGTATTAGAATTAGTAGGAGATAAAAGTAAAGTCGTATTACATA
TGGTAAGTAGTGAAACTGTTTTTTGGGAAACCATGGAAGGATTAAAAAAATTAGGA
[56] 2802
AACTTTATATTTTATTTTTGGTATTTGATCTGGTATAATTGGATCTTCACTTAGAATTTT
AATTCGTCTTGAATTAAGTCAAATTAATTCAATTATTAATAATAATCAATTATATAATGT
TATTGTTACAATTCATGCCTTTATTATAATTTTTTTTATAACTATACCAATTGTTATTGG
AGGATTTGGAAATTGACTAATTCCTTTAATAATGGGATCACCTGATATAGCATTTCCTCG
ATTAAATAATATTAGTTTTTGATTATTACCCCCATCATTAATAATAATAATTTGTAGTTT
CATAATTAACAATGGAACAGGAACAGGATGAACAATTTATCCCCCCTTATCAAATAATAT
CGCACATAATAATATTTCAGTAGATTTAACTATCTTCTCTCTTCATTTAGCAGGAATTTC
ATCAATTTTAGGAGCAATCAATTTTATTTGTACAATTATTAATATAATACCTAATAATTT
AAAAATAAATCAAATCCCTTTATTTCCTTGATCAATTTTAATTACAGCTATATTATTAAT
TTTATCATTACCAGTTTTAGCTGGAGCAATTACTATATTATTAACAGATCGAAATTTAAA
TACTTCATTTTTTGATCCCTCAGGGGGAGGAGACCCAATTCTATATCAACATTTATTTNC
TTTTAATAATTTGCTTAATAAATCAAATTTTAACAGGATTATTTTTAGCATTTCACTTTA
AAACAGATATTAATTTAGCTTTTCAAAGAATTATTAATATTAATCGAAACATTAATTTTG
GATGATTAATTCGATCTCTTCATGCTAATGGAGCATCAATATTTTTTATTATAATATATA
TACATATTAGACGAGGAATTTATATAAATTCTTTTAACTTTAAAATAACATGATTAATTG
GAGTTATACTATTATTACTAACTATAATAACTGCATTTGTTGGATATGTATTACCATGAG
GACAAATATCATTTTGAGGAGCTACAGTAATTACAAATTTATTGTCAGCTATCCCATATC
TAGGTAATTCAATTGTTATTTGAATCTGAGGAGGATTCTCTATTAATAATGCAACTTTAA
CACGATTTTTTTCAATTCATTTTATTTTACCATTTATTATTTTATTATTTATCATTATTC
ACTTAATATTTCTTCATTTAACTGGATCTAATAATCCTTTAGGAATTAATAGAAATTTTG
ATAAAATTTCATTTTCACCTTATTTTATTATTAAAGATCTAATTGGATTAATCATTTTTA
TATGAATATTCATTTTATTAACATTAATTTTTCCATTTTTATTAAATGATCATAATAATT
TTATTATAGCTAATCCTATAATTACACCTAATCATATTCAACCAGAATGATACTTTCTAT
TTTCTTACACAATTCTACGAGCANNNNNNNNNNNNNNNTGAATCAATGTGGGACTGCTTA
CTCGTGGGCGAACCGACGTGTATACCGTTTTTCTTG-GCTACCGTTGTTATCGGTAACCT
CGTGGTAAGTATAA------------------TATCGTCTGT-----------------C
TACAAGGAAAA---------CGATG-ATTAA-GTGTAAAC-ACCG-AGTGATAT-GCAAA
CGAAC-------------GAT---------AATCATTGTTCCAGGTACTTAATCTNNNNN
NNNNNNNNNNNNNNNNNNNNNNNNNNNNNNNNNNNNNNNNNNNNNNNNNNNNNNNNNNNN
NNNNNNNNNNNNNNNNNNNNNNNNNNNNNNNNNNNNNNNNNNNNNNNNNNNNNNNNNNNN
NNNNNNNNNNNNNNNNNNNNNNNNNNNNNNNNNNNNNNNNNNNNNNNNNNNNNNNNNNNN
NNNNNNNNNNNNNNNNNNNNNNNNNNNNNNNNNNNNNNNNNNNNNNNNNNNNNNNNNNNN
NNNNNNNNNNNNNNNNNNNNNNNNNNNNNNNNNNNNNNNNNNNNNNNNNNNNNNNNNNNN
NNNNNNNNNNNNNNNNNNNNNNNNNNNNNNNNNNNNNNNNNNNNNNNNNNNNNNNNNNNN
NNNNNNNNNNNNNNNNNNNNNNNNNNNNNNNNNNNNNNNNNNNNNNNNNNNNNNNNNNNN
NNNNNNNNNNNNNNNNNNNNNNNNNNNNNNNNNNNNNNNNNNNNNNNNNNNNNNNNNNNN
NNNNNNNNNNNNNNNNNNNNNNNNNNNNNNNNNNNNNNNNNNNNNNNNNNNNNNNNNNNN
NNNNNNNNNNNNNNNNNNNNNNNNNNNNNNNNNNNNNNNNNNNNNNNNNNNNNNNNNNNN
NNNNNNNNNNNNNNNNNNNNNNNNNNNNNNNNNNNNNNNNNNNNNNNNNNNNNNNNNNNN
NNNNNNNNNNNNNNNNNNNNNNNNNNNNNNNNNNNNNNNNNNNNNNNNNNNNNNNNNNNN
NNNNNNNNNNNNNNNNNNNNNNNNNNNNNNNNNNNNNNNNNNNNNNNNNNNNNNNNNNNN
NNNNNNNNNNNNNNNNNNNNNNNNNNNNNNNNNNNNNNNNNNNNNNNNNNNNNNNNNNNN
NNNNNNNNNNNNNNNNNNNNNNNNNNNNNNNNNNNNNNNNNNNNNNNNNNNNNNNNNNNN
NNNNNNNNNNNNNNNNNNNNNNNNNNNNNNNNNNNNNNNNNNNNNNNNNNNNNNNNNNNN
NNNNNNNNNNNNNNNNNNNNNNNNNNNNNNNNNNNNNNNNNNNNNNNNNNNNNNNNNNNN
NNNNNNNNNNNNNNNNNNNNNNNNNNNNNNNNNNNNNNNNNNNNNNNNNNNNNNNNNNNN
NNNNNNNNNNNNNNNNNNNNNNNNNNNNNNNNNNNNNNNNNNNNNNNNNNAGATTTAGAA
GGTGAAGCTTTAGCTACTTTAGTAGTAAATTCTATGAGAGGAATAGTAAAAGTTGCAGCT
GTTAAAGCTCCAGGTTTTGGAGATCGTAGAAAAGCAATGTTACAAGATATTTCTATTTTA
ACTGGTGGTTCTGTAATTTCTGAAGAATTAGCTATGGATTTAGAAAAATCTTCTTTAGAA
GATTTAGGGCAAGCTAAACGTGTAGTCATTAATAAAGATACAACAACAATTATTGATGGT
AATGGAAATAAAGAAGCTATTAAAAGTCGTATTAGTCAAATTAGACAAGAAATAAATGAA
GCTACATCAGATTATGATAAAGAAAAATTAAATGAACGTTTAGCAAAATTATCTGGTGGT
GTAGCAGTATTAAAAGTAGGTGCAGCAACTGAAGTAGAAATGAAAGAAAAAAAAGCTCGT
GTTGAAGATGCTTTACATGCTACTAGAGCTGCAGTAGAAGAAGGTGTTGTTCCTGGTGGT
GGTGTTGCTTTAGTTCGTGTTGCAGAAAAAATTTCCCGTATTAATGGTCAAAACGAATTG
ATGTTATGTTAGTTCGTGATGATGATATTCCTGGTTTAATTATGGATGGTGTAGTAGAAT
TAGGAATTATCGGTTTGAATGTTTTAGAAGAAAAACGTTTAACTAGATTATTTTCAGAAG
AAACAGTT---TCATATTCTATTTTACAAAATCTTGATTTTGGTATTTGTCGTTTATCAT
TATCAGTTCCTTTTGATATGAAATATTCTGGAATTTTATGTTTAAAAAATTCTCGTATTG
CGACTTCATATCCAAATTTATTAAAAAGATATTTTGATAAAAAAAATATTCCTTTTAAAC
CTTTTGTATTAAATGGTTCTGTAGAAGTTGCTTATAATTCTGGTTTATCTGATGCTATTT
GTGATTTAGTTTCCACTGGAGCAACATTAGAAGCTAATGGATTAAGAGAAGTAGAAACAA
TTTATAATTCTCGAGCATGTTTGATTTCTCGTAAAGAAAAATATATGATACCTGAAAAAA
GACATTTTATTAAAAAATTATTAAATCGTATTCAAGGTGTTATTAAAGCTCGAGAATCAA
AATATATTATGTTACATATTGAAAAGAGTAAGTTAAATAAAGTAACTGATTTATTAAAAG
GTGCAGAAAGACCGACGATTTTAGAATTATTTGGTAATCCAGATAAAGTAGCATTACATA
TGGTTAGTAGTGAAATAATTTTCTGGGAAACTATGGAACAATTAAAATCATTAGGA
[57] 2804
AACTTTATACTTTATTTTTGGAATTTGATCTGGTATAATTGGATCTTCACTTAGAATATT
AATTCGTCTTGAATTAAGACAAATTAATTCAATTATCAATAATAATCAATTATATAATGT
AATTGTTACAATTCATGCATTTATTATAATTTTCTTTATAACAATACCTATTGTAATTGG
AGGGTTTGGAAATTGATTAATCCCATTGATAATAGGATCTCCCGATATATCATTTCCACG
ATTAAATAATATTAGATTCTGATTACTCCCCCCATCATTAATAATAATAATTTGTAGATT
CATAATTAATAATGGAACAGGGACAGGATGAACAATTTACCCCCCCTTATCAAATAATAT
TGCTCATAATAATATTTCAGTAGATTTAACTATTTTCTCTTTACATTTAGCAGGAATCTC
ATCAATCTTAGGTGCAATTAATTTTATTTGTACAATTTTAAATATAATACCTAATAATTT
AAAACTTAATCAGATCCCCCTATTTCCATGATCAATTTTAATTACAGCTATTCTTTTAAT
TTTATCTCTTCCAGTTTTAGCAGGAGCAATTACTATATTATTAACAGATCGAAATTTAAA
TACCTCATTTTTTGACCCTTCAGGAGGAGGAGACCCAATTTTATATCAACATTTATTTNC
TACTAATAATTTGTCTAATAAATCAAATTTTAACAGGATTATTTTTGGCATTTCATTATA
AAACAGATATTAATTTAGCATTTCAAAGAATTATTAATATAAACCGAAATATTAATTTTG
GCTGATTAATCCGATCTTTTCATGCTAACGGAGCATCAATATTCTTTATTATAATATATA
TACATATTAGACGAGGTATTTATATAAATTCTTTTAATTTTAAATTAACATGATTAATTG
GAGTTTTTTTATTATTATTAACTATAATAACTGCATTTGTTGGATATGTTTTACCTTGAG
GTCAAATATCATTTTGAGGAGCTACAGTAATTACTAATTTATTATCAGCTATCCCATATT
TAGGAAATTCAATTGTAATTTGAATTTGAGGTGGATTCTCAATTAATAATGCAACTTTAA
CACGATTTTTTTCAATTCACTTTATTCTACCTTTTATTATTTTAATATTAATTTTTTTAC
ATTTAATATTTTTACATTTAACAGGATCAAATAATCCTTTAGGGATTAATAGAAATTTTG
ATAAAATTTCTTTTTCACCTTATTTTATTATTAAAGATTTAATTGGATTAATTATATTTT
TATGAATATTTTTTTTATTAACTCTATTATTTCCATTTTTATTAAATGATCATAATAATT
TTATTATAGCTAATCCAATAATTACACCTAACCATATTCAACCAGAATGATATTTTTTAT
TTTCATATTCAATTTTACGAGCANNNNNNNNNNNNNNNNNNNNNNNNNNNNNNNNNNNNN
NNNNNNNNNNNNNNNNNNNNNNNNNNNNTTTTCTTG-GCTAC-GTTGTCATCGGTAACCT
CGTGGTAAGTATAA------------------TATCGTTTAC-----------------C
TAAAAAAAAAAAAAAA----CGATG-ATTAG-ATGTAAAC-ACCG-AATGAGAT-GCAA-
CAAAC-------------GNNNNNNNNNNNNNNNNNNNNNNNNNNNNNNNNNNNNNTGAC
CACCATACAGTGAAGTATGTTTTTAATTT-------------------------------
------------------------TAATCTATTCAAATTTGTATGATAATT---------
------------------------------AATTGATAAATTATTATTTTTAGACTCGTT
TCGAAGAAATCAAGAAAGAAGTCAGCAGTTATATTAAGAAAATTGGTTACAACCCAGCCG
CTGTTGCTTTCGTCCCAATCTCTGGATGGAACGGAGATAACATGTTAGAAGTTTCCGAAA
AAATGCCATGGTTCAAGGGATGGGCTGTTGAACGTAAAGAAGGAAAGGCTGACGGTAAAT
GTTTAATTGAAGCTTTAGATGCTATCCTGCCACCCAGTCGTCCAACTGACAAAGCTCTCC
GTCTTCCACTTCAGGTAT--ACAA------------------------------------
-----------------------TTTTCTGTTTTTTTTTT-ATAATTTAACTT-ATAATA
TTT---TTC-AAATTT--------------------------------------------
TAATTCATATTTATTA--------------------------------------------
-----------CATATATA-----------------------------------------
---------------------TTTCTCTATTTCAGGACGTATACAAGATAGGAGGTATTG
GAACAGTCCCCGTTGGTCGTGTGGAAACTGGTTTATTGAAACCCGGTATGGTTGTTGTAT
TCGCTCCTGCTAACATCACCACTGAAGTCAAGTCCGTGGAGATGCACCACGAAGCTTTGA
CAGAAGCTGTTCCCGGAGATAATGTTGGTTTCAACGTAAAGAACGTTTCAGTCAAAGAAT
TAAGACGTGGTTTCGTTGCTGGTGACACCAAGAACAACCCACCTAAGGGTGCTGCCGATT
TCACTGCCCAGGTAAGTTA-----ATAGATTTT-CATTATT------TCCAATTCATGTT
A---ATATATGT-A---CGTNNNNNNNNNNNNNNNNNNNNNNNNNNNNNNAGATTTAGAA
GGAGAAGCTTTAGCGACTTTAGTTGTTAATTCAATGAGAGGAATTGTTAAGGTTTCTGCA
GTTAAAGCTCCTGGTTTTGGAGATCGCCGAAAAGCAATGTTGCAAGATATTTCTATTCTT
ACTGGCGGCTCTGTAATATCTGAAGAATTAGCAATGGAGTTAGAAAAATCTTCTCTAGAG
GATTTAGGGCAAGCAAAACGTGTAGTAATCAGCAAAGATGCGACTACTATTATTGGTGGC
AATGGAGATAAACGTTCTATTAAAAATCGAATTCAGCAAATTAGACAAGAAATAAATGAA
GCAACATCTGATTATGATAAAGAAAAATTAAATGAACGATTAGCTAAATTATCTGGCGGT
GTAGCAGTTCTAAAGGTTGGAGCAGCAACTGAAGTAGAGATGAAAGAAAAAAAAGCTCGT
GTCGAAGATGCATTGCATGCAACTCGCGCAGCTGTGGAAGAAGGTGTAGTTCCTGGAGGA
GGAGTAGCTCTAGTTCGTGTAGCTGAAAAGATTTCTCGTATAAATGGTCAAAACGAATTG
ATGTTATGTTAGTAAGAGATGACGATATTCCTGGTTTAATTATGGATGGGGTAGTAGAAT
TAGGTATTATAGGTTCCAATGTTTTAGAAGAAACATGTTTGACTAGGTCTTTTATAGGAG
CTCCAGTT---TTATATACTATTTTACAATATCTTGATTTTGGAGTCTGTCGTTTATCTT
TATCCATTCCTCTTGATATGAAATATTCTGGCATTTTATGTTTAAACAATGCTCGTATTG
CAACTTCATATCCAAATTTATTAAAGAGGTATTTTGATAAAAAAAATATTCCGTTTAAAC
CTTTTGTTTTAAATGGTTCTGTAGAGGTTGCATATAATTCTGGTTTAGCGGATGCAATAT
GTGACTTAGTATCTACTGGGGCAACTTTAGAGGCTAATGGACTTAAGGAAGTAGAAACAA
TTTATGAATCAAGAGCATGTTTAATTTCTCAAACAGAAAAAACTATGCCTATTGAAAAAA
TAAGGTTTATTAGAAAATTATTAAATCGTATTCAAGGCGTAATTAAAGCTAGAGAATCTA
AATATATTATGTTACATATTGAAAAAAATAAATTGGACAAAATAACTAATTTATTACAAG
GAGCAGAACAACCAACTATTGTTGAGTTATCTGGAAATAACAATAAAGTTGCATTACATA
TGGTAAGCAGTGAAACTGTTTTTTGGGAAACTATGGAGCAGTTAAAATCTTTAGGC
[58] 2805
AACTTTATATTTTATTTTTGGAATTTGAGCTGGTATAATTGGATCTTCGCTTAGAATATT
AATTCGTCTCGAATTAAGTCAAATTAATTCAATTATTAATAATAATCAATTATATAATGT
AATTGTTACAATTCATGCATTTATTATAATTTTTTTTATAACTATACCTATTGTAATTGG
AGGCTTTGGAAATTGATTAATTCCATTAATAATAGGGTCCCCAGATATATCATTTCCACG
ATTAAATAATATTAGATTCTGATTACTGCCTCCATCATTAATAATAATAATTTCTAGATT
TATAATTAATAATGGAACAGGAACAGGATGAACAATTTATCCCCCTCTATCTAATAACAT
TGCACATAATAATATCTCAGTAGATTTAACTATTTTCTCCTTACATTTAGCAGGAATTTC
ATCAATTCTAGGAGCAATTAATTTTATCTGTACAATTTTAAATATAATACCCAATAACTT
AAAACTTAATCAAATCCCATTATTCCCATGATCAATTTTAATTACAGCTATCCTTTTAAT
TTTATCATTACCAGTTTTAGCAGGAGCAATTACAATATTATTAACAGATCGAAATTTAAA
TACTTCATTTTTTGACCCTTCAGGAGGAGGAGACCCAATTTTATATCAACACCTATTTAT
TACTAATAATCTGTTTAATAAATCAAATTTTAACAGGATTATTTTTAGCATTTCATTATA
AAACAGATATCAATTTAGCATTTCAAAGAATTATTAATATTAATCGAAATATTAATTTTG
GTTGATTAATTCGATCATTTCATGCTAATGGTGCATCAATATTTTTTATTATAATATATA
TACATATTAGACGAGGTATTTATTTAAATTCTTTTAATTTTAAATTAACATGATTAATTG
GAGTTTTACTATTATTATTAACTATAATAACTGCATTTGTTGGATATGTTTTACCTTGAG
GACAAATATCATTTTGAGGAGCCACAGTAATTACTAATTTATTATCAGCTATTCCTTACC
TAGGAAATACAATTGTAATTTGAATTTGAGGAGGATTTTCAATTAATAATGCAACTTTAA
CACGATTTTTTTCAATTCATTTTATTTTACCTTTTATTATTTTAATATTAATCTTTATAC
ATTTAATATTTTTACACATAACAGGATCAAATAATCCTTTAGGAATTAATAGAAATTTTG
ATAAAATTTCATTTTCACCTTATTTTATTATTAAAGACTTAATTGGATTAATTATCTTTT
TATGAATATTTTTTACTTTAACCTTATTATTACCATTTATATTAAATGATCATAATAATT
TTATTATAGCTAATCCAATAATTACACCCAATCACATTCAACCAGAATGATATTTTTTAT
TTTCATATACAATTTTACGAGCAATCCCAAACAAATTANNNNNNNNNNNNNNNNNNNNNN
NNNNNNNNNNNNNNNNNNNNNNNNCCGTTTTTCTTG-GCTACCGTTGTCATCGGTAACCT
CGTGGTAAGTATAA------------------TATCGTTTAC-----------------C
TAAAAAAAAAAAAAA-----CGATG-ATTAG-ATGTAAAC-ACCG-AATGAGAT-GCAAA
CAAAC-------------GNNNNNNNNNNNNNNNNNNNNNNNNNNNNNNNNNNNNNNNNN
NNNNNNNNNNNNNNNNNNNNNNNNNNNNNNNNNNNNNNNNNNNNNNNNNNNNNNNNNNNN
NNNNNNNNNNNNNNNNNNNNNNNNNNNNNNNNNNNNNNNNNNATGATAATT---------
------------------------------AATTGATAAATTATTATTTTTAGACTCGTT
TCGAAGAAATCAAGAAAGAAGTCAGCAGTTATATTAAGAAAATTGGTTACAACCCAGCTG
CTGTTGCTTTCGTCCCAATCTCTGGATGGAACGGAGATAACATGTTGGAAGTTTCCGAAA
AAATGCCATGGTTCAAGGGATGGGCTGTTGAACGTAAANAAGGAAAGGCTGACGGTAAAT
GTTTAATTGAAGCTTTAGATGCTATCCTGCCACCCAGTCGTCCAACTGACAAAGCTCTNC
GTCTTCCACTTCAGGTAT--ACAA------------------------------------
-----------------------TTTTCTGATTTTTTTTNNNNNNNNNNNNNN-NNNNNN
NNN---NNN-NNNNNN--------------------------------------------
NNNNNNNNNNNNNNNN--------------------------------------------
-----------NNNNAGTA-----------------------------------------
---------------------TTTCTCTATTTCAGGACGTATACAAGATAGGAGGTATTG
GAACAGTCCCCGTTGGTCGTGTGGAAACTGGTTTATTGAAACCCGGTATGGTTGTTGTAT
TTGCTCCTGCTAACATCACCACTGAAGTCAAGTCCGTGGAGATGCACCACGAAGCTTTGA
CAGAAGCTGTTCCCGGAGATAATGTTGGTTTCAACGTAAAGAANGTTTCAGTCAAAGAAT
TAAGACGTGGTTTNGTTGCTGGTGACACCAAGAACAACCCACCTAAGGGTGCTGCCGATT
TCACTGCCCAGGTAAGTTA-----ATAGATTTT-CATTATT------TCCAATTCATGCT
A---ATATATGTNNNNNNNNNNNNNNNNNNNNNNNNNNNNNNNNNNNNNNNNNNNNNNNN
NNNNNGGCNTTAGCTACTTTAGTTGTTAACTCAATGAGAGGTATTGTTAAGGTGTCTGCG
GTTAAAGCTCCTGGTTTTGGAGATCGTCGAAAAGCAATGTTACAAGATATTTCTATTCTT
ACAGGCGGTTCAGTAATATCTGAAGAACTAGCAATGGAATTAGAAAAATCTTCGTTAGAA
GATTTAGGACAAGCAAAACGTGTGGTAATTAGTAAAGACGCAACTACTATTATTGGTGGT
AATGGAGATAAAAGTTCTATTAAAAATCGTATTCAACAAATTAGACAAGAAATCAATGAA
GCAACATCTGACTACGATAAAGAAAAATTAAATGAACGTTTAGCAAAATTATCAGGCGGT
GTAGCTGTTTTAAAAGTTGGAGCAGCAACTGAAGTAGAAATGAAAGAAAAAAAAGCACGA
GTCGAAGATGCGTTACATGCAACTCGAGCGGCAGTTGAAGAAGGTGTAGTACCTGGAGGT
GGAGTTGCATTAGTTCGCGTAGCTGAAAAGATTTCTCGTATTAATGGTCAAAACGAATTG
ATGTTATGTTGGTAAGAGATGATGATATTCCTGGTTTGATTATGGACGGGGTGGTGGAAT
TAGGGATTATAGGTTCTAATGTTTTAGAAGAAACATGTTTAACAAGATCTTTTATAGGAG
CTCCGATT---TCATACACTATTTTACAATATCTTGATTTTGGTGTTTGTCGTCTATCTT
TATCTATCCCCTTTGATATGAATTATTCTGGTATTTTATGTTTAAAGAATGCTCGTATTG
CAACTTCATATCCAAATTTATTAAAGAGGTATTTTGATAAAAAAAATATTCCATTTAAGC
CCTTTGTTTTAAATGGTTCTGTAGAAGTAGCATATAATTCCGGTTTAGCTGATGCAATAT
GCGACTTAGTTTCTACTGGTGCAACTTTAGAAGCTAATGGACTCAAAGAAGTAGAAACTA
TTTATGAGTCACGAGCATGTCTAATTTCTCGTACAAATAATACGATGTCTTCTAAAAAAA
TAAAATTTATTAAGAAATTATTAAATCGTATTCAGGGTGTAATTAAAGCTCGCGAATCTA
AATATATTATGTTGCATATTGAAAAAAATAAATTAAATAAAATAACTGATTTACTGAAAG
GAGCTGAGCGACCAACTATTGTTGAATTATCTGGGAATAAAAATAAAGTAGCATTACATA
TGGTAAGCAGTGAAACTGTTTTTTGGGAAACTATGGAGCAGTTAAAATCATTAGGA
[59] 2806
AACTTTATACTTTATTTTTGGAATTTGATCTGGTATAATTGGATCTTCACTTAGAATATT
AATTCGTCTTGAATTAAGACAAATTAATTCAATTATCAATAATAATCAATTATATAATGT
AATTGTTACAATTCATGCATTTATTATAATTTTCTTTATAACAATACCTATTGTAATTGG
AGGGTTTGGAAATTGATTAATCCCATTGATAATAGGATCTCCCGATATATCATTTCCACG
ATTAAATAATATTAGATTCTGATTACTCCCCCCATCATTAATAATAATAATTTGTAGATT
CATAATTAATAATGGAACAGGGACAGGATGAACAATTTACCCCCCCTTATCAAATAATAT
TGCTCATAATAATATTTCAGTAGATTTAACTATTTTCTCTTTACATTTAGCAGGAATCTC
ATCAATCTTAGGTGCAATTAATTTTATTTGTACAATTTTAAATATAATACCTAATAATTT
AAAACTTAATCAGATCCCCCTATTTCCATGATCAATTTTAATTACAGCTATTCTTTTAAT
TTTATCTCTTCCAGTTTTAGCAGGAGCAATTACTATATTATTAACAGATCGAAATTTAAA
TACCTCATTTTTTGACCCTTCAGGAGGAGGAGACCCAATTTTATATCAACATTTATTTNC
TACTAATAATTTGTCTAATAAATCAAATTTTAACAGGATTATTTTTGGCATTTCATTATA
AAACAGATATTAATTTAGCATTTCAAAGAATTATTAATATAAACCGAAATATTAATTTTG
GCTGATTAATCCGATCTTTTCATGCTAACGGAGCATCAATATTCTTTATTATAATATATA
TACATATTAGACGAGGTATTTATATAAATTCTTTTAATTTTAAATTAACATGATTAATTG
GAGTTTTTTTATTATTATTAACTATAATAACTGCATTTGTTGGATATGTTTTACCTTGAG
GTCAAATATCATTTTGAGGAGCTACAGTAATTACTAATTTATTATCAGCTATCCCATATT
TAGGAAATTCAATTGTAATTTGAATTTGAGGTGGATTCTCAATTAATAATGCAACTTTAA
CACGATTTTTTTCAATTCACTTTATTCTACCTTTTATTATTTTAATATTAATTTTTTTAC
ATTTAATATTTTTACATTTAACAGGATCAAATAATCCTTTAGGGATTAATAGAAATTTTG
ATAAAATTTCTTTTTCACCTTATTTTATTATTAAAGATTTAATTGGATTAATTATATTTT
TATGAATATTTTTTTTATTAACTCTATTATTTCCATTTTTATTAAATGATCATAATAATT
TTATTATAGCTAATCCAATAATTACACCTAACCATATTCAACCAGAATGATATTTTTTAT
TTTCATATTCAATTTTACGAGCANNNNNNNNNNNNNNNNNNNNNNNNNNNNNNNNNNNNN
NNNNNNNNNNNNNNNNNNNNNNNNNCGTTTTTCTTG-GCTACCGTTGTCATCGGTAACCT
CGTGGTAAGTATAA------------------TATCGTTTAC-----------------C
TAAAAAAAAAAAAAAA----CGATG-ATTAG-ATGTAAAC-ACCG-AATGAGAT-GCAAA
CAAAC-------------GATNNNNNNNNNNNNNNNNNNNNNNNNNNNNNNNNNNNNNNN
NNCCATACAGTGAAGTATGTTTTTAATTT-------------------------------
------------------------TAATCTATTCAAATTTGTATGATAATT---------
------------------------------AATTGATAAATTATTATTTTTAGACTCGTT
TCGAAGAAATCAAGAAAGAAGTCAGCAGTTATATTAAGAAAATTGGTTACAACCCAGCCG
CTGTTGCTTTCGTCCCAATCTCTGGATGGAACGGAGATAACATGTTAGAAGTTTCCGAAA
AAATGCCATGGTTCAAGGGATGGGCTGTTGAACGTAAAGAAGGAAAGGCTGACGGTAAAT
GTTTAATTGAAGCTTTAGATGCTATCCTGCCACCCAGTCGTCCAACTGACAAAGCTCTCC
GTCTTCCACTTCAGGTAT--ACAA------------------------------------
-----------------------TTTTCTGTTTTTTTTTT-ATAATTTAACTT-ATAATA
TTT---TTC-AAATTT--------------------------------------------
TAATTCATATTTATTA--------------------------------------------
-----------CATATATA-----------------------------------------
---------------------TTTCTCTATTTCAGGACGTATACAAGATAGGAGGTATTG
GAACAGTCCCCGTTGGTCGTGTGGAAACTGGTTTATTGAAACCCGGTATGGTTGTTGTAT
TCGCTCCTGCTAACATCACCACTGAAGTCAAGTCCGTGGAGATGCACCACGAAGCTTTGA
CAGAAGCTGTTCCCGGAGATAATGTTGGTTTCAACGTAAAGAACGTTTCAGTCAAAGAAT
TAAGACGTGGTTTCGTTGCTGGTGACACCAAGAACAACCCACCTAAGGGTGCTGCCGATT
TCACTGCCCAGGTAAGTTA-----ATAGATTTT-CATTATT------TCCAATTCATGTT
A---ATATATGTTA---CGTTTAATAGGTNNNNNNNNNNNNNNNNNNNNNAGATTTAGAA
GGAGAAGCTTTAGCGACTTTAGTTGTTAATTCAATGAGAGGAATTGTTAAGGTTTCTGCA
GTTAAAGCTCCTGGTTTTGGAGATCGCCGAAAAGCAATGTTGCAAGATATTTCTATTCTT
ACTGGCGGCTCTGTAATATCTGAAGAATTAGCAATGGAGTTAGAAAAATCTTCTCTAGAG
GATTTAGGGCAAGCAAAACGTGTAGTAATCAGCAAAGATGCGACTACTATTATTGGTGGC
AATGGAGATAAACGTTCTATTAAAAATCGAATTCAGCAAATTAGACAAGAAATAAATGAA
GCAACATCTGATTATGATAAAGAAAAATTAAATGAACGATTAGCTAAATTATCTGGCGGT
GTAGCAGTTCTAAAGGTTGGAGCAGCAACTGAAGTAGAGATGAAAGAAAAAAAAGCTCGT
GTCGAAGATGCATTGCATGCAACTCGCGCAGCTGTGGAAGAAGGTGTAGTTCCTGGAGGA
GGAGTAGCTCTAGTTCGTGTAGCTGAAAAGATTTCTCGTATAAATGGTCAAAACGAATTG
ATGTTATGTTAGTAAGAGATGACGATATTCCTGGTTTAATTATGGATGGGGTAGTAGAAT
TAGGTATTATAGGTTCCAATGTTTTAGAAGAAACATGTTTGACTAGGTCTTTTATAGGAG
CTCCAGTT---TTATATACTATTTTACAATATCTTGATTTTGGAGTCTGTCGTTTATCTT
TATCCATTCCTCTTGATATGAAATATTCTGGCATTTTATGTTTAAACAATGCTCGTATTG
CAACTTCATATCCAAATTTATTAAAGAGGTATTTTGATAAAAAAAATATTCCGTTTAAAC
CTTTTGTTTTAAATGGTTCTGTAGAGGTTGCATATAATTCTGGTTTAGCGGATGCAATAT
GTGACTTAGTATCTACTGGGGCAACTTTAGAGGCTAATGGACTTAAGGAAGTAGAAACAA
TTTATGAATCAAGAGCATGTTTAATTTCTCAAACAGAAAAAACTATGCCTATTGAAAAAA
TAAGGTTTATTAGAAAATTATTAAATCGTATTCAAGGCGTAATTAAAGCTAGAGAATCTA
AATATATTATGTTACATATTGAAAAAAATAAATTGGACAAAATAACTAATTTATTACAAG
GAGCAGAACAACCAACTATTGTTGAGTTATCTGGAAATAACAATAAAGTTGCATTACATA
TGGTAAGCAGTGAAACTGTTTTTTGGGAAACTATGGAGCAGTTAAAATCATTAGGC
[60] 2810
AACTTTGTATTTTATTTTCGGAATTTGATCTGGTATAATAGGATCATCACTTAGTATTTT
AATTCGACTTGAATTAAGACAAATTAACTCAATTATTAATAATAATCAATTATATAATGT
AATTGTTACAATTCATGCATTTATTATAATTTTTTTTATAACTATACCTATTGTAATTGG
AGGATTCGGAAACTGATTAATCCCAATAATAATAGGATCTCCAGATATAGCATTCCCACG
ATTAAATAATATTAGATTTTGATTACTACCACCATCATTAATAATAATAATTTGTAGATT
CATCATTAATAATGGAACAGGAACAGGATGAACAATTTACCCACCATTATCAAATAATAT
CGCACACAATAATATTTCAGTAGATTTAACTATTTTTTCTTTACATTTAGCAGGAATCTC
ATCAATTTTAGGAGCAATTAATTTTATTTGCACAATCTTAAATATAATACCTAACAATTT
AAAACTTAATCAAATTCCCTTATTTCCATGATCAATTTTAATTACAGCCATATTATTAAT
TTTATCATTACCAGTCTTAGCAGGTGCAATTACAATATTATTAACAGATCGAAACTTAAA
CACTTCATTTTTTGACCCATCAGGAGGAGGAGATCCAATTTTATATCAACATTTATTTAT
TATTATTAATTTGCTTAATAAATCAAATTTTAACAGGAATTTTTTTAGCATTTCATTATA
AAACAGATATCAATTTAGCATTTCAAAGAATTATTAATATTAATCGAAACATTAATTTTG
GTTGATTAATTCGCTCATTTCATGCCAATGGAGCATCAATATTTTTTATTATAATATATA
TACATATTAGACGAAGAATTTATTTAAACTCATTTAATTTTAAAATAACATGATTAATTG
GAGTAATTTTATTATTATTAACTATAATAACAGCATTTGTTGGATATGTTTTACCTTGAG
GGCAAATATCATTTTGAGGAGCTACAGTAATTACTAATCTTCTATCAGCTATCCCTTATT
TAGGAAATTCAATTGTAATTTGAATTTGAGGAGGATTTTCAATTAATAATGCAACTTTAA
CACGATTTTTCTCAATTCATTTTATCTTACCTTTTATTATTTTAATATTCATTTTTATAC
ATTTAATATTTCTTCATTTAACAGGATCAAATAACCCTATAGGAATTAATAGAAATTTTG
ATAAAATCTCATTTTCACCTTACTTTATTATTAAAGATTTAATTGGATTAATTATATTTC
TATGAATATTTTTTATATTAACACTATTATTTCCATTTATATTAAATGATCATAATAACT
TCATTATAGCTAACCCAATAATTACCCCTAATCATATTCAACCAGAATGATATTTTCTAT
TCTCATATACAATCTTACGAGCAATCCCAAATAAATTANNNNNNNNNNNNNNNNNNNNNN
NNNNNNNNNNNNNNNNNNNNNNNNCCGTTTTTCTTG-G-TAC-GTTGTC-TCGGTAACCT
TGTGGTAAGTATAA------------------T-TCGTTTAC-----------------C
TACAAAAAAAAAANNNNN--CGATG-ACTAG-ATGTAAAC-ACCG-AATGAGAT-GCAAA
CAAAC-------------GAT---------AATNNNNNNNNNNNNNNNNNNNNNNTGAAC
CACCATACAGTGAAGTATGTTTTTAATTT-------------------------------
------------------------TAATCTATTCAAATTATTTTTATAATT---------
------------------------------TATTGACTTATTATTATTTTTAGACTCGTT
TCGAAGAAATCAAGAAAGAAGTCAGCAGTTATATTAAGAAAATTGGTTACAACCCAGCCG
CTGTTGCTTTCGTCCCAATCTCTGGATGGAACGGAGATAACATGTTGGAAGTTTCCGAAA
AAATGCCATGGTTCAAGGGATGGGCAGTTGAACGTAAAGAAGGAAAGGCTGACGGTAAAT
GTTTAATTGAAGCTTTAGATGCTATCCTGCCACCCAGTCGTCCAACTGACAAAGCTCTCC
GTCTTCCACTTCAGGTAT--ACAA------------------------------------
-----------------------TTTTCTGATTTTACTTTATAATTTAACTTN-NNNNNN
NNN---NNN-NNNNNN--------------------------------------------
NNNNNNNNNNN-A-----------------------------------------------
--------TTACACATATA-----------------------------------------
---------------------TTTCTCTATTTCAGGACGTATACAAGATAGGAGGTATTG
GAACAGTCCCTGTTGGTCGTGTGGAAACTGGTTTATTGAAACCCGGTATGGTTGTTGTAT
TTGCTCCTGCTAACATCACCACTGAAGTCAAGTCCGTGGAGATGCACCACGAAGCTTTGA
CAGAAGCTGTTCCCGGAGATAATGTTGGTTTCAACGTAAAGAACGTTTCAGTCAAAGAAT
TAAGACGTGGTTTCGTTGCTGGTGACACCAAGAACAACCCACCTAAGGGTGCTGCCGATT
TCACTGCCCAGGTAAGTTA-----ATAGATTTT-CATTATC------TCCAATTAATGCT
A---ATATATGNNNN--NNNNNNNNNNNNNNNNNNNNNNNNNNNNNNNNNAGATTTAGAA
GGTGAGGCATTAGCTACGCTAGTAGTTAATTCTATGAGAGGTATTGTTAAGGTTTCAGCA
GTTAAAGCGCCTGGTTTTGGTGATCGAAGAAAAGCGATGTTGCAAGATATTTCTATTCTT
ACAGGCGGTTCTGTTATATCTGAAGAATTAGCTATGGAATTAGAAAAATCCTCTTTAGAA
GATTTAGGCCAAGCTAAACGAGTAGTAATCAGTAAAGATGCTACTACTATTATTGGCGGT
AATGGTGATAAACGTTCTATAAAAAATCGTATTCATCAAATTAGACAAGAAATAAATGAA
GCAACATCTGATTATGATAAAGAAAAATTAAATGAACGTTTAGCAAAATTATCCGGCGGT
GTAGCTGTTTTAAAAGTTGGAGCAGCAACTGAAGTAGAAATGAAAGAAAAAAAAGCGCGT
GTTGAAGACGCATTACATGCAACACGAGCAGCTGTAGAAGAAGGAGTAGTACCAGGAGGA
GGAGTTGCTCTAGTGCGGGTAGCAGAAAAAATTTCTCGTATTAATGGTCAAAACGAATTG
ATATTATGTTAGTTAGAGATGATGATATCCCGGGTTTAATTATGGATGGCGTAGTAGAAT
TAGGTATTATAGGCTCTAATGTTTTAGAGGAGACCTGTTTGACTAGATCATTTATAGGAG
CTCCAGTT---TCTTATACTATTTTACAATATCTTGATTTCGGAATATGTCGTCTTTCTT
TATCTACACCTTTGGATACGATGTATTCTGGAATTTCGTGTTTAACAAATGCTCGTATTG
CCACATCATACCCAAATTTATTAAAGCGATATTTTGATAAAAAAAATATTCCATTTAAAC
CATTTGTTTTAAATGGTTCTGTAGAAGTAGCCTATAATTCAGGTTTAGCTGACGCAATAT
GTGATTTAGTCTCGACTGGAGCTACTTTAGAGGCGAACGGACTAAAGGAAGTTGAAACTA
TTTATCAATCACGAGCATGTTTAATTTCTCGAACAATAAACGATATGATTCCCGAGAAAA
AAAAATTTATTCAAAAATTGTTAAATCGTATTCAGGGCGTTATTAAAGCGCGAGAATCTA
AGTATATTATGTTACATATTGAAAAAAATAAATTAAATAAAATAATTGATTTATTAAAAG
GCGCAGAGCAGCCTACTATTTTAGAATTATCTGGTAATAAAAATAAAGTAGCCGTTCATA
TGGTTAGCACCGAAACAGTTTTTTGGGAAACTATAGAGCAGCTAAAATCATTAGGC
[61] 2811
GACTTTATATTTTATTTTTGGAATTTGAGCTGGTATAATTGGATCTTCACTTAGAATATT
AATTCGTCTTGAACTAAGTCAAATTAATTCAATTATTAATAATAACCAACTATATAATGT
AATTGTTACAATTCATGCATTTATTATAATTTTTTTTATAACTATACCTATTGTAATTGG
AGGGTTTGGAAATTGATTAATCCCATTAATAATAGGATCTCCAGATATATCATTTCCACG
ATTAAATAATATTAGATTTTGATTACTACCTCCATCATTAATAATAATAATCTGCAGATT
TATAATTAATAATGGAACAGGAACAGGATGAACAATTTATCCACCATTATCTAATAATAT
TGCACATAATAATATCTCAGTAGATTTAACTATTTTCTCTTTACATTTAGCAGGAATTTC
ATCAATTTTAGGAGCAATTAATTTTATCTGTACAATTTTAAATATAATACCCCATAACTT
AAAACTTAATCAAATTCCTTTATTCCCATGATCAATCTTAATTACAGCTATTCTTTTAAT
TTTATCTTTACCAGTTTTAGCAGGAGCTATTACAATATTACTAACAGATCGAAATTTAAA
TACCTCATTTTTTGATCCTTCAGGAGGAGGAGACCCAATTTTATATCAACATTTATTTAT
TATTAATAATCTGTATAATAAATCAAATTTTAACAGGATTATTTTTAGCATTTCACTATA
AAACAGATATCAATTTAGCATTTCAAAGAATTATTAATATTAATCGAAATATTAATTTTG
GTTGATTAATTCGATCATTTCATGCTAATGGTGCATCAATATTATTTATTATAATATATA
TACATATTAGACGAGGCATTTATTTAAATTCCTTTAATTTTAAATTAACATGATTAATTG
GAGTTTTACTATTACTATTAACTATAATAACTGCATTTGTTGGATATGTACTACCTTGGG
GACAAATATCATTTTGAGGAGCTACAGTAATTACTAATTTATTATCAGCTATTCCCTACC
TAGGAAATACAATTGTAATTTGAATTTGAGGAGGATTTTCAATTAATAATGCAACTTTAA
CACGATTTTTTTCAATTCACTTTATTTTACCTTTCATTATTTTAACATTAATCTTTATAC
ATTTAATATTTTTACATATAACAGGATCAAATAATCCTTTAGGAATTAATAGAAATTTTG
ATAAAATCTCATTTTCACCTTATTTTATTATTAAAGACTTAATTGGATTAATTATCTTTT
TATGAATATTCTTTGTACTAACTCTATTATTTCCATTTATATTAAATGATCATAATAATT
TTATTATAGCTAATTCAATAATTACACCCAATCACATTCAACCAGAATGATATTTTCTAT
TTTCATACACAATTTTACGAGCAATCCCAAATANNNNNNNNNNNNNNNNNNNNNNNNNNN
NNNNNNNNNNNNNNNNNNNNNNNNCCGTTTTTCTTG-GCTACCGTTGTCATCGGTAACCT
CGTGGTAAGTATAA------------------TATCGTTTAC-----------------C
TAAAAAAAAAAAAAA-----CGATG-ATTAG-ATGTAAAC-ACCG-TATGAGAT-GCAAA
CAAACNNNNNNNNNNNNNNNNNNNNNNNNNNNNNNNNNNNNNNNNNNNNNNNNNNNNNNN
NNNNNNNNNNNNNNNNNNNNNNNNNNNNNNNNNNNNNNNNNNNNNNNNNNNNNNNNNNNN
NNNNNNNNNNNNNNNNNNNNNNNNNNNNNNNNNNNNNNNNNNNNNNNNNNNNNNNNNNNN
NNNNNNNNNNNNNNNNNNNNNNNNNNNNNNNNNNNNNNNNNNNNNNNNNNNNNNNNNNNN
NNNNNNNNNNNNNNNNNNNNNNNNNNNNNNNNNNTAAGAAAATTGGTTACAACCCAGCTG
CTGTTGCTTTCGTCCCAATCTCTGGATGGAACGGAGATAACATGTTGGAAGTTTCCGAAA
AAATGCCATGGTTCAAGGGATGGGCTGTTGAACGTAAAGAAGGAAAGGCTGACGGTAAAT
GTTTAATTGAAGCTTTAGATGCTATCCTGCCACCCAGTCGTCCAACTGACAAAGCTCTCC
GTCTTCCACTTCAGGTAT--ACAA------------------------------------
-----------------------TTTTCTGATTTTTTTT--ATAATTT---------ATA
TTT---TTC-AAATTT--------------------------------------------
TAATTTAAATTTATTA--------------------------------------------
-----------CATATGTA-----------------------------------------
---------------------TTTCTCTATTTCAGGACGTATACAAGATAGGAGGTATTG
GAACAGTCCCCGTTGGTCGTGTGGAAACTGGTTTATTGAAACCCGGTATGGTTGTTGTAT
TCGCTCCTGCTAACATCACCACTGAAGTCAAGTCCGTGGAGATGCACCACGAAGCTTTGA
CAGAAGCTGTTCCCGGAGATAATGTTGGTTTCAACGTAAAGAACGTTTCAGTCAAAGAAT
TTAGANNNNNNNNNNNNNNNNNNNNNNNNNNNNNNNNNNNNNNNNNNNNNNNNNNNNNNN
NNNNNNNNNNNNNNNNNNNNNNNNNNNNNNNNNNNNNNNNNNNNNNNNNNNNNNNNNNNN
NNNNNNNNNNNNNNNNNNNNNNNNNNNNNNNNNNNNNNNNNNNNNNNNNNAGATTTAGAA
GGAGAGGCTTTAGCTACTTTAGTTGTGAACTCAATGAGGGGTATTGTTAAGGTTTCTGCG
GTTAAGGCTCCTGGCTTTGGAGATCGCCGAAAAGCAATGTTACAAGATATTTCTATTCTT
ACAGGTGGTTCTGTAATATCTGAAGAACTAGCAATGGAATTAGAAAAATCCTCGTTAGAA
GATTTAGGGCAAGCAAAACGTGTAGTAATTAGCAAAGATGCAACTACTATTATTGGTGGC
AATGGAGATAAAAGTTCTATTAAAAATCGTATTCAACAAATTAGACAAGAAATACATGAA
GCAACATCTGACTACGATAAAGAAAAATTAAATGAACGTTTAGCAAAATTATCAGGTGGT
GTAGCTGTTTTAAAAGTTGGAGCAGCAACTGAAGTAGAAATGAAAGAAAAAAAAGCCCGA
GTCGAAGATGCGTTACACGCAACTCGAGCAGCAGTTGAAGAAGGCGTAGTGCCTGGAGGT
GGAGTTGCATTAGTTCGTGTAGCTGAAAAAATTTCTCGTATTAATGGTNNNNNNNNNTTG
ATGTTATGTTGGTAAGAGATGATGATATTCCTGGTTTAATTATGGACGGGGTAGTAGAAT
TAGGAATTATAGGTTCTAATGTTTTAGAAGAAACATGTTTAACAAGATCGTTTATAAGAG
CTCCGATT---TTATATACTATTTTACAACATCTTGATTTTGGTATTTGTCGTTTATCTT
TATCTATCCCCTTGGATATGAGTTATTCTAGTGTTTTCTGTTTAAAAAATGCTCGTATTG
CAACTTCATATCCAAATTTATTAAAGAGATATTTTGATAAAAAAAATATTCCATTTAAGC
CCTTTGTTTTAAATGGTTCTGTAGAAGTAGCATATAATTCTGGTTTAGCTGATGCAATAT
GCGACTTGGTTTCTACTGGAGCAACTTTAGAAGCCAATGGACTTAAAGAAGTAGAAACTA
TTTATGAATCACGAGCATGTTTAATTTCTCGTACAAATGATACGATGTCTCCTAAAAAAA
TAAGATTTATTAAAAAATTATTAAATCGTATTCAGGGGGTAATTAAAGCTCGTGAATCTA
AATATATTATGTTGCATATTGAAAAAAATAAATTAAATAAAATAACTGATTTATTGAAAG
GAGCTGAACAACCAACTATCGTTGAATTATCTGGGAATAAAAATAAAGTAGCATTACATA
TGGTAAGCAGTGAAACTATTTTTTGGGAAACTATGGAGCAGTTAAAATCGTTAGGA
[62] 2826
GACTTTATATTTTATTTTTGGAATTTGAGCTGGTATAATTGGATCTTCACTTAGAATATT
AATTCGTCTTGAACTAAGTCAAATTAATTCAATTATTAATAATAACCAACTATATAATGT
AATTGTTACAATTCATGCATTTATTATAATTTTTTTTATAACTATACCTATTGTAATTGG
AGGGTTTGGAAATTGATTAATCCCATTAATAATAGGATCTCCAGATATATCATTTCCACG
ATTAAATAATATTAGATTTTGATTACTACCTCCATCATTAATAATAATAATCTGCAGATT
TATAATTAATAATGGAACAGGAACAGGATGAACAATTTATCCACCATTATCTAATAATAT
TGCACATAATAATATCTCAGTAGATTTAACTATTTTCTCTTTACATTTAGCAGGAATTTC
ATCAATTTTAGGAGCAATTAATTTTATCTGTACAATTTTAAATATAATACCCCATAACTT
GAAACTTAATCAAATTCCTTTATTCCCATGATCAATCTTAATTACAGCTATTCTTTTAAT
TTTATCTTTACCAGTTTTAGCAGGAGCTATTACAATATTACTAACAGATCGAAATTTAAA
TACCTCATTTTTTGATCCTTCAGGAGGAGGAGACCCAATTTTATATCAACATTTATTTAT
TATTAATAATCTGTATAATAAATCAAATTTTAACAGGATTATTTTTAGCATTTCACTATA
AAACAGATATTAATTTAGCATTTCAAAGAATTATTAATATTAATCGAAATATTAATTTTG
GTTGATTAATTCGATCATTTCATGCTAATGGTGCATCAATATTATTTATTATAATATATA
TACATATTAGACGAGGCATTTATTTAAATTCCTTTAATTTTAAATTAACATGATTAATTG
GAGTTTTACTATTACTATTAACTATAATAACTGCATTTGTTGGATATGTACTACCTTGGG
GACAAATATCATTTTGAGGAGCTACAGTAATTACTAATTTATTATCAGCTATTCCCTACC
TAGGAAATACAATTGTAATTTGAATTTGAGGAGGATTTTCAATTAATAATGCAACTTTAA
CACGATTTTTTTCAATTCACTTTATTTTACCTTTCATTATTTTAACATTAATCTTTATAC
ATTTAATATTTTTACATATAACAGGATCAAATAATCCTTTAGGAATTAATAGAAATTTTG
ATAAAATCTCATTTTCACCTTATTTTATTATTAAAGACTTAATTGGATTAATTATCTTTT
TATGAATATTCTTTGTACTAACTCTATTATTTCCATTTATATTAAATGATCATAATAATT
TTATTATAGCTAATTCAATAATTACACCCAATCACATTCAACCAGAATGATATTTTCTAT
TTTCATACACAATTTTACGAGCAATCCCAAATAAATTANNNNNNNNNNNNNNNNNNNNNN
NNNNNNNNNNNNNNNNNNNNNNNNCCGTTTTTCTTG-GCTACCGTTGTCATCGGTAACCT
CGTGGTAAGTATAA------------------TATCGTTTAC-----------------C
TAAAAAAAAAAAAA------CGATG-ATTAG-ATGTAAAC-ACCG-TATGAGAT-GCAAA
CAAAC-------------GATNNNNNNNNNNNNNNNNNNNNNNNNNNNNNNNNNNNNAAC
CACCATACAGTGAAGTATGTTTTTAATTT-------------------------------
------------------------TAATCTATTCAAATTTGTATGATAATT---------
------------------------------AATTGATAAATTATTATTTTTAGACTCGTT
TCGAAGAAATCAAGAAAGAAGTCAGCAGTTATATTAAGAAAATTGGTTACAACCCAGCTG
CTGTTGCTTTCGTCCCAATCTCTGGATGGAACGGAGATAACATGTTGGAAGTTTCCGAAA
AAATGCCATGGTTCAAGGGATGGGCTGTTGAACGTAAAGAAGGAAAGGCTGACGGTAAAT
GTTTAATTGAAGCTTTAGATGCTATCCTGCCACCCAGTCGTCCAACTGACAAAGCTCTCC
GTCTTCCACTTCAGGTAT--ACAA------------------------------------
-----------------------TTTTCTGATTTTTTTT--ATAATTT---------ATA
TTT---TTC-AAATTT--------------------------------------------
TAATTTAAATTTATTA--------------------------------------------
-----------CATATGTA-----------------------------------------
---------------------TTTCTCTATTTCAGGACGTATACAAGATAGGAGGTATTG
GAACAGTCCCCGTTGGTCGTGTGGAAACTGGTTTATTGAAACCCGGTATGGTTGTTGTAT
TCGCTCCTGCTAACATCACCACTGAAGTCAAGTCCGTGGAGATGCACCACGAAGCTTTGA
CAGAAGCTGTTCCCGGAGATAATGTTGGTTTCAACGTAAAGAACGTTTCAGTCAAAGAAT
TAAGACGTGGTTTCGTTGCTGGTGACACCAAGAACAACCCACCTAAGGGTGCTGCCGATT
TCACTGCCCAGGTAAGTTA-----ATAGATTTT-CATTATT------TCCAATTCATGCT
A---ATATATGTTA---CGTT-AATAGGNNNNNNNNNNNNNNNNNNNNNNAGATTTAGAA
GGAGAGGCTTTAGCTACTTTAGTTGTGAACTCAATGAGGGGTATTGTTAAGGTTTCTGCG
GTTAAGGCTCCTGGCTTTGGAGATCGCCGAAAAGCAATGTTACAAGATATTTCTATTCTT
ACAGGTGGTTCTGTAATATCTGAAGAACTAGCAATGGAATTAGAAAAATCCTCGTTAGAA
GATTTAGGGCAAGCAAAACGTGTAGTAATTAGCAAAGATGCAACTACTATTATTGGTGGC
AATGGAGATAAAAGTTCTATTAAAAATCGTATTCAACAAATTAGACAAGAAATACATGAA
GCAACATCTGACTACGATAAAGAAAAATTAAATGAACGTTTAGCAAAATTATCAGGTGGT
GTAGCTGTTTTAAAAGTTGGAGCAGCAACTGAAGTAGAAATGAAAGAAAAAAAAGCCCGA
GTCGAAGATGCGTTACACGCAACTCGAGCAGCAGTTGAAGAAGGCGTAGTGCCTGGAGGT
GGAGTTGCATTAGTTCGTGTAGCTGAAAAAATTTCTCGTATTAATGGTCAAAACGAATTG
ATGTTATGTTGGTAAGAGATGATGATATTCCTGGTTTAATTATGGACGGGGTAGTAGAAT
TAGGAATTATAGGTTCTAATGTTTTAGAAGAAACATGTTTAACAAGATCGTTTATAAGAG
CTCCGATT---TTATATACTATTTTACAACATCTTGATTTTGGTATTTGTCGTTTATCTT
TATCTATCCCCTTGGATATGAGTTATTCTAGTGTTTTCTGTTTAAAAAATGCTCGTATTG
CAACTTCATATCCAAATTTATTAAAGAGATATTTTGATAAAAAAAATATTCCATTTAAGC
CCTTTGTTTTAAATGGTTCTGTAGAAGTAGCATATAATTCTGGTTTAGCTGATGCAATAT
GCGACTTGGTTTCTACTGGAGCAACTTTAGAAGCCAATGGACTTAAAGAAGTAGAAACTA
TTTATGAATCACGAGCATGTTTAATTTCTCGTACAAATGATACGATGTCTCCTAAAAAAA
TAAGATTTATTAAAAAATTATTAAATCGTATTCAGGGGGTAATTAAAGCTCGTGAATCTA
AATATATTATGTTGCATATTGAAAAAAATAAATTAAATAAAATAACTGATTTATTGAAAG
GAGCTGAACAACCAACTATCGTTGAATTATCTGGGAATAAAAATAAAGTAGCATTACATA
TGGTAAGCAGTGAAACTATTTTTTGGGAAACTATGGAGCAGTTAAAATCGTTAGGA
[63] 2827
AACTTTATATTTTATTTTCGGAATTTGATCTGGTATAATAGGATCATCACTTAGAATTTT
AATTCGACTTGAATTAAGACAAATTAATTCAATTATTAATAATAATCAATTATATAATGT
AATTGTTACAATTCATGCATTTATTATAATCTTTTTTATAACCATACCTATTGTAATCGG
AGGATTTGGAAACTGATTAATCCCAATAATAATAGGATCTCCCGATATAGCATTTCCACG
ATTAAACAATATTAGATTTTGATTACTACCACCATCATTAATAATAATAATTTGTAGATT
TATTATTAATAATGGAACAGGAACAGGATGAACAATTTATCCACCACTATCAAATAATAT
TGCACATAATAATATTTCAGTAGACTTAACTATCTTTTCTCTACATTTAGCAGGAATCTC
ATCAATTTTAGGGGCAATTAATTTTATCTGTACAATTCTAAATATAATACCTAATAATTT
AAAACTTAGTCAAATTCCATTATTCCCATGATCAATTTTAATTACAGCCATATTATTAAT
TTTATCATTACCAGTTTTAGCAGGTGCAATTACAATATTATTAACAGATCGAAACTTAAA
TACCTCATTTTTTGACCCATCAGGAGGTGGAGATCCAGTTTTATATCAACATTTATTCAT
TATTATTAATTTGCTTAGTAAATCAAATTTTAACAGGACTTTTTTTAGCATTTCATTACA
AAACAGATATCAATTTAGCATTTCAAAGAATTATTAATATTAATCGAAACATTAATTTTG
GTTGATTAATTCGTTCATTTCATGCCAATGGAGCATCAATATTTTTTATTATAATATATA
TACATATTAGACGAGGAATTTATTTAAACTCATTTAATTTTAAAATAACATGATTAATCG
GAGTAATTTTATTATTATTAACTATAATAACAGCATTTGTTGGATATGTTTTACCTTGAG
GGCAAATATCATTTTGAGGAGCTACAGTAATTACTAATCTTTTATCAGCTATCCCCTATT
TAGGAAATTCAATTGTAATTTGAATTTGAGGAGGGTTTTCAATTAATAATGCAACTTTAA
CACGATTTTTTTCAATTCATTTTATTTTACCCTTTATTATTTTAATATTCATTTTTATAC
ACTTAATATTTCTTCATTTAACAGGATCAAATAATCCTATAGGGATTAACAGAAATTTTG
ATAAAATCTCATTTTCGCCCTATTTTATTATTAAAGATTTAATTGGATTAATTATATTTT
TATGAATATTTCTTATACTAACATTATTATTTCCATTTATATTAAATGATCACAATAACT
TTATTATAGCTAATCCAATAATTACACCTAACCATATTCAACCAGAATGATATTTTTTAT
TTTCATACACAATCTTACGAGCAATCCCAAACAAATTANNNNNNNNNNNNNNNNNNNNNN
NNNNNNNNNNNNNNNNNNNNNNNNNNNNTTTTCTTG-GCTAC-GTTGTCATCGGTAACCT
TGTGGTAAGTATAA------------------TATCGTTTAC-----------------C
TACAAAAAAAAAAAA-----CGATG-ACTAG-ATGTAAAC-ACCG-AATGAGAT-GCAAA
CAAAC-------------GATNNNNNNNNNNNNNNNNNNNNNNNNNNNNNNNNNNNNNNN
NNCCATACAGTGAAGTAGGTTTTTAATTT-------------------------------
------------------------TAATCTATTCAAATTATTTTTATAATT---------
------------------------------AATTGATATATTATTATTTTTAGACTCGTT
TCGAAGAAATCAAGAAAGAAGTCAGCAGTTATATTAAGAAAATTGGTTACAACCCAGCCG
CTGTTGCTTTCGTCCCAATCTCTGGATGGAACGGAGATAACATGTTGGAAGTTTCCGAAA
AAATGCCATGGTTCAAGGGATGGGCAGTTGAACGTAAAGAAGGAAAGGCTGATGGTAAAT
GTTTAATTGAAGCTTTAGATGCTATCCTGCCACCCAGTCGTCCAACTGACAAAGCTCTCC
GTCTTCCACTTCAGGTAT--ACAA------------------------------------
-----------------------TTTTCTGATTTTACTTTATAATTTAACTTC-ATAGTA
TTT---TTC-AAATTT--------------------------------------------
GTATTCATATTCA-----------------------------------------------
--------TTACACATATA-----------------------------------------
---------------------TTTCTCTATTTCAGGACGTATACAAGATAGGAGGTATTG
GAACAGTCCCCGTTGGTCGTGTGGAAACTGGTTTATTGAAACCCGGTATGGTTGTTGTAT
TCGCTCCTGCTAACATCACCACTGAAGTCAAGTCCGTGGAGATGCACCATGAAGCTTTGA
CAGAAGCTGTTCCCGGAGATAATGTTGGTTTCAACGTAAAGAACGTTTCAGTCAAAGAAT
TAAGACGTGGTTTCGTTGCTGGTGACACCAAGAACAACCCACCTAAGGGTGCTGCTGATT
TCACTGCCCAGGTAAGTTA-----AGAGATTTT-CATTATC------TACAATTAATGCT
A---ATATATGTTA---CGTTTAATAGGTTATTGTATTGAACCACNNNNNAGATTTAGAA
GGTGAAGCGTTAGCTACCTTAGTAGTAAATTCTATGAGAGGAATTGTTAAAGTATCTGCA
GTTAAAGCTCCTGGTTTCGGTGATCGTCGCAAAGCGATGTTGCAAGATATTTCTATTCTT
ACTGGCGGTTCCGTTATATCTGAAGAATTAGCTATGGAGTTAGAAAAATCTTCTTTAGAA
GATTTAGGGCAAGCTAAACGTGTAGTAATTAGCAAAGATGCTACAACTATTATTGGCGGT
AATGGCGATAAACGCTCTATTAAAAATCGTATTAATCAAATTAGACAAGAAATACATGAA
GCGACATCTGATTATGATAAAGAAAAATTAAATGAACGTTTAGCAAAATTATCTGGCGGT
GTAGCAGTTTTAAAGGTAGGAGCGGCAACTGAAGTAGAGATGAAAGAAAAAAAAGCGCGC
GTTGAAGATGCATTACATGCAACACGAGCAGCTGTAGAAGAAGGGGTAGTACCTGGAGGA
GGAGTTGCTCTAGTTCGAGTAGCAGAAAAAATTTCTCGCATTAATGGTCAAAACGAATTG
ATATCATGTTAGTTAGAGATGACGATATCCCCGGTTTAATTATGGATAATGTAGTAGAAT
TAGGCATAATAGGTTCTAATGTTTTAGAAGAGACGTGTTTGACTAGGTCATTTATAGGCG
CTCCAGTC---TCTTATACTATTTTACAATATCTTGATTTCGGTATATGTCGCCTGTCTT
TGTCTACACCTTTAGATACGATTTATTCTGGAATTTCGTGTTTAACGAATGCTCGTATTG
CAACATCATATCCAAATTTATTAAAGCGATATTTTGATGAAAAAAATATTCCATTTAAAC
CATTTGTTTTAAATGGTTCGGTAGAAGTTGCTTATAATTCAGGTTTAGCTGATGCAATAT
GTGATTTAGTTTCGACTGGAGCTACTTTAGAGGCTAATGGATTAAAGGAAGTAGAAACTA
TTTATCAGTCACGCGCATGTCTCATTTCTCGAACAACTCAAGATATGATTCCTGAGAAAA
AAAAATTTATTAAAAAATTGTTAAATCGTATTCAAGGCGTTATTAAAGCAAGAGAATCTA
AGTATATTATGTTACATATTGAAAAAAATAAATTAAATAAAATAATTAATTTATTAAAAG
GTGCTGAACAACCTACTATTTTAGAATTATCCGGCAACAAAAATAAAGTAGCTGTGCATT
TAGTTAGTACTGAAACAGTTTTTTGGGAAACTATAGAGCAGTTAAAATCATTAGGT
[64] 2829
AACTTTATATTTTATTTTTGGAATATGATCTGGAATAATAGGATCTTCACTTAGAATATT
AATTCGACTTGAATTAAGACAAATTAATTCAATTATTAATAATAATCAATTATATAACGT
AATTGTCACAATTCATGCCTTTATTATAATTTTTTTTATAACTATACCTATCGTAATTGG
AGGTTTTGGAAATTGATTAATCCCCTTAATAATAGGATCACCTGATATAGCTTTCCCTCG
ATTAAATAATATTAGATTTTGATTATTACCCCCCTCATTAATAATAATAATCTGTAGATT
TTTAATTAATAATGGAACAGGAACAGGATGAACAATTTACCCTCCCCTATCAAATAATAT
TGCACATAATAATATTTCAGTAGATTTAACTATTTTTTCATTACACTTAGCAGGTATCTC
ATCAATTTTAGGAGCAATCAATTTTATTTGTACAATTTTAAATATAATACCTAATAATCT
CAAACTTAATCAAATTCCCTTATTTCCTTGATCAATTTTAATTACAGCAATACTTTTAAT
TTTATCATTACCAGTTTTAGCAGGTGCAATTACAATATTATTAACTGATCGAAATTTAAA
TACCTCATTCTTTGATCCTTCAGGAGGAGGAGATCCAATTTTATATCAACATTTATTTNT
TATTAATAATCTGTTTAATTAATCAAATTTTAACAGGATTATTTCTAGCATTTCACTATA
AAACAGATATTAATTTAGCATTTCAAAGAATTATTAATATAAATCGAAATATTAATTTTG
GTTGATTAATTCGATCATTCCATGCTAACGGAGCATCAATATTTTTTATTATAATATATA
TACATATTAGACGAGGAATTTATTATAATTCTTTTAATTTTAAATTAACATGAACAATTG
GAGTAATATTATTACTACTAACAATAATAACTGCATTTGTTGGATATGTTTTACCTTGAG
GACAAATATCATTTTGAGGAGCTACAGTTATTACTAATCTTTTATCAGCTATCCCTTATT
TAGGAAACTCAATTGTAATTTGAATTTGAGGAGGATTTTCAATTAATAATGCAACTTTAA
CACGATTTTTCTCAATTCATTTTATTTTACCATTTATTATTTTAATATTTATTTTTATAC
ATTTAATATTTTTACATTTAACAGGATCTAATAATCCATTAGGAATTAATAGAAATTTTG
ATAAAATTTCATTTTCACCTTATCTTATTATTAAAGATTTAATTGGATTAATTATATTTT
TATGAATATTTTTTATATTAACATTATTATACCCATTTATATTAAATGACCATAATAATT
TTATTATAGCAAACCCAATAATTACCCCAAATCATATTCAACCAGAATGGTATTTTTTAT
TTTCTTATTCAATTTTACGAGCANNNNNNNNNNNNNNNTGAATCAATGTGGGACTGCTTA
CTCGTGGGCGAACCGACGTGTATACCGTTTTTCTTG-GCTACCGTCGTCATCGGTAACCT
CGTGGTAAGTATAAGTATA------------AGATCGTTTAC-----------------C
TACAAAAAAAA---------TGACG-ACTAG-ACGTTAAC-ACCG-AATGAAAT-GCAAA
CAAAC-------------GAT---------AATCATTGTTCCAGGTGCTTAATCTNNNNN
NNNNNNNNNNNNNNNNNNNNNNNNNNNNNNNNNNNNNNNNNNNNNNNNNNNNNNNNNNNN
NNNNNNNNNNNNNNNNNNNNNNNNNNNNNNNNNNNNNNNNGAATGTTAATT---------
------------------------------AATTGATG---TATTATTTTTAGACTCGTN
NNNNNNAAATCAAGAAAGAAGTCNNCANTTATATTAAGAAAATTGGTTACAACCCANCCN
CTGTTGCTTTCGTCCCAATCTCANGATGGAACGGAGATAACATGTTGGAAGTTTCCNAAA
AAATGCCNTGGTTCAAGGGATGGGNAGTTGAACGTAAAGAAGGAAAGGCTGACNGTAAAT
GTTTAATTGAAGCTTTANATGCTATCCTGCCNCCCANNCGTCCAACTGACAAANNTCTCC
NNCTTCCACTTCAGGTAT--TCAA------------------------------------
-----------------------TTTTCTGATATTACTTT--------------ATAATA
TTT---ATC-AAATTT--------------------------------------------
-AGTTTATATTCATTATATAA---------------------------------------
---------TATATATATA-----------------------------------------
---------------------TTTCTCTACTTCAGGACGTATACAAGATAGGAGGTATTG
GAACAGTCCCCGTCGGTCGTGTGGAAACTGGTTTATTGAAACCAGGTATGGTTGTTGTAT
TCGCTCCTGCTAACATCACCACTGAAGTTAAGTCCGTGGAGATGCACCACGAAGCTTTGA
CAGAAGCTGTTCCTGGAGATAATGTTGGTTTCAACGTAAAGAACGTTTCAGTCAAAGAAT
TAAGACGTGGTTTCGTTGCTGGTGACACCAAGAACAACCCACCTAAGGGTGCTGCCGATT
TCACTGCCCAGGTAAGNNNNNNNNNNNNNNNNNNNNNNNNNNNNNNNNNNNNNNNNNNNN
NNNNNNNNNNNNNNN--NNNNNNNNNNNNNNNNNNNNNNNNNNNNNNNNNAGATTTAGAA
GGTGAAGCATTAGCAACCTTAGTAGTTAACTCTATGCGTGGTATTGTGAAGGTATCAGCA
GTTAAAGCTCCTGGTTTTGGGGATCGTCGAAAAGCAATGTTACAAGATATTTCTATTCTT
ACAGGCGGTTCTGTGATATCTGAAGAATTAGCAATGGAATTAGAAAAATCTTCTTTAGAA
GATTTAGGGCAAGCAAAACGTGTTGTTATTAGTAAAGATGCTACAACTATCATTGGTGGT
AACGGGGATAAACGTTCTATTAAAAACCGAATTCATCAAATTAGACAAGAAATACATGAA
GCAACTTCGGATTATGATAAAGAAAAGTTAAATGAACGTTTAGCAAAATTATCCGGAGGA
GTAGCTGTTTTAAAAGTAGGAGCAGCAACAGAAGTAGAAATGAAAGAAAAAAAAGCGCGT
GTTGAAGATGCGTTACATGCAACTCGAGCAGCTGTTGAAGAAGGTGTTGTTCCTGGAGGA
GGAGTAGCTTTAGTTCGTGTAGCTGAAAAAATTTCTCGTCTTAATGGTCAAAACGAANNN
NNNNNNNNNNNNNNNNNNNNNNNNNNNNNNNNNNNNNNNNNNNNNNNNNNNNNNNNNNNN
NNNGTATTATCGGGTCTAATGTTTTAGAAGAAACTTGTTTGAATAGAGCGTTAGTATGTG
GTTCAATT---TCATATAAAGTTCTGCAACATCTTGATTTCGGAGTTTGTCGTCTTTCTC
TATCTGTTCCGTTTGATCAAGAGTATTCTAGTATTTCATGTTTAAGAAACGCTCGTATTG
CTACTTCGTATCCAAATTTATTAAAGAGATATTTTGATGAAAAAAATATTCCCTTTAAAC
CATTTGTATTAAATGGTTCGGTAGAAGTAGCTCATAATTCTGGTTTAGCAGATGCTATAT
GTGATTTAGTTTCTACGGGAGCAACATTAGAAGCTAATGGGTTACGTGAAGTAGAAACTA
TTTATCATTCACGAGCATGTTTAATTTCTCGTGAAGACCAACATATGGCGATTGACAAGA
AAAGATTTATTCAGAAATTATTAAATCGTATTCAAGGTGTAATTAAAGCTCGAGAATCTA
AATATATTATGTTNNNNNNNNNNNNNNNNNNNNNNNNNNNNNNNNNNNNNNNNNNNNNNN
NNNNNNNNNNNNNNNNNNNNNNNNNNNNNNNNNNNNNNNNNNNNNNNNNNNNNNNNNNNN
NNNNNNNNNNNNNNNNNNNNNNNNNNNNNNNNNNNNNNNNNNNNNNNNNNNNNNNN
[65] 2830
AACTTTGTATTTTATTTTCGGAATTTGATCTGGTATAATAGGATCATCACTTAGTATTTT
AATTCGACTTGAATTAAGACAAATTAACTCAATTATTAATAATAATCAATTATATAATGT
AATTGTTACAATTCATGCATTTATTATAATTTTTTTTATAACTATACCTATTGTAATTGG
AGGATTCGGAAACTGATTAATCCCAATAATAATAGGATCTCCAGATATAGCATTCCCACG
ATTAAATAATATTAGATTTTGATTACTACCACCATCATTAATAATAATAATTTGTAGATT
CATCATTAATAATGGAACAGGAACAGGATGAACAATTTACCCACCATTATCAAATAATAT
CGCACACAATAATATTTCAGTAGATTTAACTATTTTTTCTTTACATTTAGCAGGAATCTC
ATCAATTTTAGGAGCAATTAATTTTATTTGCACAATCTTAAATATAATACCTAACAATTT
AAAACTTAATCAAATTCCCTTATTTCCATGATCAATTTTAATTACAGCCATATTATTAAT
TTTATCATTACCAGTCTTAGCAGGTGCAATTACAATATTATTAACAGATCGAAACTTAAA
CACTTCATTTTTTGACCCATCAGGAGGAGGAGATCCAATTTTATATCAACATTTATTTAT
TATTATTAATTTGCTTAATAAATCAAATTTTAACAGGAATTTTTTTAGCATTTCATTATA
AAACAGATATCAATTTAGCATTTCAAAGAATTATTAATATTAATCGAAACATTAATTTTG
GTTGATTAATTCGCTCATTTCATGCCAATGGAGCATCAATATTTTTTATTATAATATATA
TACATATTAGACGAAGAATTTATTTAAACTCATTTAATTTTAAAATAACATGATTAATTG
GAGTAATTTTATTATTATTAACTATAATAACAGCATTTGTTGGATATGTTTTACCTTGAG
GGCAAATATCATTTTGAGGAGCTACAGTAATTACTAATCTTCTATCAGCTATCCCTTATT
TAGGAAATTCAATTGTAATTTGAATTTGAGGAGGATTTTCAATTAATAATGCAACTTTAA
CACGATTTTTCTCAATTCATTTTATCTTACCTTTTATTATTTTAATATTCATTTTTATAC
ATTTAATATTTCTTCATTTAACAGGATCAAATAACCCTATAGGAATTAATAGAAATTTTG
ATAAAATCTCATTTTCACCTTACTTTATTATTAAAGATTTAATTGGATTAATTATATTTC
TATGAATATTTTTTATATTAACACTATTATTTCCATTTATATTAAATGATCATAATAACT
TCATTATAGCTAACCCAATAATTACCCCTAATCATATTCAACCAGAATGATATTTTCTAT
TCTCATATACAATCTTACGAGCAATCCCAAATAAATTANNNNNNNNNNNNNNNNNNNNNN
NNNNNNNNNNNNNNNNNNNNNNNNCCGTTTTTCTTG-G-TAC-GTTGTCATCGGTAACCT
TGTGGTAAGTATAA------------------TATCGTTTAC-----------------C
TACAAAAAAAAAANNNNN--CGATG-ACTAG-ATGTAAAC-ACCG-AATGAGAT-GCAAA
CAAAC-------------GAT---------AANNNNNNNNNNNNNNNNNNNNNNNNNNAC
CACCATACAGTGCAGTATGTTTTTAATTT-------------------------------
------------------------TAATCTATTCAAATTATTTTTATAATT---------
------------------------------TATTGACTTATTATTATTTTTAGACTCGTT
TCGAAGAAATCAAGAAAGAAGTCAGCAGTTATATTAAGAAAATTGGTTACAACCCAGCCG
CTGTTGCTTTCGTCCCAATCTCTGGATGGAACGGAGATAACATGTTGGAAGTTTCCGAAA
AAATGCCATGGTTCAAGGGATGGGCAGTTGAACGTAAAGAAGGAAAGGCTGACGGTAAAT
GTTTAATTGAAGCTTTAGATGCTATCCTGCCACCCAGTCGTCCAACTGACAAAGCTCTCC
GTCTTCCACTTCAGGTAT--ACAA------------------------------------
-----------------------TTTTCTGATTTTACTTTTTAATTTAACTTN-NNNNNN
NNN---NNN-NNNNNN--------------------------------------------
NNNNNNNNNNN-A-----------------------------------------------
--------TTACACATATA-----------------------------------------
---------------------TTTCTCTATTTCAGGACGTATACAAGATAGGAGGTATTG
GAACAGTCCCCGTTGGTCGTGTGGAAACTGGTTTATTGAAACCCGGTATGGTTGTTGTAT
TTGCTCCTGCTAACATCACCACTGAAGTCAAGTCCGTGGAGATGCACCACGAAGCTTTGA
CAGAAGCTGTTCCCGGAGATAATGTTGGTTTCAACGTAAAGAACGTTTCAGTCAAAGAAT
TAAGACGTGGTTTCGTTGCTGGTGACACCAAGAACAACCCACCTAAGGGTGCTGCCGATT
TCACTGCCCAGGTAAGTTA-----ATAGATTTT-CATTATC------TCCAATTAATGCT
A---ATATATGTTNN--NNNNNNNNNNNNNNNNNNNNNNNNNNNNNNNNNAGATTTAGAA
GGTGAGGCATTAGCTACGCTAGTAGTTAATTCTATGAGAGGTATTGTTAAGGTTTCAGCA
GTTAAAGCGCCTGGTTTTGGTGATCGAAGAAAAGCGATGTTGCAAGATATTTCTATTCTT
ACAGGCGGTTCTGTTATATCTGAAGAATTAGCTATGGAATTAGAAAAATCCTCTTTAGAA
GATTTAGGCCAAGCTAAACGAGTAGTAATCAGTAAAGATGCTACTACTATTATTGGCGGT
AATGGTGATAAACGTTCTATAAAAAATCGTATTCATCAAATTAGACAAGAAATAAATGAA
GCAACATCTGATTATGATAAAGAAAAATTAAATGAACGTTTAGCAAAATTATCCGGCGGT
GTAGCTGTTTTAAAAGTTGGAGCAGCAACTGAAGTAGAAATGAAAGAAAAAAAAGCGCGT
GTTGAAGACGCATTACATGCAACACGAGCAGCTGTAGAAGAAGGAGTAGTACCAGGAGGA
GGAGTTGCTCTAGTGCGGGTAGCAGAAAAAATTTCTCGTATTAATGGTCAAAACGAATTG
ATATTATGTTAGTTAGAGATGATGATATCCCGGGTTTAATTATGGATGGCGTAGTAGAAT
TAGGTATTATAGGCTCTAATGTTTTAGAGGAGACCTGTTTGACTAGATCATTTATAGGAG
CTCCAGTT---TCTTATACTATTTTACAATATCTTGATTTCGGAATATGTCGTCTTTCTT
TATCTACACCTTTGGATACGATGTATTCTGGAATTTCGTGTTTAACAAATGCTCGTATTG
CCACATCATACCCAAATTTATTAAAGCGATATTTTGATAAAAAAAATATTCCATTTAAAC
CATTTGTTTTAAATGGTTCTGTAGAAGTAGCCTATAATTCAGGTTTAGCTGACGCAATAT
GTGATTTAGTCTCGACTGGAGCTACTTTAGAGGCGAACGGACTAAAGGAAGTTGAAACTA
TTTATCAATCACGAGCATGTTTAATTTCTCGAACAATAAACGATATGATTCCCGAGAAAA
AAAAATTTATTCAAAAATTGTTAAATCGTATTCAGGGCGTTATTAAAGCGCGAGAATCTA
AGTATATTATGTTACATATTGAAAAAAATAAATTAAATAAAATAATTGATTTATTAAAAG
GCGCAGAGCAGCCTACTATTTTAGAATTATCTGGTAATAAAAATAAAGTAGCCGTTCATA
TGGTTAGCACCGAAACAGTTTTTTGGGAAACTATAGAGCAGCTAAAATCATTAGGC
[66] 2834
AACTTTATATTTTATTTTTGGTATTTGATCTGGTATAATTGGATCTTCACTTAGAATTTT
AATTCGTCTTGAATTAAGTCAAATTAATTCAATTATTAATAATAATCAATTATATAATGT
TATTGTTACAATTCATGCCTTTATTATAATTTTTTTTATAACTATACCAATTGTTATTGG
AGGATTTGGAAATTGACTAATTCCTTTAATAATGGGATCACCTGATATAGCATTTCCTCG
ATTAAATAATATTAGTTTTTGATTATTACCCCCATCATTAATAATAATAATTTGTAGTTT
CATAATTAACAATGGAACAGGAACAGGATGAACAATTTATCCCCCCTTATCAAATAATAT
CGCACATAATAATATTTCAGTAGATTTAACTATCTTCTCTCTTCATTTAGCAGGAATTTC
ATCAATTTTAGGAGCAATCAATTTTATTTGTACAATTATTAATATAATACCTAATAATTT
AAAAATAAATCAAATCCCTTTATTTCCTTGATCAATTTTAATTACAGCTATATTATTAAT
TTTATCATTACCAGTTTTAGCTGGAGCAATTACTATATTATTAACAGATCGAAATTTAAA
TACTTCATTTTTTGATCCCTCAGGGGGAGGAGACCCAATTCTATATCAACATTTATTTNN
NNNNAATAATTTGCTTAATAAATCAAATTTTAACAGGATTATTTTTAGCATTTCACTTTA
AAACAGATATTAATTTAGCTTTTCAAAGAATTATTAATATTAATCGAAACATTAATTTTG
GATGATTAATTCGATCTCTTCATGCTAATGGAGCATCAATATTTTTTATTATAATATATA
TACATATTAGACGAGGAATTTATATAAATTCTTTTAACTTTAAAATAACATGATTAATTG
GAGTTATACTATTATTACTAACTATAATAACTGCATTTGTTGGATATGTATTACCATGAG
GACAAATATCATTTTGAGGAGCTACAGTAATTACAAATTTATTGTCAGCTATCCCATATC
TAGGTAATTCAATTGTTATTTGAATCTGAGGAGGATTCTCTATTAATAATGCAACTTTAA
CACGATTTTTTTCAATTCATTTTATTTTACCATTTATTATTTTATTATTTATCATTATTC
ACTTAATATTTCTTCATTTAACTGGATCTAATAATCCTTTAGGAATTAATAGAAATTTTG
ATAAAATTTCATTTTCACCTTATTTTATTATTAAAGATCTAATTGGATTAATCATTTTTA
TATGAATATTCATTTTATTAACATTAATTTTTCCATTTTTATTAAATGATCATAATAATT
TTATTATAGCTAATCCTATAATTACACCTAATCATATTCAACCAGAATGATACTTTCTAT
TTTCTTACACAATTCTACGAGCANNNNNNNNNNNNNNNTGAATCAATGTGGGACTGCTTA
CTCGTGGGCGAACCGACGTGTATACCGTTTTTCTTG-GCTACCGTTGTTATCGGTAACCT
CGTGGTAAGTATAA------------------TATCGTTTGT-----------------C
TACAAGNAAAA---------CGATG-ATTAA-GTGTAAAC-ACCG-AGTGATAT-GAAAA
CGAAC-------------GAT---------AATCATTGTTCCAGGTACTTAATCTNNNNN
NNNNNNNNNNNNNNNNNNNNNNNNNNNNNNNNNNNNNNNNNNNNNNNNNNNNNNNNNNNN
NNNNNNNNNNNNNNNNNNNNNNNNNNNNNNNNNNNNNNNNNNNNNNNNNNNNNNNNNNNN
NNNNNNNNNNNNNNNNNNNNNNNNNNNNNNNNNNNNNNNNNNNNNNNNNNNNNNNNNNNN
NNNNNNNNNNNNNNNNNNNNNNNNNNNNNNNNNNNNNNNNNNNNNNNNNNNNNNNNNNNN
NNNNNNNNNNNNNNNNNNNNNNNNNNNNNNNNNNNNNNNNNNNNNNNNNNNNNNNNNNNN
NNNNNNNNNNNNNNNNNNNNNNNNNNNNNNNNNNNNNNNNNNNNNNNNNNNNNNNNNNNN
NNNNNNNNNNNNNNNNNNNNNNNNNNNNNNNNNNNNNNNNNNNNNNNNNNNNNNNNNNNN
NNNNNNNNNNNNNNNNNNNNNNNNNNNNNNNNNNNNNNNNNNNNNNNNNNNNNNNNNNNN
NNNNNNNNNNNNNNNNNNNNNNNNNNNNNNNNNNNNNNNNNNNNNNNNNNNNNNNNNNNN
NNNNNNNNNNNNNNNNNNNNNNNNNNNNNNNNNNNNNNNNNNNNNNNNNNNNNNNNNNNN
NNNNNNNNNNNNNNNNNNNNNNNNNNNNNNNNNNNNNNNNNNNNNNNNNNNNNNNNNNNN
NNNNNNNNNNNNNNNNNNNNNNNNNNNNNNNNNNNNNNNNNNNNNNNNNNNNNNNNNNNN
NNNNNNNNNNNNNNNNNNNNNNNNNNNNNNNNNNNNNNNNNNNNNNNNNNNNNNNNNNNN
NNNNNNNNNNNNNNNNNNNNNNNNNNNNNNNNNNNNNNNNNNNNNNNNNNNNNNNNNNNN
NNNNNNNNNNNNNNNNNNNNNNNNNNNNNNNNNNNNNNNNNNNNNNNNNNNNNNNNNNNN
NNNNNNNNNNNNNNNNNNNNNNNNNNNNNNNNNNNNNNNNNNNNNNNNNNNNNNNNNNNN
NNNNNNNNNNNNNNNNNNNNNNNNNNNNNNNNNNNNNNNNNNNNNNNNNNNNNNNNNNNN
NNNNNNNNNNNNNNNNNNNNNNNNNNNNNNNNNNNNNNNNNNNNNNNNNNNNNNNNNNNN
NNNNNNNNNNNNNNNNNNNNNNNNNNNNNNNNNNNNNNNNNNNNNNNNNNAGATTTAGAA
GGTGAAGCTTTAGCTACTTTAGTAGTAAATTCTATGAGAGGAATAGTAAAAGTTGCAGCT
GTTAAAGCTCCAGGTTTTGGAGATCGTAGAAAAGCAATGTTACAAGATATTTCTATTTTA
ACTGGTGGTTCTGTAATTTCTGAAGAATTAGCTATGGATTTAGAAAAATCTTCTTTAGAA
GATTTAGGGCAAGCTAAACGTGTAGTCATTAATAAAGATACAACAACAATTATTGATGGT
AATGGAAATAAAGAAGCTATTAAAAGTCGTATTAGTCAAATTAGACAAGAAATAAATGAA
GCTACATCAGATTATGATAAAGAAAAATTAAATGAACGTTTAGCAAAATTATCTGGTGGT
GTAGCAGTATTAAAAGTAGGTGCAGCAACTGAAGTAGAAATGAAAGAAAAAAAAGCTCGT
GTTGAAGATGCTTTACATGCTACTAGAGCTGCAGTAGAAGAAGGTGTTGTTCCTGGTGGT
GGTGTTGCTTTAGTTCGTGTTGCAGAAAAAATTTCCCGTATTAATGGTCAAAACGAATTG
ATGTTATGTTAGTTCGTGATGATGATATTCCTGGTTTAATTATGGATGGTGTAGTAGAAT
TAGGAATTATCGGTTTGAATGTTTTAGAAGAAAAACGTTTAACTAGATTATTTTCAGAAG
AAACAGTT---TCATATTCTATTTTACAAAATCTTGATTTTGGTATTTGTCGTTTATCAT
TATCAGTTCCTTTTGATATGAAATATTCTGGAATTTTATGTTTAAAAAATTCTCGTATTG
CGACTTCATATCCAAATTTATTAAAAAGATATTTTGATAAAAAAAATATTCCTTTTAAAC
CTTTTGTATTAAATGGTTCTGTAGAAGTTGCTTATAATTCTGGTTTATCTGATGCTATTT
GTGATTTAGTTTCCACTGGAGCAACATTAGAAGCTAATGGATTAAGAGAAGTAGAAACAA
TTTATAATTCTCGAGCATGTTTGATTTCTCGTAAAGAAAAATATATGATACCTGAAAAAA
GACATTTTATTAAAAAATTATTAAATCGTATTCAAGGTGTTATTAAAGCTCGAGAATCAA
AATATATTATGTTACATATTGAAAAGAGTAAGTTAAATAAAGTAACTGATTTATTAAAAG
GTGCAGAAAGACCGACGATTTTAGAATTATTTGGTAATCCAGATAAAGTAGCATTACATA
TGGTTAGTAGTGAAATAATTTTCTGGGAAACTATGGAACAATTAAAATCTTTAGGA
[67] 2835
AACTTTATATTTTATTTTTGGAATTTGAGCTGGTATAATAGGATCTTCATTAAGAATCTT
AATCCGACTTGAATTAAGACAAATCAATTCAATTATCAATAATAATCAATTATATAATGT
AATTGTTACAATTCATGCATTTATTATAATTTTTTTTATAACTATACCTATTGTAATTGG
AGGATTTGGAAACTGATTAATTCCTTTAATAATAGGATCTCCTGATATAGCTTTCCCACG
ACTAAATAATATTAGATTTTGATTATTACCCCCCTCATTAATAATAATAATCTGCAGATT
TATTATTAACAATGGTACAGGAACAGGATGAACAATTTACCCCCCCTTATCAAACAATAT
TGCTCATAACAATATTTCAGTAGATTTAACTATTTTTTCACTTCACTTAGCAGGAATCTC
ATCAATCCTAGGAGCAATTAATTTTATTTGTACAATTTTAAATATAATACCTAATAATAT
AAAATTAAATCAAATTCCACTCTTTCCATGATCAATTATTATTACAGCTACACTTTTAAT
CCTTTCACTTCCAGTATTAGCCGGAGCTATTACAATATTATTAACAGATCGAAATTTAAA
TACTTCATTCTTTGACCCATCAGGAGGAGGAGATCCAATTTTATATCAACATTTATTTNN
NNNNNNNNNNNNNNNNNNNNNNNNNNNNNNNNNNNNNNTTATTTTTAGCATTCCACTATA
AAACAGATATTAATTTAGCATTTCAAAGAATTATTAATATAAACCGAAATATTAATTTCG
GATGATTAATTCGGTCATTTCATGCTAACGGAGCATCAATATTTTTTATTATAATATATT
TACATATTAGACGAGGAATTTATATAAATTCTTTTAATTTTAAACTAACTTGATTAATCG
GAGTAATACTACTTTTATTAACTATAATAACTGCTTTTGTAGGATATGTTTTACCATGAG
GACAAATATCATTCTGAGGTGCAACAGTAATTACAAATCTTCTATCAGCAATCCCTTATT
TAGGAAATTCTATTGTAATTTGAATTTGAGGAGGATTTTCTATTAATAATGCAACATTAA
CACGATTTTTCTCAATTCATTTCATTCTACCTTTTATTATTTTAATTATAATTTTCATTC
ACTTAATATTTTTACATATAACAGGATCTAATAATCCTTTAGGAATTAATAGTAATTTTG
ATAAAATTACATTCTCACCTTATTTTATTATTAAAGATTTAATTGGATTAATTTTATTTT
TATGAATTTTTTGTATTTTAACATTATTATTTCCTTATTTATTAAATGATCATAATAATT
TTATTATAGCCAACCCAATAATTACACCTAATCATATTCAACCAGAATGATACTTTTTAT
TCTCTTATTCAATCTTACGAGCANNNNNNNNNNNNNNNTGAATCAATGTGGGACTGCTTA
CTCGTGGGCGAGCCGACGTGTATACCTTTTTTCTTG-GCTACCGTCGTCATCGGTAACCT
CGTGGTAAGTATAA------------------TATCGTTTAC---------ACCAAATA-
--------------------CGAC----TAG-GTGTAAAA-ACC--ATTT-----GCAAA
CAAACAATATCAAACGACGAT---------GATCATTATTACAGGTACTTAATCTNNNNN
CACCATACAGTGA-GTAAGTTATTAATTT--GAAAGTGCAAAAATT-GGACGGT------
------------------------------------------------------------
-------AAAAATTAATGGGTACATATATT----------------TTTTTAGACTCGTT
TCGAAGAAATCAAAAAAGAAGTCGGCAGTTACATTAAGAAAATTGGTTACAACCCAGCTG
CTGTTGCTTTCGTACCCATCTCTGGATGGAATGGAGATAACATGTTGGAAGTTTCCGAAA
AAATGTCATGGTTCAAGGGATGGTCTGTTGACCGTAAAGAAGGAAAGGCTGACGGTAAAT
GTTTAATTGAAGCTTTGGATGCTATCCTGCCACCCAGTCGCCCAACAGACAAGGCTCTCC
GTCTTCCACTTCAGGTATATACTTTTTTATT------TTTTTT-----------CCCCAG
ATTTGTTAATTATTTTTTT-----------------------------------------
------------------------------------------------------------
------------------------------------------------------------
------------------------------------------------------------
------------------------TTTATTCTTAGGACGTTTACAAGATAGGAGGTATTG
GAACAGTCCCAGTTGGTCGTGTGGAAACTGGTTTGTTAAAACCTGGTATGGTTGTTGTAT
TCGCTCCCGCCAACATCACCACTGAAGTTAAGTCTGTGGAGATGCACCACGAAGCTTTGA
TAGAAGCAGTTCCTGGAGACAATGTTGGTTTCAACGTAAAGAATGTTTCAGTAAAAGAAT
TAAGACGTGGTTTCGTTGCTGGTGACACAAAAAACAACCCACCCAAGGGTGCTGCCGATT
TCACTGCCCAGGTAAATTA-----GTAGTTTT--AAATGTTT--GATTTAAATTGTTTCT
A--ATAATATGTTATGATGT-GAATNNNNNNNNNNNNNNNNNNNNNNNNNAGATTTAGAA
GGAGAAGCTTTAGCGACTTTAGTAGTTAACTCTATGAGAGGAATAGTTAAAGTTTCTGCA
GTAAAAGCTCCAGGATTTGGTGATCGCAGAAAAGAGATGTTACAAGATATTTCAATTCTA
ACTGGTGGATCAGTAATTTCTGAAGAGTTAGCTATGGAATTAGAAAAATCTTCTTTAGAA
GATTTAGGTCAAGCTAAACGAATTGTTATTAATAAAGATTCTACTACCATTATTGATGGT
AATGGTAATAAAAATGCAATTAATAGTAGAATTAATCAGATTAGACAGCAGATACAAGAA
GCAACATCTGATTATGATAAAGAAAAGTTAAATGAAAGATTAGCTAAATTATCTGGTGGT
GTAGCAGTATTAAAAGTAGGTGCTGCTACTGAAGTTGAAATGAAAGAGAAAAAAGCACGA
GTAGAAGATGCATTACATGCTACTAGAGCGGCGGTAGAAGAAGGTGTTGTCCCTGGGGGT
GGTGTAGCTTTAGTTCGTGTTGCAGAAAAAATTTCCCGTATTAATGGTCAAAACGAATTG
ATATTATGTTAGTAAGAGATGATGATATACCTGGATTAATTATGGATGGAGTAGTAGAAT
TAGGAATTGTAGGTATAAATGTTTTAGAGGAAGAAAAATTAGCAAGAAAATTTTTAGGAA
CAGCTGCGCAGTCATATAAAATTTTACAAAATTTAGATTTTGGTTTATGTAGATTATCTT
TAGCAGTACCTATGGATACGGAATACTTAAATGTTTTTTGCTTAAAAAATGCGCGAATTG
CTACTTCGTATCCTCATTTATTAAAAAAATATTTTGATAAAAAAAGTATTTTTTTTAAAC
CATTTGTTTTAAATGGGTCAGTTGAAGTAGCATCTAATGCTGGATTAGCAGATGCTATTT
GCGATCTTGTATCAACGGGAGCAACATTGGAAGCTAATGGATTAAAAGAAGTGGAAGTAA
TTTATCGATCTAGTGCGTGTTTAGTATCTCAAAATATGAACAATATTCCATTATTTAAGT
ATCAATTAATTAAAAAATTATTAACACGTATTCAGGGAGTAATTAAAGCTAGAGAATCTA
AATATATAATGTTACATGCTCCTCGCGAAAAATTAGAAAAAGTGATTGGTTTATTAAAGG
GAGCTGAACGACCTACTGTTTTAGAATTAGTTGGAGATAATAGTAAAGTAGTATTACATA
TGGTGAGTAGTGAAACAGTATTTTGGGAAACTATGGAAAAATTAAAGAAATTAGGA
[68] 2836
NNNNNNNNNNNNNNNNNNNNNNNNNNNNNNNNNNNNNNNNNNNNNNNNNNNNNNNNNNNN
NNNNNNNNNNNNNNNNNNNNNNNNNNNNNNNNNNNNNNNNNNNNNNNNNNNNNNNNNNNN
NNNNNNNNNNNNNNNNNNNNNNNNNNNNNNNNNNNNNNNNNNNNNNNNNNNNNNNNNNNN
NNNNNNNNNNNNNNNNNNNNNNNNNNNNNNNNNNNNNNNNNNNNNNNNNNNNNNNNNNNN
NNNNNNNNNNNNNNNNNNNNNNNNNNNNNNNNNNNNNNNNNNNNNNNNNNNNNNNNNNNN
NNNNNNNNNNNNNNNNNNNNNNNNNNNNNNNNNNNNNNNNNNNNNNNNNNNNNNNNNNNN
NNNNNNNNNNNNNNNNNNNNNNNNNNNNNNNNNNNNNNNNNNNNNNNNNNNNNNNNNNNN
NNNNNNNNNNNNNNNNNNNNNNNNNNNNNNNNNNNNNNNNNNNNNNNNNNNNNNNNNNNN
NNNNNNNNNNNNNNNNNNNNNNNNNNNNNNNNNNNNNNNNNNNNNNNNNNNNNNNNNNNN
NNNNNNNNNNNNNNNNNNNNNNNNNNNNNNNNNNNNNNNNNNNNNNNNNNNNNNNNNNNN
NNNNNNNNNNNNNNNNNNNNNNNNNNNNNNNNNNNNNNNNNNNNNNNNNNNNNNNNNNAC
TATTATTAATTTGCTTAACAAATCAAATTTTAACAGGACTTTTTTTAGCATTTCATTACA
AAACAGATATCAATTTAGCATTTCAAAGAATTATTAATATTAATCGAAACATTAATTTTG
GTTGATTAATTCGTTCATTTCATGCTAATGGAGCATCAATATTTTTTATTATAATATATA
TACATATTAGACGAGGAATTTATTTAAACTCATTTAATTTTAAAATAACATGATTAATCG
GAGTAATTTTATTATTGTTAACTATAATAACAGCATTTGTTGGATATGTTTTACCTTGAG
GACAAATATCATTTTGAGGAGCTACAGTAATTACTAATCTTTTATCAGCTATCCCTTATT
TAGGAAATTCAATTGTAATTTGAATTTGAGGAGGATTTTCAATTAATAATGCAACTTTAA
CACGATTTTTTTCAATTCATTTTATCTTACCCTTTATTATTTTAATATTCATTTTTATAC
ACTTAATATTTCTTCACTTAACAGGATCAAATAATCCTATAGGAATTAACAGAAATTTTG
ATAAAATTTCATTTTCACCCTATTTTATTATTAAAGATTTAATTGGATTAATTATATTTT
TATGAATATTTCTTATACTAACATTATTATTCCCATTTATATTAAATGATCACAATAACT
TTATTATAGCTAATCCAATAATTACACCTAATCACATTCAACCAGAATGATATTTTTTAT
TTTCATACACAATCTTACGAGCAATCCCAAACAAATTANNNNNNNNNNNNNNNNNNNNNN
NNNNNNNNNNNNNNNNNNNNNNNNNNGTTTTTCTTGAGCTAC-GTTGTCATCGGTAACCT
TGTGGTAAGTATAA------------------TATCGTTTAC-----------------C
TACAAAAAAAAAAA------CGATG-ACTAG-ATGTAAAC-ACCG-AATGAGAT-GCAAA
CAAAC-------------GNNNNNNNNNNNNNNNNNNNNNNNNNNNNNNNNNNNNNNNNN
NNNNNNNNNNNNNAGTAGGTTTTTAATTT-------------------------------
------------------------TAATCTATTCAAATTATTTTTATAATT---------
------------------------------AATTGATATATTATTATTTTTAGACTCGTT
TCGAAGAAATCAAGAAAGAAGTCAGCAGTTATATTAAGAAAATTGGTTACAACCCAGCCG
CTGTTGCTTTCGTCCCAATCTCTGGATGGAACGGAGATAACATGTTGGAAGTTTCCGAAA
AAATGCCATGGTTCAAGGGATGGGCAGTTGAACGTAAAGAAGGAAAGGCTGACGGTAAAT
GTTTAATTGAAGCTTTAGATGCTATCCTGCCACCCAGTCGTCCAACTGACAAAGCTCTCC
GTCTTCCACTTCAGGTAT--ACAA------------------------------------
-----------------------TTTTCTGATTTTACTTTATAATTTAACTTG-ATAGTA
TTT---TTC-AAATTT--------------------------------------------
GTATTCATATTCA-----------------------------------------------
--------TTACACATATA-----------------------------------------
---------------------TTTCTCTATTTCAGGACGTATACAAGATAGGAGGTATTG
GAACAGTCCCCGTTGGTCGTGTGGAAACTGGTTTATTGAAACCCGGTATGGTTGTTGTAT
TCGCTCCTGCTAACATCACCACTGAAGTCAAGTCCGTGGAGATGCACCATGAAGCTTTGA
CAGAAGCTGTTCCCGGAGATAATGTTGGTTTCAACGTAAAGAACGTTTCAGTCAAAGAAT
TAAGACGTGGTTTCGTTGCTGGTGACACCAAGAACAACCCACCTAAGGGTGCTGCTGATT
TCACTGCCCAGGTAAGTTA-----GGAGATTTT-CATTATC------TACAATTAATGCT
A---ATATATGT-A---CGTTAANNNNNNNNNNNNNNNNNNNNNNNNNNNAGATTTAGAA
GGTGAAGCGTTAGCTACCTTAGTAGTAAATTCTATGAGAGGAATTGTTAAAGTATCTGCA
GTTAAAGCTCCTGGTTTTGGTGATCGTCGAAAAGCGATGTTGCAAGATATTTCTATTCTT
ACTGGCGGCTCTGTTATATCTGAAGAATTAGCTATGGAGTTAGAAAAATCTTCTTTAGAA
GATTTAGGACAAGCTAAACGTGTTGTAATTAGCAAAGATGCTACAACTATTATTGGCGGT
AATGGCGATAAACGTTCTATTAAAAATCGTATTAATCAAATTAGACAAGAAATACATGAA
GCGACATCTGATTATGATAAAGAAAAATTAAATGAACGTTTAGCAAAATTATCTGGTGGT
GTAGCGGTTTTAAAAGTAGGGGCAGCAACTGAAGTAGAAATGAAAGAAAAAAAAGCGCGT
GTTGAAGATGCATTACATGCAACACGAGCAGCTGTAGAAGAAGGAGTAGTACCTGGAGGA
GGTGTTGCTCTAGTTCGAGTAGCAGAAAAAATTTCTCGAATTAATGGTCAAAACGAATTG
ATATCATGTTAGTTAGAGATGATGATATCCCCGGTTTAATTATGGATAATGTAGTAGAAT
TAGGAATAATAGGCTCTAATGTTTTAGAAGAGACGTGTTTGACTAGGTCATTTATAGGGG
CTCCAGTC---TCTTATACTATTTTACAATATCTTGATTTTGGTATATGTCGTTTGTCTT
TGTCTACACCTTTAGATACGATGTATTCTGGAATTTCATGTTTAACGAATGCTCGTATTG
CAACATCATATCCAAATTTATTAAAGCGATATTTTGATGAAAAAAATATTCCATTTAAAC
CATTTGTTTTAAATGGTTCGGTAGAAGTGGCTTATAATTCAGGTTTAGCTGATGCAATAT
GTGATTTAGTTTCGACTGGAGCTACTTTGGAGGCGAATGGATTAAAGGAAGTAGAAACTA
TTTATCAGTCACGTGCATGCCTTATCTCCCGAACAACTAAAGACATGATTCCTGAGAAAA
AAAAATTTATTAAAAAATTGTTAAATCGTATTCAAGGAGTTATTAAAGCAAGAGAATCTA
AGTATATTATGTTACATATTGAAAAAAATAAATTAAATAAAATAATTAATTTATTAAAAG
GTGCTGAACAACCCACCATTTTAGAATTATCCGGTAACAAAAATAAAGTAGCTGTGCATT
TAGTTAGTACTGAAACAGTTTTTTGGGAAACTATAGAGCAGTTAAAATCATTAGGT
[69] 2837
AACTTTATATTTTATTTTTGGAATATGATCTGGGATAATAGGATCTTCACTTAGAATATT
AATTCGACTTGAATTAAGACAAATTAATTCAATTATTAATAATAATCAATTATATAATGT
AATTGTCACAATTCATGCATTTATTATAATTTTTTTTATAACTATACCTATTGTAATTGG
AGGTTTTGGAAATTGATTAATTCCTTTAATAATAGGATCACCTGATATAGCTTTTCCTCG
ATTAAATAATATTAGATTTTGATTACTACCCCCCTCACTAATATTAATAATTTGTAGATT
TATAATTAATAATGGAACAGGAACAGGATGAACAATTTATCCCCCATTATCAAATAATAT
TGCACATAATAATATTTCAGTAGATTTAACTATTTTTTCACTTCACTTAGCAGGTATTTC
ATCAATTTTAGGAGCAATTAATTTTATTTGTACAATTTTAAATATAATACCTAATAATCT
TAAACTTAATCAAATTCCTTTATTTCCTTGATCAATTTTAATTACAGCTATACTTTTAAT
TTTATCATTACCAATTTTAGCAGGTGCAATTACAATATTATTAACTGATCGAAATTTAAA
TACCTCATTCTTTGATCCTTCAGGGGGAGGAGATCCAATTTTATATCAACATTTATTTAT
TATTAATAATCTGCTTAATTAATCAAATTTTAACAGGATTATTTCTAGCATTTCACTATA
AAACAGATATTAATTTAGCATTTCAAAGAATTATTAATATAAATCGAAATATTAATTTTG
GTTGATTAATTCGATCATTTCATGCTAACGGAGCATCAATATTTTTTATTATAATATATA
TACATATTAGACGAGGAATCTATTATAATTCATTTAATTTTAAATTAACATGAACAATTG
GAGTAATATTGCTACTACTAACAATAATAACTGCATTTGTTGGATATGTTTTACCTTGAG
GACAAATATCATTTTGAGGAGCTACAGTAATTACTAATCTTTTATCAGCTATCCCTTATT
TAGGAAACTCAATTGTAATTTGAATTTGAGGAGGATTTTCAATTAATAATGCAACTTTAA
CACGATTTTTTTCAATTCATTTTATTTTACCATTTATTATTTTAATATTTATTTTTATAC
ATTTAATATTTTTACATTTAACAGGATCTAATAATCCATTAGGAATTAATAGAAATTTTG
ATAAAATTTCATTTTCACCTTATTTTATTATTAAAGATTTAATTGGATTAATTATATTTT
TATGAATATTTTTTATATTAACATTATTATATCCATTTATATTAAATGATCATAATAATT
TTATTATAGCAAATCCAATAATTACCCCAAATCATATTCAACCAGAATGATATTTTTTAT
TTTCTTATTCAATTTTACGAGCNNNNNNNNNNNNNNNNNNNNNNNNNNNNNNNNNNNNNN
NNNNNNNNNNNNNNNNNNNNNNNNCCGTTTTTCTTG-GCTAC-GTCGTCATCGGTAACCT
CGTGGTAAGTATAAGTATA------------AGATCGTTTAC-----------------C
TACAAAAAAAAAA-------CGACG-ACTAG-ACGTTAAC-ACCG-AATGAAAT-GCAAA
CAAAC-------------GAT---------ANNNNNNNNNNNNNNNNNNNNNNNNNNNNN
NNNNNNNNNNNNNNNNNNNNNNNNNNNNNNNNNNNNNNNNNNNNNNNNNNNNNNNNNNNN
NNNNNNNNNNNNNNNNNNNNNNNNNNNNNNNNNNNNNNNNNNNNNNNNNNNNNNNNNNNN
NNNNNNNNNNNNNNNNNNNNNNNNNNNNNNNNNNNNNNNNNNNNNNNNNNNNNNNNNNNN
NNNNNNNNNNNNNNNNNNNNNNNNNNNNNNNNNNNNNNNNNNNNNNNNNNNNNNNNNNNN
NNNNNNNNNNNNNNNNNNNNNNNNNNNNNNNNNNNNNNNNNNNNNNNNNNNNNNNNNNNN
NNNNNNNNNNNNNNNNNNNNNNNNNNNNNNNNNNNNNNNNNNNNNNNNNNNNNNNNNNNN
NNNNNNNNNNNNNNNNNNNNNNNNNNNNNNNNNNNNNNNNNNNNNNNNNNNNNNNNNNNN
NNNNNNNNNNNNNNNNNNNNNNNNNNNNNNNNNNNNNNNNNNNNNNNNNNNNNNNNNNNN
NNNNNNNNNNNNNNNNNNNNNNNNNNNNNNNNNNNNNNNNNNNNNNNNNNNNNNNNNNNN
NNNNNNNNNNNNNNNNNNNNNNNNNNNNNNNNNNNNNNNNNNNNNNNNNNNNNNNNNNNN
NNNNNNNNNNNNNNNNNNNNNNNNNNNNNNNNNNNNNNNNNNNNNNNNNNNNNNNNNNNN
NNNNNNNNNNNNNNNNNNNNNNNNNNNNNNNNNNNNNNNNNNNNNNNNNNNNNNNNNNNN
NNNNNNNNNNNNNNNNNNNNNNNNNNNNNNNNNNNNNNNNNNNNNNNNNNNNNNNNNNNN
NNNNNNNNNNNNNNNNNNNNNNNNNNNNNNNNNNNNNNNNNNNNNNNNNNNNNNNNNNNN
NNNNNNNNNNNNNNNNNNNNNNNNNNNNNNNNNNNNNNNNNNNNNNNNNNNNNNNNNNNN
NNNNNNNNNNNNNNNNNNNNNNNNNNNNNNNNNNNNNNNNNNNNNNNNNNNNNNNNNNNN
NNNNNNNNNNNNNNNNNNNNNNNNNNNNNNNNNNNNNNNNNNNNNNNNNNNNNNNNNNNN
NNNNNNNNNNNNNNNNNNNNNNNNNNNNNNNNNNNNNNNNNNNNNNNNNNNNNNNNNNNN
NNNNNNNNNNNNNNNNNNNNNNNNNNNNNNNNNNNNNNNNNNNNNNNNNNAGATTTAGAA
GGTGAAGCATTAGCAACCTTAGTAGTTAACTCTATGCGTGGTATCGTGAAGGTATCAGCA
GTTAAAGCTCCCGGTTTTGGGGATCGTCGAAAAGCAATGTTGCAAGATATTTCTATTCTT
ACAGGCGGTTCCGTGATATCTGAAGAATTAGCAATGGAATTAGAAAAATCTTCTTTAGAA
GATTTAGGGCAAGCAAAACGTGTTGTTATTAGTAAAGATGCGACTACTATCATTGGTGGT
AGTGGGGATAAACGTTCTATTAAAAACCGAATTCATCAAATTAGACAAGAGATACATGAA
GCAACTTCGGATTATGATAAAGAAAAGCTAAATGAACGTTTAGCAAAATTATCTGGAGGG
GTAGCTGTTTTAAAAGTGGGAGCAGCGACAGAAGTAGAAATGAAAGAAAAAAAAGCACGT
GTTGAAGATGCTTTACACGCAACTCGAGCAGCTGTTGAAGAAGGTGTTGTTCCTGGAGGA
GGAGTTGCTTTAGTTCGCGTAGCTGAAAAAATTTCTCGTCTTAATGGTCAAAACGAANNN
NNNNNNNNNNNNNNNNNNNNNNNNNNNNNNNNGGTTTAATTATGGATGGTATAGTGGAAT
TAGGCATTATTGGGTCTAATGTTTTAGAAGAAACTTGTTTGACGCGAGCGTTAGCACGTG
GTTCAATT---TCATATAAGGTTTTACAGCATCTTGATTTTGGAGTTTGTCGTCTTTCTC
TATCTGTTCCTTTTGATAAAGAGTATTCTAGTATTTCATGTTTAAAAAACGCTCGTATTG
CTACTTCGTATCCCAATTTATTAAAGAGATATTTTGATGAAAAAAATATTCCTTTTAAGC
CATTTGTATTAAATGGTTCGGTAGAAGTCGCTCATAATTCTGGTTTAGCAGATGCTATAT
GTGACTTAGTTTCTACCGGAGCAACGTTAGAAGCTAATGGATTACGTGAAGTAGAAACTA
TTTATCATTCACGAGCATGTTTGATTTCTCGTGAAGACCAGCATATGGCGATTGATAAGA
AAAGATTTATTCAGAAATTATTAAATCGTATTCAAGGTGTAATTAAAGCNNNNNNNNNNN
NNNNNNNNNNNNNNNNNNNNNNNNNNNNNNNNNNNNNNNNNNNNNNNNNNNNNNNNNNNN
NNNNNNNNNNNNNNNNNNNNNNNNNNNNNNNNNNNNNNNNNNNNNNNNNNNNNNNNNNNN
NNNNNNNNNNNNNNNNNNNNNNNNNNNNNNNNNNNNNNNNNNNNNNNNNNNNNNNN
[70] 2839
NNNNNNNNNNNNNNNNNNNNNNNNNNNNNNNNNNNNNNNNNNNNNNNNNNNNNNNNNNNN
NNNNNNNNNNNNNNNNNNNNNNNNNNNNNNNNNNNNNNNNNNNNNNNNNNNNNNNNNNNN
NNNNNNNNNNNNNNNNNNNNNNNNNNNNNNNNNNNNNNNNNNNNNNNNNNNNNNNNNNNN
NNNNNNNNNNNNNNNNNNNNNNNNNNNNNNNNNNNNNNNNNNNNNNNNNNNNNNNNNNNN
NNNNNNNNNNNNNNNNNNNNNNNNNNNNNNNNNNNNNNNNNNNNNNNNNNNNNNNNNNNN
NNNNNNNNNNNNNNNNNNNNNNNNNNNNNNNNNNNNNNNNNNNNNNNNNNNNNNNNNNNN
NNNNNNNNNNNNNNNNNNNNNNNNNNNNNNNNNNNNNNNNNNNNNNNNNNNNNNNNNNNN
NNNNNNNNNNNNNNNNNNNNNNNNNNNNNNNNNNNNNNNNNNNNNNNNNNNNNNNNNNNN
NNNNNNNNNNNNNNNNNNNNNNNNNNNNNNNNNNNNNNNNNNNNNNNNNNNNNNNNNNNN
NNNNNNNNNNNNNNNNNNNNNNNNNNNNNNNNNNNNNNNNNNNNNNNNNNNNNNNNNNNN
NNNNNNNNNNNNNNNNNNNNNNNNNNNNNNNNNNNNNNNNNNNNNNNNNNNNNNNNNNAC
TATTATTAATTTGCTTAACAAATCAAATTTTAACAGGACTTTTTTTAGCATTTCATTACA
AAACAGATATCAATTTAGCATTTCAAAGAATTATTAATATTAATCGAAACATTAATTTTG
GTTGATTAATTCGTTCATTTCATGCTAATGGAGCATCAATATTTTTTATTATAATATATA
TACATATTAGACGAGGAATTTATTTAAACTCATTTAATTTTAAAATAACATGATTAATCG
GAGTAATTTTATTATTGTTAACTATAATAACAGCATTTGTTGGATATGTTTTACCTTGAG
GACAAATATCATTTTGAGGAGCTACAGTAATTACTAATCTTTTATCAGCTATCCCTTATT
TAGGAAATTCAATTGTAATTTGAATTTGAGGAGGATTTTCAATTAATAATGCAACTTTAA
CACGATTTTTTTCAATTCATTTTATCTTACCCTTTATTATTTTAATATTCATTTTTATAC
ACTTAATATTTCTTCACTTAACAGGATCAAATAATCCTATAGGAATTAACAGAAATTTTG
ATAAAATTTCATTTTCACCCTATTTTATTATTAAAGATTTAATTGGATTAATTATATTTT
TATGAATATTTCTTATACTAACATTATTATTCCCATTTATATTAAATGATCACAATAACT
TTATTATAGCTAATCCAATAATTACACCTAATCACATTCAACCAGAATGATATTTTTTAT
TTTCATACACAATCTTACGAGCAATCCCAAACAAATTANNNNNNNNNNNNNNNNNNNNNN
NNNNNNNNNNNNNNNNNNNNNNNNNNNNNNTTCTTG-GCTAC-GTTGTCATCGGTAACCT
TGTGGTAAGTATAA------------------TATCGTT-AC-----------------C
TACAAAAAAAAAAA------CGATG-ACTAG-ATGTAAAC-ACCG-AATGAGAT-GCAAA
CAAAC-------------GANNNNNNNNNNNNNNNNNNNNNNNNNNNNNNNNNNNNNNNN
NNNCATACAGTG-AGTAGGTTTTTAATTT-------------------------------
------------------------TAATCTATTCAAATTATTTTTATAATT---------
------------------------------AATTGATATATTATTATTTTTAGACTCGTT
TCGAAGAAATCAAGAAAGAAGTCAGCAGTTATATTAAGAAAATTGGTTACAACCCAGCCG
CTGTTGCTTTCGTCCCAATCTCTGGATGGAACGGAGATAACATGTTGGAAGTTTCCGAAA
AAATGCCATGGTTCAAGGGATGGGCAGTTGAACGTAAAGAAGGAAAGGCTGACGGTAAAT
GTTTAATTGAAGCTTTAGATGCTATCCTGCCACCCAGTCGTCCAACTGACAAAGCTCTCC
GTCTTCCACTTCAGGTAT--ACAA------------------------------------
-----------------------TTTTCTGATTTTACTTTATAATTTAACTTG-ATAGTA
TTT---TTC-AAATTT--------------------------------------------
GTATTCATATTCA-----------------------------------------------
--------TTACACATATA-----------------------------------------
---------------------TTTCTCTATTTCAGGACGTATACAAGATAGGAGGTATTG
GAACAGTCCCCGTTGGTCGTGTGGAAACTGGTTTATTGAAACCCGGTATGGTTGTTGTAT
TCGCTCCTGCTAACATCACCACTGAAGTCAAGTCCGTGGAGATGCACCATGAAGCTTTGA
CAGAAGCTGTTCCCGGAGATAATGTTGGTTTCAACGTAAAGAACGTTTCAGTCAAAGAAT
TAAGACGTGGTTTCGTTGCTGGTGACACCAAGAACAACCCACCTAAGGGTGCTGCTGATT
TCACTGCCCAGGTAAGTTA-----GGAGATTTT-CATTATC------TACAAT-AATGCT
A---ATATATGTNNN--NNNNNNNNNNNNNNNNNNNNNNNNNNNNNNNNNAGATTTAGAA
GGTGAAGCGTTAGCTACCTTAGTAGTAAATTCTATGAGAGGAATTGTTAAAGTATCTGCA
GTTAAAGCTCCTGGTTTTGGTGATCGTCGAAAAGCGATGTTGCAAGATATTTCTATTCTT
ACTGGCGGCTCTGTTATATCTGAAGAATTAGCTATGGAGTTAGAAAAATCTTCTTTAGAA
GATTTAGGACAAGCTAAACGTGTTGTAATTAGCAAAGATGCTACAACTATTATTGGCGGT
AATGGCGATAAACGTTCTATTAAAAATCGTATTAATCAAATTAGACAAGAAATACATGAA
GCGACATCTGATTATGATAAAGAAAAATTAAATGAACGTTTAGCAAAATTATCTGGTGGT
GTAGCGGTTTTAAAAGTAGGGGCAGCAACTGAAGTAGAAATGAAAGAAAAAAAAGCGCGT
GTTGAAGATGCATTACATGCAACACGAGCAGCTGTAGAAGAAGGAGTAGTACCTGGAGGA
GGTGTTGCTCTAGTTCGAGTAGCAGAAAAAATTTCTCGAATTAATGGTCAAAACGAATTG
ATATCATGTTAGTTAGAGATGATGATATCCCCGGTTTAATTATGGATAATGTAGTAGAAT
TAGGAATAATAGGCTCTAATGTTTTAGAAGAGACGTGTTTGACTAGGTCATTTATAGGGG
CTCCAGTC---TCTTATACTATTTTACAATATCTTGATTTTGGTATATGTCGTTTGTCTT
TGTCTACACCTTTAGATACGATGTATTCTGGAATTTCATGTTTAACGAATGCTCGTATTG
CAACATCATATCCAAATTTATTAAAGCGATATTTTGATGAAAAAAATATTCCATTTAAAC
CATTTGTTTTAAATGGTTCGGTAGAAGTGGCTTATAATTCAGGTTTAGCTGATGCAATAT
GTGATTTAGTTTCGACTGGAGCTACTTTGGAGGCGAATGGATTAAAGGAAGTAGAAACTA
TTTATCAGTCACGTGCATGCCTTATCTCCCGAACAACTAAAGACATGATTCCTGAGAAAA
AAAAATTTATTAAAAAATTGTTAAATCGTATTCAAGGAGTTATTAAAGCAAGAGAATCTA
AGTATATTATGTTACATATTGAAAAAAATAAATTAAATAAAATAATTAATTTATTAAAAG
GTGCTGAACAACCCACCATTTTAGAATTATCCGGTAACAAAAATAAAGTAGCTGTGCATT
TAGTTAGTACTGAAACAGTTTTTTGGGAAACTATAGAGCAGTTAAAATCATTAGGT
[71] 2841
NNNNNNNNNNNNNNNNNNNNNNNNNNNNNNNNNNNNNNNNNNNNNNNNNNNNNNNNNNNN
NNNNNNNNNNNNNNNNNNNNNNNNNNNNNNNNNNNNNNNNNNNNNNNNNNNNNNNNNNNN
NNNNNNNNNNNNNNNNNNNNNNNNNNNNNNNNNNNNNNNNNNNNNNNNNNNNNNNNNNNN
NNNNNNNNNNNNNNNNNNNNNNNNNNNNNNNNNNNNNNNNNNNNNNNNNNNNNNNNNNNN
NNNNNNNNNNNNNNNNNNNNNNNNNNNNNNNNNNNNNNNNNNNNNNNNNNNNNNNNNNNN
NNNNNNNNNNNNNNNNNNNNNNNNNNNNNNNNNNNNNNNNNNNNNNNNNNNNNNNNNNNN
NNNNNNNNNNNNNNNNNNNNNNNNNNNNNNNNNNNNNNNNNNNNNNNNNNNNNNNNNNNN
NNNNNNNNNNNNNNNNNNNNNNNNNNNNNNNNNNNNNNNNNNNNNNNNNNNNNNNNNNNN
NNNNNNNNNNNNNNNNNNNNNNNNNNNNNNNNNNNNNNNNNNNNNNNNNNNNNNNNNNNN
NNNNNNNNNNNNNNNNNNNNNNNNNNNNNNNNNNNNNNNNNNNNNNNNNNNNNNNNNNNN
NNNNNNNNNNNNNNNNNNNNNNNNNNNNNNNNNNNNNNNNNNNNNNNNNNNNNNNNNNNN
NNNNNNNNNNNNNNNNNNNNNNNNNNNNNNNNNNNNNNNNNNNNNNNNNNNNNNNNNNNN
AAACAGAYATTAACTTAGCATTTCAAAGAATTATTAATATAAACCGAAATATCAATTTTG
GATGATTAATTCGATCATTACATGCTAATGGAGCATCAATATTTTTTATTATAATATATT
TACATATTAGACGAAGAATTTATATAAATTCTTTTAATTTTAAATTAACCTGATTAATTG
GAGTAATACTACTTTTATTAACTATAATAACTGCTTTCGTAGGATATGTTTTACCTTGAG
GACAAATATCATTCTGAGGTGCAACAGTAATTACAAATCTTTTATCAGCAATTCCTTATT
TAGGAAATTCTATTGTAATCTGAATTTGAGGAGGATTTTCTATTAATAATGCAACATTAA
CACGATTTTTCTCAATTCATTTCATTTTACCCTTTATAATTTTAATTATAATTTTCATTC
ACTTAATATTTTTACATATTACAGGATCCAATAATCCTTTAGGAATTAATAGTAATTTTG
ATAAAATTACATTCTCACCTTATTTTATTATTAAAGACTTAATTGGATTAATTTTATTTT
TATGAATTTTTTGCACTTTAACATTATTATTCCCTTATTTATTAAATGACCATAATAATT
TTGTTATAGCCAATCCAATAATTACACCTAATCACATNNNNNNNNNNNNNNNNNNNNNNN
NNNNNNNNNNNNNNNNNNNNNNNNNNNNNNNNNNNNNNTGAATCAATGTGGGACTGCTTA
CTCGTGGGCGAGCCGACGTGTATACCTTTTTTCTTG-GCTACCGTCGTCATCGGTAACCT
CGTGGTAAGTATAA------------------TATCGTTTAC---------ACCAAATA-
--------------------CGAC----TAG-GTGTAAAA-ACC--ATTT-----GCAAA
CGAACAATATCAAACGACGAT---------GATCATTATTTCAGGTACTTAATCTNNNNN
NNNNNNNNNNNNNNNNNNNNNNNNNNNNNNNNNNNNNNNNNNNNNNN--ACGGT------
------------------------------------------------------------
-------AAAAATTAATGGGTACATATATT----------------TTTTTAGACTCGTT
TCGAAGAAATCAAAAAAGAAGTCGGCAGTTACATTAAGAAAATTGGTTACAACCCAGCTG
CTGTTGCTTTCGTGCCCATCTCTGGATGGAATGGANATAACATGTTGGAAGTTTCCGAAA
AAATGTCATGGTTCAAGGGATGGGCTGTTGACCGTAAANAAGGAAAGGCTGACGGTAAAT
GTTTAATTGAAGCTTTGGATGCTATCCTGCCACCCANTCGCCCAACANACAAGGCTCTCC
GTCTTCCACTTCAGGTATATACTTTTTTTTT------TTTTTTT-----------CCCAG
ATTTGTTAATTATTTTTATTT---------------------------------------
------------------------------------------------------------
------------------------------------------------------------
------------------------------------------------------------
------------------------TTTGATTCTAGGACGTTTACAAGATAGGAGGTATTG
GAACAGTCCCAGTTGGTCGTGTGGAAACTGGTTTGTTAAAACCTGGTATGGTTGTTGTAT
TCGCTCCCGCCAACATCACCACTGAAGTTAAGTCTGTGGAGATGCACCACGAAGCTTTGA
TAGAAGCAGTTCCTGGAGACAATGTTGGTTTCAACGTAAAGAATGTTTCAGTAAAAGAAT
TAAGACGTGGTTTTGTTGCTGGTGACACAAAAAACAACCCACCCAAGGGTGCTGCCGATT
TCACTGCCCAGGTAAATTA-----GNNNNNNNNNNNNNNNNNNNNNNNNNNNNNNNNNNN
N--NNNNNNNNNNNNNNNNNNNNNNNNNNNNNNNNNNNNNNNNNNNNNNNAGATTTAGAA
GGAGAGGCTTTAGCAACTTTAGTAGTTAACTCTATGAGAGGAATAGTTAAAGTTTCTGCA
GTAAAAGCTCCGGGATTTGGTGATCGCAGAAAAGAGATGTTACAAGATATTTCAATTCTT
ACTGGTGGATCAGTAATTTCTGAAGAGTTAGCTATGGAATTGGAAAAATCTTCTTTAGAA
GACTTAGGGCAAGCTAAACGTATTGTTATTAATAAAGATTCTACTACAATTATTGATGGT
AATGGTAATAAAAATGCAATTAATAGTAGAATTACTCAGATTAGACAACAGATACAAGAA
GCTACATCTGATTATGATAAAGAAAAGTTAAATGAAAGATTGGCGAAATTATCTGGTGGT
GTAGCAGTATTGAAAGTAGGCGCTGCTACTGAAGTCGAGATGAAAGAGAAAAAAGCACGG
GTAGAAGATGCATTACATGCTACTAGAGCGGCTGTAGAAGAAGGTGTTGTTCCTGGGGGT
GGTGTAGCTTTAGTTCGTGTTGCAGAAAAAATTTCCCGTATTAATGGTCAAAACGAATTG
ATATTATGTTAGTAAGAGATGATGATATACCTGGATTAATTATGGATGGAGTAGTAGAAT
TAGGTATTGTAGGTGTAAATGTTTTAGAGGAAGAAAAATTAGAAAGAAAATTTTTAGGGA
TGGCTGCGCAGTCATATAAAATTTTACAAAATTTAGATTTTGGTTTGTGTAGATTATCTT
TAGCAATACCTATGGATATGGAATACTTAAATATTTTTTGTTTAAAAAATGCGCGAATTG
CTACTTCATATCCTCATTTATTAAAAAAATATTTTGATAGAAAAAATATTTTTTTTAAAC
CATTTGTTTTAAATGGTTCCGTTGAGGTAGCATCTAATGCTGGATTGGCGGATGCTATTT
GTGATCTTGTATCAACAGGAGCAACATTAGAAGCGAATGGATTAAAAGAAGTGGAGGTCA
TTTATCGATCTAACGCTTGTTTAGTATCTCAAAATATGAGTAATATTCCACTGTTTAAGT
ATCAATTAATTGAAAAGTTATTAACGCGTATTCAAGGGGTAATTAAAGCTAGAGAATCTA
AATATATTATGTTACATGCTCCTCGCGAACAATTAGAAAAGGTAATTGATTTACTAAAAG
GGGCTGAACGACCTACCGTTTTAGAATTAGTTGGGGATAAAAGTAAAGTAGTATTACATA
TGGTGAGCAGTGAAACAGTTTTTTGGGAAACTATGGAAAAATTAAAAAAATTAGGN
[72] 2858
AACTTTGTATTTTATCTTTGGAATTTGATCTGGTATAATAGGATCCTCACTTAGAATATT
AATTCGACTTGAATTAAGACAAATTAATTCAATTATTAATAATAATCAATTATATAATGT
AATTGTTACAATTCATGCATTTATTATAATTTTTTTTATAACTATACCTATTGTAATTGG
AGGTTTTGGAAATTGATTAATTCCATTAATAATAGGATCTCCTGATATAGCTTTTCCTCG
ATTAAATAATATTAGATTTTGATTATTACCCCCATCATTAATAATAATAATCTGTAGTTT
TATAATTAATAATGGAACAGGAACAGGATGAACAATTTATCCMCCATTATCTAATAATAT
TGCTCACAATAATATCTCAGTAGATTTAACTATTTTTTCTTTACATTTAGCAGGAATTTC
ATCAATTTTAGGAGCAATTAACTTTATTTGTACAATTTTAAATATAATACCAAATAACTT
AAAATTTAATCAAATTCCTTTATTTCCATGATCAATTTTAATCACAGCTTTATTACTAAT
TTTATCTTTACCAGTTTTAGCAGGTGCAATTACAATATTATTAACTGATCGAAATTTAAA
TACTTCATTTTTTGACCCTTCAGGTGGAGGAGATCCAATTTTATATCAACACTTATTTAT
TATTAATAATTTGTTTAATAAATCAAATTTTAACAGGACTATTTTTAGCATTTCATTATA
AAACAGATATCAATTTAGCATTCCAAAGAATTGTTAATATAAATCGAAATATTAATTTTG
GTTGATTAATCCGATCATTTCATGCTAATGGAGCATCAATATTCTTTATTATAATATATA
TACATATTAGACGAGGAATTTATTACAATTCATTTAATTTTAAATTAACATGATTAATTG
GAGTAATTTTATTATTATTAACTATAATAACTGCATTTGTAGGATATGTTTTACCTTGAG
GACAAATATCATTCTGAGGAGCCACAGTAATTACTAATCTTTTATCAGCTATTCCATATC
TTGGAAATTCAATTGTAATTTGAATTTGAGGAGGATTTTCAATTAATAATGCAACTTTAA
CACGATTTTTTTCAATACATTTTATTTTACCATTTATTATTTTAATATTTATTTTCATTC
ATTTAATATTTTTACATTTAACAGGATCAAATAATCCATTAGGAATTAATAGAAATTTTG
ACAAAATTTCATTTTCACCCTATTTTATTATTAAAGATTTAATTGGATTAATTTTATTTT
TATGAATATTTTTTATATTAACACTAATATACCCATTTATATTAAACGATCATAATAATT
TCATTATAGCTAACCCTATAATTACACCTAATCACATTCAACCAGAATGATACTTTTTAT
TTTCTTACTCAATTTTACGAGCAATTCCNNNNNNNNNNNNNNNNNNNNNNNNNNNNNNNN
NNNNNNNNNNNNNNNNNNNNNNNNNCGTTTTTCTTG-GCTACCGTTGTCATCGGTAACCT
CGTGGTAAGTATAAGTAAA------------AGATCGTTTAC-----------------C
TACAAAAAAAAGAAAAA---CGACG-ACTAG-ACGTAAAC-ACCG-AACGAAAT-GCAAA
CAAAC-------------GATNNNNNNNNNNNNNNNNNNNNNNNNNNNNNNNNNNNNNNN
NNNNNNNNNNNNNNNNNNNNNNNNNNNNNNNNNNNNNNNNNNNNNNNNNNNNNNNNNNNN
NNNNNNNNNNNNNNNNNNNNNNNNNNNNNNNNNNNNNNNNNNNNNNNNNNNNNNNNNNNN
NNNNNNNNNNNNNNNNNNNNNNNNNNNNNNNNNNNNNNNNNNNNNNNNNNNNNNNNNNNN
NNNNNNNNNNNNNNNNNNNNNNNNNNNNNNNNNNNNNNNNNNNNNNNNNNNNNNNNNNNN
NNNNNNNNNNNNNNNNNNNNNNNNNNNNNNNNNNNNNNNNNNNNNNNNNNNNNNNNNNNN
NNNNNNNNNNNNNNNNNNNNNNNNNNNNNNNNNNNNNNNNNNNNNNNNNNNNNNNNNNNN
NNNNNNNNNNNNNNNNNNNNNNNNNNNNNNNNNNNNNNNNNNNNNNNNNNNNNNNNNNNN
NNNNNNNNNNNNNNNNNNNNNNNNNNNNNNNNNNNNNNNNNNNNNNNNNNNNNNNNNNNN
NNNNNNNNNNNNNNNNNNNNNNNNNNNNNNNNNNNNNNNNNNNNNNNNNNNNNNNNNNNN
NNNNNNNNNNNNNNNNNNNNNNNNNNNNNNNNNNNNNNNNNNNNNNNNNNNNNNNNNNNN
NNNNNNNNNNNNNNNNNNNNNNNNNNNNNNNNNNNNNNNNNNNNNNNNNNNNNNNNNNNN
NNNNNNNNNNNNNNNNNNNNNNNNNNNNNNNNNNNNNNNNNNNNNNNNNNNNNNNNNNNN
NNNNNNNNNNNNNNNNNNNNNNNNNNNNNNNNNNNNNNNNNNNNNNNNNNNNNNNNNNNN
NNNNNNNNNNNNNNNNNNNNNNNNNNNNNNNNNNNNNNNNNNNNNNNNNNNNNNNNNNNN
NNNNNNNNNNNNNNNNNNNNNNNNNNNNNNNNNNNNNNNNNNNNNNNNNNNNNNNNNNNN
NNNNNNNNNNNNNNNNNNNNNNNNNNNNNNNNNNNNNNNNNNNNNNNNNNNNNNNNNNNN
NNNNNNNNNNNNNNNNNNNNNNNNNNNNNNNNNNNNNNNNNNNNNNNNNNNNNNNNNNNN
NNNNNNNNNNNNNNNNNNNNNNNNNNNNNNNNNNNNNNNNNNNNNNNNNNNNNNNNNNNN
NNNNNNNNNNNNNNNNNNNNNNNNNNNNNNNNNNNNNNNNNNNNNNNNNNNNNNNNNNNN
NNNNNNNNNNNNNNNNNNNNNNNNNNNNNNNNNNNNNNNNNNNNNNNNNNNNNNNNNNNN
NNNNNNNNNNNNNNNNNNNNNNNNNNNNNNNNNNNNNNNNNNNNNNNNNNNNNNNNNNNN
NNNNNNNNNNNNNNNNNNNNNNNNNNNNNNNNNNNNNNNNNNNNNNNNNNNNNNNNNNNN
NNNNNNNNNNNNNNNNNNNNNNNNNNNNNNNNNNNNNNNNNNNNNNNNNNNNNNNNNNNN
NNNNNNNNNNNNNNNNNNNNNNNNNNNNNNNNNNNNNNNNNNNNNNNNNNNNNNNNNNNN
NNNNNNNNNNNNNNNNNNNNNNNNNNNNNNNNNNNNNNNNNNNNNNNNNNNNNNNNNNNN
NNNNNNNNNNNNNNNNNNNNNNNNNNNNNNNNNNNNNNNNNNNNNNNNNNNNNNNNNNNN
NNNNNNNNNNNNNNNNNNNNNNNNNNNNNNNNNNNNNNNNNNNNNNNNNNNNNNNNNNNN
NNNNNNNNNNNNNNNNNNNNNNNNNNNNNNNNNNNNNNNNNNNNNNNNNNNNNNNNNNNN
NNNNNNNNNNNNNNNNNNNNNNNNNNNNNNNNNNNNNNNNNNNNNNNNNNNNNNNNNNNN
NNNNNNNNNNNNNNNNNNNNNNNNNNNNNNNNNNNNNNNNNNNNNNNNNNNNNNNNNNNN
NNNNNNNNNNNNNNNNNNNNNNNNNNNNNNNNNNNNNNNNNNNNNNNNNNNNNNNNNNNN
NNNNNNNNNNNNNNNNNNNNNNNNNNNNNNNNNNNNNNNNNNNNNNNNNNNNNNNNNNNN
NNNNNNNNNNNNNNNNNNNNNNNNNNNNNNNNNNNNNNNNNNNNNNNNNNNNNNNNNNNN
NNNNNNNNNNNNNNNNNNNNNNNNNNNNNNNNNNNNNNNNNNNNNNNNNNNNNNNNNNNN
NNNNNNNNNNNNNNNNNNNNNNNNNNNNNNNNNNNNNNNNNNNNNNNNNNNNNNNNNNNN
NNNNNNNNNNNNNNNNNNNNNNNNNNNNNNNNNNNNNNNNNNNNNNNNNNNNNNNNNNNN
NNNNNNNNNNNNNNNNNNNNNNNNNNNNNNNNNNNNNNNNNNNNNNNNNNNNNNNNNNNN
NNNNNNNNNNNNNNNNNNNNNNNNNNNNNNNNNNNNNNNNNNNNNNNNNNNNNNNNNNNN
NNNNNNNNNNNNNNNNNNNNNNNNNNNNNNNNNNNNNNNNNNNNNNNNNNNNNNNNNNNN
NNNNNNNNNNNNNNNNNNNNNNNNNNNNNNNNNNNNNNNNNNNNNNNNNNNNNNNN
[73] 2862b
AAATTTATATTTTATTTTTGGAATATGATCTGGAATAATAGGATCATCACTTAGAATTTT
AATTCGACTTGAATTAAGTCAAATTAATTCAATTATTAATAATAATCAATTATATAATGT
AATTGTTACAATTCATGCATTTATTATAATTTTTTTTATAACAATACCTATTGTAATTGG
AGGATTTGGAAATTGATTAATTCCGTTAATAATAGGATCTCCTGATATAGCTTTTCCTCG
ATTAAATAATATTAGATTTTGATTATTACCACCATCATTAATAATAATAATTTGTAGATT
TATAATTAATAATGGAACAGGAACAGGATGAACAATTTATCCTCCATTATCAAATAATAT
TGCTCATAATAATATTTCAGTAGATTTAACTATTTTTTCTCTTCATTTAGCAGGAATTTC
ATCAATTTTAGGAGCAATTAATTTTATTTGCACAATTTTAAATATAATACCTAATAATTT
AAAATTAAATCAAATTCCATTATTTCCATGATCAATTTTAATTACAGCCTTACTTTTAAT
TTTATCTTTACCAGTTTTAGCAGGAGCAATTACAATACTATTAACAGATCGAAATTTAAA
TACTTCATTTTTTGATCCATCAGGAGGTGGAGATCCAATTTTATATCAACATTTATTTNN
NNNNNNNNNNNNNNNNNNNNNNNNNNNNNNNNNNNNGTATATTTTTAGCATTTCACTATA
AAACAGATATTAATTTAGCATTTCAAAGAATTATCAATATAAACCGAAATATTAATTTTG
GTTGATTAATCCGATCATTTCATGCTAACGGAGCATCAATATTTTTTATTATAATATATA
TACATATTAGACGAAGAATTTACTTAAATTCATTCAACTTTAAAATAACATGATTAATTG
GAGTTTTATTATTACTAATAACTATAATAACTGCATTCGTTGGATATGTATTACCTTGAG
GACAAATATCATTTTGAGGAGCAACAGTAATTACAAATCTTTTATCAGCTATTCCTTATT
TAGGAAATTCAATTGTAATTTGAATTTGAGGAGGATTTTCAATTAATAATGCAACTTTAA
CACGATTCTTTTCAATTCATTTTATTTTACCATTTATTATTATAATAATAATTTTTATTC
ATTTAATATTTTTACATATAACAGGATCTAATAATCCATTAGGAATTAATAGAAATTTTG
ACAAAATCTCATTTTCACCTTATTTTATTATTAAAGATTTAATTGGATTAATTATATTTA
TATGAATTTTCATTACATTAACATTAATATTTCCATTTATATTAAATGATCATAATAATT
TTATTATAGCTAACTCAATAATTACTCCTAACCACATTCAACCAGAATGATATTTTTTAT
TTTCATATACAATTTTACGAGCAATCCCTAATAAATTATGAATCAATGTGGGACTGCTTA
CTCGTGGGCGAACCGACGTGTATACCGTTTTTCTTG-GCTACCGTTGTCATCGGTAACCT
CGTGGTAAGTA--CAA----------------TATCGTTAAC-----------------C
TACAAAAAAGAA--------CGATG-ACTAG-GCGTAAAC-ACCG-AATGAGAC-GCAAA
CGAAC-------------GAT---------AATCATTGTTCCAGGTGCTTAACCTNNNNN
NNNNNNNNNNNNNNNNNNNNNTTTAATTT-------------------------------
------------------------AAATCTATTAAAATTTGAATGAGAAGAATT------
------------------------------CATTATTATATTATTATTTTTAGACTCGTT
TCGAAGAAATTAAGAAAGAAGTCAGCAGTTATATTAAGAAAATTGGTTACAACCCAGCCG
CTGTTGCTTTCGTTCCAATCTCTGGATGGAATGGAGATAACATGTTGGAAGTTTCCGAAA
AGATGCCATGGTTCAAGGGATGGGCAGTTGAACGTAAAGAAGGCAAGGCTGACGGTAAAT
GTTTAATTGAAGCTTTAGATGCTATCCTGCCACCCAGTCGTCCAACAGACAAAGCTCTCC
GTCTTCCACTTCAGGTATATACAA------------------------------------
-----------------------TTTTTTGTTTTATT-----TAAT---------AAATA
TTT---TTC-AAATTT--------------------------------------------
TAATTAATTTTCATTA--------------------------------------------
-----------TATATGTGTATTTATA---------------------------------
---------------------TTTCCTTACTTCAGGACGTTTACAAGATAGGAGGTATTG
GAACAGTCCCTGTTGGTCGTGTGGAAACTGGTTTATTGAAACCCGGTATGGTTGTTGTAT
TCGCTCCTGCTAATATCACCACTGAAGTTAAGTCTGTGGAGATGCACCACGAAGCTTTGA
CAGAAGCTGTTCCCGGAGATAATGTTGGTTTCAACGTAAAGAACGTTTCAGTCAAAGAAT
TAAGACGTGGTTTCGTTGCTGGTGACACTAAGAACAACCCACCTAAGGGTGCTGCCGATT
TCACTGCCCAGGTAAGTTT----AAGAGATTTT-CATTACT------TCCAATTTATACT
A---ATATATATTT---CGTTAAATAGGTTATTGTATTGAACCACCCTGGNNNNNNNNNN
NNNNNNNNNNNNNNNNNNNNNNNNNNNNNNNNNNNNNNNNNNNNNNNNNNNNNNNNNNNN
NNNNNNNNNNNNNNNNNNNNNNNNNNNNNNNNNNNNNNNNNNNNNNNNNNNNNNNNNNNN
NNNNNNNNNNNNNNNNNNNNNNNNNNNNNNNNNNNNNNNNNNNNNNNNNNNNNNNNNNNN
NNNNNNNNNNNNNNNNNNNNNNNNNNNNNNNNNNNNNNNNNNNNNNNNNNNNNNNNNNNN
NNNNNNNNNNNNNNNNNNNNNNNNNNNNNNNNNNNNNNNNNNNNNNNNNNNNNNNNNNNN
NNNNNNNNNNNNNNNNNNNNNNNNNNNNNNNNNNNNNNNNNNNNNNNNNNNNNNNNNNNN
NNNNNNNNNNNNNNNNNNNNNNNNNNNNNNNNNNNNNNNNNNNNNNNNNNNNNNNNNNNN
NNNNNNNNNNNNNNNNNNNNNNNNNNNNNNNNNNNNNNNNNNNNNNNNNNNNNNNNNNNN
NNNNNNNNNNNNNNNNNNNNNNNNNNNNNNNNNNNNNNNNNNNNNNNNNNNNNNNNNTTG
ATGTTATGTTAGTACGAGATGATGATATTCCGGGTTTAATTATGGATGGTGTAGTAGAAT
TAGGTATTATTGGCGCCAATGTTTTAGAAGAAAAATGTTTAACTCGATCATTGGCTGGAG
AGTTAGTG---TCGTATTCTATTTTGGAATATCTTGATTTTGGTATTTGTCGTTTATCTT
TATCTGTTCCACTGGATATGGAATATTCTAGCATTATGTGTTTAAAGAATGCTCGTATTG
CAACATCCTATCCTAATTTATTGAAACGATATTTTGATACAAAAAACATTTCTGTTAAAC
CATTTGTATTAAACGGTTCTGTTGAAATAGCATATAATTCTGGGTTATCTGATGCTATAT
GTGATTTGGTATCTACTGGAGCAACATTAGAAGCTAATGGTTTAAGAGAAGTAGAAACTA
TTTATAATTCTCGAGCTTGTTTAATTTCATGTAAAGATAAGGATATAGTTCCTGAAAAAA
AAATTTTTGTAAATAAATTATTGAATCGTATTCAAGGGGTTATTAAAGCCAGAGAATCAA
AATATATTATGTTGCATATTTCTAAAAAAAAATTATCTAAAGTAACTGATTTGTTGCAAG
GCGCTGAACGACCAACTATTTTAGAATTGTCCGATTATCCAAATAAAGTAGCGTTACATA
TGGTAAGTAGTGAAACAGTTTTTTGGAAAACTATAGAGCAGTTAAANNNNNNNNNN
[74] 2863
AACTTTATATTTTATCTTTGGAATTTGATCTGGTATAATAGGATCTTCACTTAGAATATT
AATTCGACTTGAATTAAGACAAATCAATTCAATTATTAATAATAATCAATTATATAATGT
AATTGTTACAATTCATGCATTTATTATAATTTTTTTTATAACTATACCTATTGTAATTGG
AGGTTTTGGAAATTGATTAATTCCATTAATAATAGGATCCCCTGATATAGCTTTCCCTCG
ATTAAATAATATTAGATTTTGATTATTACCACCATCATTAATAATAATAATTTGTAGTTT
TATAATCAATAATGGAACAGGGACAGGATGAACGATTTACCCACCATTATCTAATAATAT
TGCTCATAATAATATCTCAGTAGATTTAACTATTTTTTCTTTACATTTAGCAGGAATTTC
ATCAATTTTAGGAGCAATTAACTTTATTTGTACAATTTTAAATATAATACCAAATAATTT
AAAAATTAATCAAATTCCTTTATTTCCATGATCAATTCTAATCACAGCTTTATTATTAAT
TTTATCTTTACCAGTTTTAGCAGGTGCAATTACAATATTATTAACTGATCGAAATTTAAA
TACTTCATTTTTTGACCCTTCAGGTGGAGGAGATCCAATTTTATATCAACATTTATTTAC
TATTAATAATTTGTTTAATAAATCAAATTTTAACAGGGCTATTTTTAGCATTTCATTATA
AAACAGACATCAATTTAGCATTCCAAAGAATTATTAATATAAATCGAAATATTAATTTTG
GTTGATTAATCCGATCATTTCATGCTAATGGAGCATCAATATTCTTTATTATAATATATA
TACATATTAGACGAGGAATTTATTACAATTCATTTAATTTTAAATTAACATGATTAATTG
GAGTAATTTTATTATTATTAACTATAATAACTGCATTTGTAGGATACGTTTTACCTTGAG
GACAAATATCATTTTGAGGAGCTACAGTAATTACTAATCTTTTATCAGCCATTCCCTATC
TTGGAAATTCAATTGTAATTTGAATTTGAGGAGGATTTTCAATTAATAATGCAACTTTAA
CACGATTTTTTTCAATACATTTTATTTTACCATTCATTATTTTAATATTTATCTTTATTC
ATTTAATATTTTTACATTTAACAGGATCAAATAATCCATTAGGAATTAATAGAAATTTTG
ATAAAATTTCATTTTCACCATACTTTATCATCAAAGATTTAATTGGATTAATCTTATTTT
TATGAATATTTTTTATTTTAACATTACTATATCCATTTATATTAAATGATCATAATAATT
TTATTATAGCTAACCCTATAATTACACCTAATCACATTCAGCCAGAATGATACTTTTTAT
TTTCTTACTCAATTTTACGAGCAATTCCAAACAAATTANNNNNNNNNNNNNNNNNNNNNN
NNNNNNNNNNNNNNNNNNNNNNNNNNNNTTTTCTTG-GCTAC-GTTGTCATCGGTAACCT
CGTGGTAAGTATAAGTAAA-------------GATCGTTTAC-----------------C
TACAAAAAAAAAAAAA----CGACG-ACTAG-ACGTAAAC-ACCG-AACGAAAT-GCAAA
CAAAC-------------GATNNNNNNNNNNNNNNNNNNNNNNNNNNNNNNNNNNTGAAC
CACCATACAGTGAAGTATGTTTTTAATTT-------------------------------
------------------------TAATCTATTCAATATTGAATGATAATT---------
------------------------------AATTGATATATTATTATTTTTAGACTCGTT
TTGAAGAAATCAAGAAAGAAGTCAGCAGTTATATTAAGAAAATTGGTTACAACCCAGCCG
CTGTTGCTTTCGTCCCAATCTCTGGATGGAACGGAGATAACATGTTGGAAGTTTCCGAAA
AAATGCCATGGTTCAAGGGATGGGCAGTTGAACGTAAAGAAGGAAAGGCTGACGGTAAAT
GTTTAATTGAAGCTTTAGATGCTATCCTGCCACCCAGTCGTCCAACTGACAAAGCTCTCC
GTCTTCCACTTCAGGTAT--ACAA------------------------------------
-----------------------TTTTCTGATTTTACTTT--------------GTAATA
TTT---TTC-AAATTT--------------------------------------------
TWGATCATATTCATTAAA------------------------------------------
-----------TATATATA-----------------------------------------
---------------------TTTCTCTACTTTAGGACGTATACAAGATAGGTGGTATTG
GAACAGTCCCCGTTGGTCGTGTTGAAACTGGTTTATTGAAACCCGGTATGGTTGTTGTAT
TCGCTCCTGCTAACATCACCACTGAAGTTAAGTCTGTGGAGATGCACCACGAAGCTTTGA
CAGAAGCTGTTCCCGGAGATAATGTTGGTTTCAACGTAAAGAACGTTTCAGTCAAAGAAT
TAAGACGTGGTTTCGTTGCTGGTGACACCAAGAACAACCCACCTAAGGGTGCTGCCGATT
TCACTGCCCAGGTAAGTT------ATAGATTTT-CATTTTT------TTGAATTCATGCT
A---ATATATGTTA---TGTTTAATAGGTTATTGTATTGAACCACCCTGGAGATTTAGAA
GGTGAAGCGTTAGCAACTTTAGTTGTTAATTCGATGCGAGGAATTGTTAAAGTATCAGCA
GTTAAAGCTCCTGGTTTTGGGGATAGAAGAAAATCGATGTTACAAGATATTGCTATTCTT
ACTGGTGGTTCTTTAATATCCGAAGAATTAGCAATGGAATTAGAAAAGTCTTCTTTAGAA
GATTTAGGTCAAGCAAAACGCGTAGTGATTAGCAAAGATACTACTACTATTATTGGCGGA
AATGGAAACAAAAGTTCTATTAAAAATCGTATTCATCAAATCAGACAGGAGATACATGAA
GCAACTTCTGATTATGATAAAGAAAAGTTAAATGAACGTTTGGCAAAATTATCTGGTGGT
GTAGCTGTTTTAAAAGTTGGAGCTGCAACTGAAGTAGAAATGAAAGAAAAAAAAGCTCGT
GTTGAAGACGCATTACATGCAACTCGAGCAGCTGTTGAAGAAGGCGTGGTTCCTGGAGGA
GGAGTTGCTTTAGTGCGAGTAGCTGAAAAAATTTCTAGACTTAATGGTCAAAACGAANNN
NNNNNNNNNNNNNNNNNNNNNNNNNNNNNNNNGGTTTAATTATGGATGGTATAGTAGAAT
TAGGTATTATTGGATCTAACGTTTTAGAGGAAACATGCTTTACTCGATTATTAGTAGGGG
ATTCAGTA---TCATACAATGTTTTACAAAATCTTGATTTTGGTGTTTGCCGCTTATCAT
TATCAGTTCCCTTAGATATGCAGTATTCTAGTATTTTATGTTTGAAAAACGCTCGTATCG
CAACATCATATCCTCATTTATTAAAGCGATATTTTGATAAAAAGGATATTCCATTTAAAC
CATTTGTATTAAATGGTTCGGTAGAAGTTGCGCATAATTCCGGTTTAGCAGATGCAATAT
GTGATTTAGTTTCTACCGGAGCTACGTTAGAGGCTAATGGATTGAGGGAAGTAGAAACGA
TTTATCATTCACGAGCGTGTTTAATTTCTCGTGAGGAAAAGCATATGTCTGCTCAAAAAA
TAAAATTCATTCGTAAGTTATTAAATCGTATTCAGGGAGTTATTAAAGCCCGAGAATCNN
NNNNNNNNNNNNNNNNNNNNNNNNNNNNNNNNNNNNNNNNNNNNNNNNNNNNNNNNNNNN
NNNNNNNNNNNNNNNNNNNNNNNNNNNNNNNNNNNNNNNNNNNNNNNNNNNNNNNNNNNN
NNNNNNNNNNNNNNNNNNNNNNNNNNNNNNNNNNNNNNNNNNNNNNNNNNNNNNNN
[75] 2865
AACATTATATTTTATTTTTGGAGTATGGTCTGGAATAATAGGATCATCACTTAGAATAAT
AATTCGACTTGAATTAAGTCAAATTAATTCAATTATTAATAATAATCAAATATATAATGT
AATTGTAACAATTCATGCATTCATTATAATCTTTTTTATAACTATACCTATTGTAATTGG
AGGTTTTGGAAATTGATTGATTCCATTAATAATAGGATCCCCAGATATAGCTTTTCCACG
ATTAAATAACATTAGATTTTGATTATTACCACCATCATTAATAATAATAATCTGTAGATT
CATAATTAATAATGGAACAGGAACAGGATGAACAATTTATCCACCTCTATCAAATAATAT
TGCACATAATAATATTTCAGTAGATTTAACTATTTTCTCTTTACATTTAGCAGGAATTTC
ATCAATTTTAGGAGCTATTAACTTTATTTGTACAATTTTAAATATAATACCTAATAATTT
AAAATTAAATCAAATTCCATTATTTCCCTGATCAATTTTAATTACAGCTATACTTTTAAT
TTTATCATTACCAGTTCTAGCAGGTGCTATTACAATATTATTAACAGATCGAAATTTAAA
TACCTCATTCTTTGACCCATCAGGAGGAGGGGATCCAATCTTATATCAACATTTATTTNN
NNNNNNNNNNNNGCTTATTTAATCAAATCTTAACAGGATTATTTTTAGCATTTCATTATA
AAACAGATATTAATTTAGCATTTCAAAGAATTATTAATATAAACCGAAATATTAATTTTG
GATGATTAATTCGCTCATTCCATGCAAATGGAGCATCAATATTCTTTATTATAATATATA
TACATATTAGACGAGGAATCTATATAAATTCTTTTAATTTTAAAATAACATGATTAATTG
GGGTAATTTTATTATTATTAACTATAATAACTGCATTTGTAGGATATGTTTTACCATGAG
GTCAAATATCATTTTGAGGAGCAACAGTAATTACAAACCTTTTATCAGCCATTCCTTACT
TAGGAAATTCAATCGTAATTTGAATTTGAGGAGGATTTTCAATTAATAATGCAACTTTAA
CACGATTTTTTTCAATTCACTTTATTTTACCATTTATTATTTTAATATTTATTTTTATAC
ATTTAATATTTCTTCACATAACCGGATCAAATAATCCATTAGGAATTAATAGAAATTTTG
ATAAAATCTCATTTTCACCTTACTTCATTATTAAAGATATAATTGGATTAATCATATTTT
TATGAATATTTTTTATATTAACATTAATATTTCCATTTTTATTAAATGATCATAATAACT
TTATTATAGCTAACTCAATAATTACCCCAAATCATATTCAACCAGAATGATACTTTTTAT
TTTCATACNNNNNNNNNNNNNNNNNNNNNNNNNNNNNNTGAATCAATGTGGGACTGCTTA
CTCGTGGGCGAACCGACGTGTATACCGTTTTTCTTG-GCTACCGTTGTCATCGGTAACCT
CGTGGTATGTATACAA----------------TATCGTTTAC-----------------C
TACAAAGAAAA---------CGACG-ACTAG-GCGTAAAC-GCCG-AATGAGAT-GCAAA
CGAAC-------------TGT---------AATCATTGTTCCAGGTGCTTAATCTNNNNN
NNNNNNNNNNNNNNNNNNNNNNNNNNNNNNNNNNNNNNNNNNNNNNNNNNNNNNNNNNNN
NNNNNNNNNNNNNNNNNNNNNNNNNNNNNNNNNNNNNNNNNNNNNNNNNNNNNNNNNNNN
NNNNNNNNNNNNNNNNNNNNNNNNNNNNNNNNNNNNNNNNNNNNNNNNNNNNNNNNNNNN
NNNNNNNNNNNNNNNNNNNNNNNNNNNNNNNNNNNNNNNNNNNNNNNNNNNNNNNNNNNN
NNNNNNNNNNNNNNNNNNNNNNNNNNNNNNNNNNNNNNNNNNNNNNNNNNNNNNNNNNNN
NNNNNNNNNNNNNNNNNNNNNNNNNNNNNNNNNNNNNNNNNNNNNNNNNNNNNNNNNNNN
NNNNNNNNNNNNNNNNNNNNNNNNNNNNNNNNNNNNNNNNNNNNNNNNNNNNNNNNNNNN
NNNNNNNNNNNNNNNNNNNNNNNNNNNNNNNNNNNNNNNNNNNNNNNNNNNNNNNNNNNN
NNNNNNNNNNNNNNNNNNNNNNNNNNNNNNNNNNNNNNNNNNNNNNNNNNNNNNNNNNNN
NNNNNNNNNNNNNNNNNNNNNNNNNNNNNNNNNNNNNNNNNNNNNNNNNNNNNNNNNNNN
NNNNNNNNNNNNNNNNNNNNNNNNNNNNNNNNNNNNNNNNNNNNNNNNNNNNNNNNNNNN
NNNNNNNNNNNNNNNNNNNNNNNNNNNNNNNNNNNNNNNNNNNNNNNNNNNNNNNNNNNN
NNNNNNNNNNNNNNNNNNNNNNNNNNNNNNNNNNNNNNNNNNNNNNNNNNNNNNNNNNNN
NNNNNNNNNNNNNNNNNNNNNNNNNNNNNNNNNNNNNNNNNNNNNNNNNNNNNNNNNNNN
NNNNNNNNNNNNNNNNNNNNNNNNNNNNNNNNNNNNNNNNNNNNNNNNNNNNNNNNNNNN
NNNNNNNNNNNNNNNNNNNNNNNNNNNNNNNNNNNNNNNNNNNNNNNNNNNNNNNNNNNN
NNNNNNNNNNNNNNNNNNNNNNNNNNNNNNNNNNNNNNNNNNNNNNNNNNNNNNNNNNNN
NNNNNNNNNNNNNNNNNNNNNNNNNNNNNNNNNNNNNNNNNNNNNNNNNNNNNNNNNNNN
NNNNNNNNNNNNNNNNNNNNNNNNNNNNNNNNNNNNNNNNNNNNNNNNNNAGATTTAGAA
GGTGAAGCTTTAGCTACCTTGGTAGTGAATTCGATGAGAGGAATCGTGAAGGTATCAGCA
GTTAAAGCTCCTGGTTTTGGAGACCGTAGAAAAGCAATGTTGCAAGATATTTCTATTTTA
ACTGGCGGTTCAGTAATATCTGAAGAATTAGCAATGGAATTAGACAAATCTTCTTTAGAG
GATTTAGGACAAGCGAAACGCGTAGTAATTAATAAAGATTCGACTACTATAATTGGCGGA
AATGGAAATAAAGATGCTATTAAATGTCGAATTAATCAAATTAAACAAGAAATAAATGAA
GCAACATCCGATTATGATAAAGAAAAATTAAATGAGCGTTTAGCAAAATTATCTGGTGGT
GTAGCTGTTCTAAAAGTTGGAGCTGCAACTGAAGTAGAAATGAAAGAAAAAAAAGCTCGT
GTTGAAGACGCTTTACATGCAACAAGGGCAGCTGTAGAAGAAGGTGTAGTTCCAGGTGGA
GGAGTAGCTCTTGTTCGTGTAGCAGAAAAAATTTCTCGTTTAAATGGTCAAAACGAANNN
NNNNNNNNNNNNNNNNNNNNNNNNNNNNNNNNNNNNNNNNNNNNNNNNNNNNNNNNNNNN
NNNNNNNNNTTGGATCTAACGTTTTAGAGGAACAATGCTTAACACGATTGTGTACTGAAG
AAGCCGTT---TCATACACTATTTTACAAAATCTAGATTTTGGAATTTGTCGTTTATCTT
TATCAGTACCTCTAGATATGGAATATTCTGGAATTTTGTGTTTAAAAAATTCTCGTATTG
CAACATCTTATCCTAATTTATTAAAAAGATATTTTGATCAAAAAGGTATTCCATTTAAGC
CTTTTGTATTAAACGGTTCTGTAGAAATTGCTTATAATTCGGGGTTAGCTGATGCAATAT
GTGATTTAGTATCTACTGGCGCAACTTTAGAAGCTAATGGATTGCGCGAAGTAGAAACAA
TTTATAATTCTCGAGCTTGTTTAATTTCTCGTGAAGAAAAGTATATGATACCTGAAAAAA
AAAAATTTATTAATAAATTATTAAATCGAATTCAGGGAGTCATTAAAGCCNNNNNNNNNN
NNNNNNNNNNNNNNNNNNNNNNNNNNNNNNNNNNNNNNNNNNNNNNNNNNNNNNNNNNNN
NNNNNNNNNNNNNNNNNNNNNNNNNNNNNNNNNNNNNNNNNNNNNNNNNNNNNNNNNNNN
NNNNNNNNNNNNNNNNNNNNNNNNNNNNNNNNNNNNNNNNNNNNNNNNNNNNNNNN
[76] 2867
AACTTTATATTTTATCTTTGGAATTTGATCTGGTATAATAGGATCTTCACTTAGAATATT
AATTCGACTTGAATTAAGACAAATCAATTCAATTATTAATAATAATCAATTATATAATGT
AATTGTTACAATTCATGCATTTATTATAATTTTTTTTATAACTATACCTATTGTAATTGG
AGGTTTTGGAAATTGATTAATTCCATTAATAATAGGATCCCCTGATATAGCTTTCCCTCG
ATTAAATAATATTAGATTTTGATTATTACCACCATCATTAATAATAATAATTTGTAGTTT
TATAATCAATAATGGAACAGGGACAGGATGAACGATTTACCCACCATTATCTAATAATAT
TGCTCATAATAATATCTCAGTAGATTTAACTATTTTTTCTTTACATTTAGCAGGAATTTC
ATCAATTTTAGGAGCAATTAACTTTATTTGTACAATTTTAAATATAATACCAAATAATTT
AAAAATTAATCAAATTCCTTTATTTCCATGATCAATTCTAATCACAGCTTTATTATTAAT
TTTATCTTTACCAGTTTTAGCAGGTGCAATTACAATATTATTAACTGATCGAAATTTAAA
TACTTCATTTTTTGACCCTTCAGGTGGAGGAGATCCAATTTTATATCAACATTTATTTAC
TATTAATAATTTGTTTAATAAATCAAATTTTAACAGGGCTATTTTTAGCATTTCATTATA
AAACAGACATCAATTTAGCATTCCAAAGAATTATTAATATAAATCGAAATATTAATTTTG
GTTGATTAATCCGATCATTTCATGCTAATGGAGCATCAATATTCTTTATTATAATATATA
TACATATTAGACGAGGAATTTATTACAATTCATTTAATTTTAAATTAACATGATTAATTG
GAGTAATTTTATTATTATTAACTATAATAACTGCATTTGTAGGATACGTTTTACCTTGAG
GACAAATATCATTTTGAGGAGCTACAGTAATTACTAATCTTTTATCAGCCATTCCCTATC
TTGGAAATTCAATTGTAATTTGAATTTGAGGAGGATTTTCAATTAATAATGCAACTTTAA
CACGATTTTTTTCAATACATTTTATTTTACCATTCATTATTTTAATATTTATCTTTATTC
ATTTAATATTTTTACATTTAACAGGATCAAATAATCCATTAGGAATTAATAGAAATTTTG
ATAAAATTTCATTTTCACCATACTTTATCATCAAAGATTTAATTGGATTAATCTTATTTT
TATGAATATTTTTTATTTTAACATTACTATATCCATTTATATTAAATGATCATAATAATT
TTATTATAGCTAACCCTATAATTACACCTAATCACATTCAGCCAGAATGATACTTTTTAT
TTTCTTACTCAATTTTACGAGCAATTCCAANNNNNNNNNNNNNNNNNNNNNNNNNNNNNN
NNNNNNNNNNNNNNNNNNNNNNNNNNGTTTTTCTTG-GCTACCGTTGTCATCGGTAACCT
CGTGGTAAGTATAAGTAAA------------AGATCGTTTAC-----------------C
TACAAAAAAAAAAAAAAA--CGACG-ACTAG-ACGTAAAC-ACCG-AACGAAAT-GCAAA
CAAAC-------------GNNNNNNNNNNNNNNNNNNNNNNNNNNNNNNNNNNNNNNNNN
NNNNNNNNNNNNNNNNNNNNNNNNNNNNNNNNNNNNNNNNNNNNNNNNNNNNNNNNNNNN
NNNNNNNNNNNNNNNNNNNNNNNNNNNNNNNNNNNNNNNNNNNNNNNNNNNNNNNNNNNN
NNNNNNNNNNNNNNNNNNNNNNNNNNNNNNNNNNNNNNNNNNNNNNNNNNNNNNNNNNNN
NNNNNNNNNNNNNNNNNNNNNNNNNNNNNNNNNNNNNNNNNNNNNNNNNNNNNNNNNNNN
NNNNNNNNNNNNNNNNNNNNNNNNNNNNNNNNNNNNNNNNNNNNNNNNNNNNNNNNNNNN
NNNNNNNNNNNNNNNNNNNNNNNNNNNNNNNNNNNNNNNNNNNNNNNNNNNNNNNNNNNN
NNNNNNNNNNNNNNNNNNNNNNNNNNNNNNNNNNNNNNNNNNNNNNNNNNNNNNNNNNNN
NNNNNNNNNNNNNNNNNNNNNNNNNNNNNNNNNNNNNNNNNNNNNNNNNNNNNNNNNNNN
NNNNNNNNNNNNNNNNNNNNNNNNNNNNNNNNNNNNNNNNNNNNNNNNNNNNNNNNNNNN
NNNNNNNNNNNNNNNNNNNNNNNNNNNNNNNNNNNNNNNNNNNNNNNNNNNNNNNNNNNN
NNNNNNNNNNNNNNNNNNNNNNNNNNNNNNNNNNNNNNNNNNNNNNNNNNNNNNNNNNNN
NNNNNNNNNNNNNNNNNNNNNNNNNNNNNNNNNNNNNNNNNNNNNNNNNNNNNNNNNNNN
NNNNNNNNNNNNNNNNNNNNNNNNNNNNNNNNNNNNNNNNNNNNNNNNNNNNNNNNNNNN
NNNNNNNNNNNNNNNNNNNNNNNNNNNNNNNNNNNNNNNNNNNNNNNNNNNNNNNNNNNN
NNNNNNNNNNNNNNNNNNNNNNNNNNNNNNNNNNNNNNNNNNNNNNNNNNNNNNNNNNNN
NNNNNNNNNNNNNNNNNNNNNNNNNNNNNNNNNNNNNNNNNNNNNNNNNNNNNNNNNNNN
NNNNNNNNNNNNNNNNNNNNNNNNNNNNNNNNNNNNNNNNNNNNNNNNNNNNNNNNNNNN
NNNNNNNNNNNNNNNNNNNNNNNNNNNNNNNNNNNNNNNNNNNNNNNNNNNNNNNNNNNN
NNNNNNNNNNNNNNNNNNNNNNNNNNNNNNNNNNNNNNNNNNNNNNNNNNNNNNNNNNNN
NNNNNNNNNNNNNNNNNNNNNNNNNNNNNNNNNNNNNNNNNNNNNNNNNNNNNNNNNNNN
NNNNNNNNNNNNNNNNNNNNNNNNNNNNNNNNNNNNNNNNNNNNNNNNNNNNNNNNNNNN
NNNNNNNNNNNNNNNNNNNNNNNNNNNNNNNNNNNNNNNNNNNNNNNNNNNNNNNNNNNN
NNNNNNNNNNNNNNNNNNNNNNNNNNNNNNNNNNNNNNNNNNNNNNNNNNNNNNNNNNNN
NNNNNNNNNNNNNNNNNNNNNNNNNNNNNNNNNNNNNNNNNNNNNNNNNNNNNNNNNNNN
NNNNNNNNNNNNNNNNNNNNNNNNNNNNNNNNNNNNNNNNNNNNNNNNNNNNNNNNNNNN
NNNNNNNNNNNNNNNNNNNNNNNNNNNNNNNNNNNNNNNNNNNNNNNNNNNNNNNNNNNN
NNNNNNNNNNNNNNNNNNNNNNNNNNNNNNNNNNNNNNNNNNNNNNNNNNNNNNNNNNNN
NNNNNNNNNNNNNNNNNNNNNNNNNNNNNNNNNNNNNNNNNNNNNNNNNNNNNNNNNNNN
NNNNNNNNNNNNNNNNNNNNNATGATATTCCGGGATTAATTATGGATGGTATAGTAGAAT
TAGGTATTATTGGATCTAACGTTTTAGAGGAAACATGCTTTACTCGATTATTAGTAGGGG
ATTCAGTA---TCATACAATGTTTTACAAAATCTTGATTTTGGTGTTTGCCGCTTATCAT
TATCAGTTCCCTTAGATATGCAGTATTCTAGTATTTTATGTTTGAAAAACGCTCGTATCG
CAACATCATATCCTCATTTATTAAAGCGATATTTTGATAAAAAGGATATTCCATTTAAAC
CATTTGTATTAAATGGTTCGGTAGAAGTTGCGCATAATTCCGGTTTAGCAGATGCAATAT
GTGATTTAGTTTCTACCGGAGCTACGTTAGAGGCTAATGGATTGAGGGAAGTAGAAACGA
TTTATCATTCACGAGCGTGTTTAATTTCTCGTGAGGAAAAGCATATGTCTGCTCAAAAAA
TAAAATTCATTCGTAAGTTATTAAATCGTATTCAGGGAGTTATTAAAGCCCGAGAATCAA
AATATATNNNNNNNNNNNNNNNNNNNNNNNNNNNNNNNNNNNNNNNNNNNNNNNNNNNNN
NNNNNNNNNNNNNNNNNNNNNNNNNNNNNNNNNNNNNNNNNNNNNNNNNNNNNNNNNNNN
NNNNNNNNNNNNNNNNNNNNNNNNNNNNNNNNNNNNNNNNNNNNNNNNNNNNNNNN
[77] 2870a
AAATTTATATTTTATTTTTGGAATATGATCTGGAATAATAGGATCATCACTTAGAATTTT
AATTCGACTTGAATTAAGTCAAATTAATTCAATTATTAATAATAATCAATTATATAATGT
AATTGTTACAATTCATGCATTTATTATAATTTTTTTTATAACAATACCTATTGTAATTGG
AGGATTTGGAAATTGATTAATTCCATTAATAATAGGATCTCCTGATATAGCTTTTCCTCG
ATTAAATAATATTAGATTTTGATTATTACCACCATCATTAATAATAATAATTTGTAGATT
TATAATTAATAATGGAACAGGAACAGGATGAACAATTTATCCTCCATTATCAAATAATAT
TGCTCATAATAATATTTCAGTAGATTTAACTATTTTTTCTCTTCATTTAGCAGGAATTTC
ATCAATTTTAGGAGCAATTAATTTTATTTGCACAATTTTAAATATAATACCTAATAATTT
AAAATTAAATCAAATTCCATTATTTCCATGATCAATTTTAATTACAGCCTTACTTTTAAT
TTTATCTTTACCAGTTTTAGCAGGAGCAATTACAATATTATTAACAGATCGAAATTTAAA
TACTTCATTTTTTGATCCATCAGGAGGTGGAGATCCAATTTTATATCAACATTTATTTAC
TATTAATAATTTGCTTAATTAATCAAATTTTAACAGGTATATTTTTAGCATTTCACTATA
AAACAGATATTAATTTAGCATTTCAAAGAATTATCAATATAAACCGAAATATTAATTTTG
GTTGATTAATTCGATCATTTCATGCTAACGGAGCATCAATATTTTTTATTATAATATATA
TACATATTAGACGAAGAATTTACTTAAATTCATTCAACTTTAAAATAACATGATTAATTG
GAGTTTTATTATTATTAATAACTATAATAACTGCATTCGTTGGATATGTATTACCTTGAG
GACAAATATCATTTTGAGGAGCAACAGTAATTACAAATCTTTTATCAGCTATTCCTTATT
TAGGAAATTCAATTGTAATTTGAATTTGAGGAGGATTTTCAATTAATAATGCAACTTTAA
CACGATTCTTTTCAATTCATTTTATTTTACCATTTATTATTATAATAATAATTTTTATTC
ATTTAATATTTTTACATATAACAGGATCTAATAATCCATTAGGAATTAATAGAAATTTTG
ACAAAATCTCATTTTCACCTTATTTTATTATTAAAGATTTAATTGGATTAATTATATTTA
TATGAATTTTCATTACATTAACATTAATATTTCCATTTATATTAAATGATCATAATAATT
TTATTATAGCTAACTCAATAATTACTCCTAACCATATTCAACCAGAATGATATTTTTTAT
TTTCATATACAATTTTACGAGCAATCCCTAATAAATTATGAATCAATGTGGGACTGCTTA
CTCGTGGGCGAACCGACGTGTATACCGTTTTTCTTG-GCTACCGTTGTCATCGGTAACCT
CGTGGTAAGTA--CAA----------------TATCGTTAAC-----------------C
TACAAAAAAGAA--------CGATG-ACTAG-GCGTAAAC-ACCG-AATGAGAC-GCAAA
CGAAC-------------GAT---------AATCATTGTTCCAGGTGCTTAACCTTGAAC
CACCATACAGTGAAGTATGTTTTTAATTT-------------------------------
------------------------AAATCTATTAAAATTTGAATGAGAAGA---------
---------------------------ATTCATTATTATATTATTATTTTTAGACTCGTT
TCGAAGAAATTAAGAAAGAAGTCAGCAGTTATATTAAGAAAATTGGTTACAACCCAGCCG
CTGTTGCTTTCGTTCCAATCTCTGGATGGAATGGAGATAACATGTTGGAAGTTTCCGAAA
AGATGCCATGGTTCAAGGGATGGGCAGTTGAACGTAAAGAAGGCAAGGCTGACGGTAAAT
GTTTAATTGAAGCTTTAGATGCTATCCTGCCACCCAGTCGTCCAACAGACAAAGCTCTCC
GTCTTCCACTTCAGGTATATACAA------------------------------------
-----------------------TTTTTTG-TTTTATTTA--------------ATAAAT
ATT--TTTC-AAATTT--------------------------------------------
----TAAT----------------------------------------------------
---------TAATTTTCATTATATATGTGTATTTATA-----------------------
---------------------TTTCCTTACTTCAGGACGTTTACAAGATAGGAGGTATTG
GAACAGTCCCTGTTGGTCGTGTGGAAACTGGTTTATTGAAACCCGGTATGGTTGTTGTAT
TCGCTCCTGCTAATATCACCACTGAAGTTAAGTCTGTGGAGATGCACCACGAAGCTTTGA
CAGAAGCTGTTCCCGGAGATAATGTTGGTTTCAACGTAAAGAACGTTTCAGTCAAAGAAT
TAAGACGTGGTTTCGTTGNNNNNNNNNNNNNNNNNNNNNNNNNNNNNNNNNNNNNNNNNN
NNNNNNNNNNNNNNNNNNNNNNNNNNNNNNNNNNNNNNNNNNNNNNNNNNNNNNNNNNNN
NNNNNNNNNNNNNNN--NNNNNNNNNNNNNNNNNNNNNNNNNNNNNNNNNAGATTTAGAA
GGTGAAGCATTAGCTACATTAGTAGTTAACTCAATGAGAGGTATTGTTAAAGTATCTGCG
GTTAAAGCTCCTGGTTTTGGAGATCGCCGAAAAGCAATGTTACAAGATATTTCTATTCTT
ACCGGCGGTTCTGTAATCTCGGAAGAATTAGCAATGGAGCTAGATAAAACTTCTTTAGAG
GATTTGGGACAAGCAAAACGCGTAGTCATTAATAAAGATGCAACAACTATTATTGGCGGT
AATGGTGACAAAAACGCTATTAAAAGTCGCATTAATCAACTTCGACAAGAAATAAATGAA
GCGACATCTGATTACGATAAAGAAAAATTAAATGAACGTTTAGCTAAATTATCCGGCGGA
GTTGCAGTTTTAAAAGTTGGTGCTGCAACAGAAGTAGAAATGAAAGAGAAAAAAGCACGT
GTTGAAGATGCCTTACATGCAACAAGAGCGGCAGTAGAAGAAGGTGTTGTACCTGGTGGG
GGAGTAGCATTAGTGCGCGTAGCGGAAAAAATTTCACGTATTAATGGTCAAAACGAATTG
ATGTTATGTTAGTACGAGATGATGATATTCCGGGTTTAATTATGGATGGTGTAGTAGAAT
TAGGTATTATTGGCGCTAATGTTTTAGAAGAAAAATGTTTAACTCGATCATTGGCTGGAG
AGTTAGTA---TCGTATTCTATTTTGGAATATCTTGATTTTGGTATTTGTCGTTTATCTT
TATCTGTTCCACTGGATATGGAATATTCTAGCATTATGTGTTTAAAGAATGCTCGTATTG
CAACATCCTATCCTAATTTATTGAAACGATATTTTGATACAAAAAACATTTCTGTTAAAC
CATTTGTATTAAACGGTTCTGTTGAAATAGCATATAATTCTGGGTTATCTGATGCTATAT
GTGATTTGGTATCTACTGGAGCAACATTAGAAGCTAATGGTTTAAGAGAAGTAGAAACTA
TTTATAATTCTCGAGCTTGTTTAATTTCATGTAAAGATAAGGATATAGTTCCTGAAAAAA
AAATTTTTGTAAATAAATTATTGAATCGTATTCAAGGGGTTATTAAAGCCAGAGAATCAA
AATATATTATGTTGCATATTTCTAAAAAAAAATTATCTAAAGTAACTGATTTGTTGCAAG
GCGCTGAACGACCAACTATTTTAGAATTGTCCGATTATCCAAATAAAGTAGCGTTACATA
TGGTAAGTAGTGAAACAGTTTTTTGGAAAACTATAGAGCAGTTAAAAGCGTTAGGT
[78] 2870b
AACTTTATATTTTATTTTTGGAATATGATCTGGAATAATAGGATCATCTCTTAGAATATT
AATTCGACTTGAATTAAGTCAAATTAATTCAATTATTAATAATAACCAATTATATAATGT
AATTGTTACAATTCATGCATTTATTATAATTTTTTTTATAACTATACCTATTGTAATTGG
AGGATTTGGAAATTGATTAATTCCATTAATAATAAGATCTCCTGATATAGCTTTTCCTCG
ATTAAATAATATTAGATTTTGATTATTGCCTCCTTCATTAATAATAATAATTTGTAGATT
TATAATCAATAATGGAACAGGAACAGGATGAACAATTTATCCACCATTATCAAATAATAT
TGCTCACAATAATATTTCAGTAGATTTAACTATTTTTTCTTTACATTTAGCAGGAATTTC
ATCAATTTTAGGAGCAATTAATTTTATTTGCACAATTTTAAATATAACAATTAATAATTT
AAAATTAAATCAAATTCCATTATTTCCATGATCAATTTTAATTACAGCCTTACTTCTAAT
TTTATCATTACCAGTATTAGCAGGAGCAATTACAATATTATTAACAGATCGAAATTTAAA
TACTTCATTCTTTGATCCATCAGGAGGTGGAGATCCAATTTTATATCAACATTTATTTAT
TATTAATAATTTGTTTAATAAATCAAATTTTTACAGGTCTATTTTTAGCATTTCACTATA
AAACAGATATTAATTTAGCATTTCAAAGAATTATTAATATAAACCGAAACATTAATTTTG
GTTGATTAATTCGATCATTACATGCCAATGGAGCATCAATATTTTTTATCATTATATATA
TACATATTAGACGAGGAATTTATCTAAATTCATTTAATTTTAAATTAACATGATTAATTG
GAGTATTAATATTTTTAATAACTATAATAACTGCATTTGTTGGATATGTTTTACCTTGAG
GACAAATATCATTTTGAGGGGCTACAGTAATTACAAATCTTTTATCAGCTATTCCTTATT
TAGGAAATTCAATTGTAATCTGAATTTGAGGAGGATTCTCAATTAATAATCCAACATTAA
CACGATTCTTCTCAATTCATTTTATTTTACCATTTATCATTAGAATAATAATTTTTTTTC
ATTTAATATTTCTACATATAACAGGATCTAATAATCCATTAGGAATTAATAGAAATTTTG
ATAAAATCTCATTTTCACCATATTTTATTATTAAAGATTTAATTGGATTAATTATATTCA
TATGAACATTTATTATATTAAGATTAATATTCCCATTTTTATTAAATGACCATAATAATT
TTATTATAGCTAACTCAATAATAACACCTAATCATATTCAACCAGAATGATATTTTTTAT
TCTCTTATACAATTTTACGAGCAATTCCTAATAAACTATGAATCAATGTGGGACTGCTTA
CTCGTGGGCGAACCGACGTGTATACCGTTTTTCTTG-GCTACCGTTGTCATCGGTAACCT
CGTGGTAAGTA--CAA----------------TATTGTTAAC-----------------C
TACAAAAAAGAA--------CGATG-ACTAG-GCGTAAAC-ACCG-AATGAGAC-GCAAA
CGAAC-------------GAT---------AATTATTGTTCCAGGTCCTTAACCTTGAAC
CACCATACAGTGAAGTATGTTTTTAATTT-------------------------------
---------TAATTATTCTAATTTTAATCTATTAAAATTTGAATGATAAGA---------
-------------------------GAATTTATTGATATATTATTATTTTTAGACTCGTT
TCGAAGAAATTAAGAAAGAAGTCAGCAGTTATATTAAGAAAATTGGTTACAACCCAGCCG
CTGTTGCTTTCGTTCCAATCTCTGGATGGAATGGAGATAACATGTTGGAAGTTTCCGAAA
AGATGCCATGGTTCAAGGGATGGGCAGTTGAACGTAAAGAAGGCAAGGCTGACGGTAAAT
GTTTAATTGAAGCTTTAGATGCTATCCTGCCACCCAGTCGTCCAACAGACAAAGCTCTCC
GTCTTCCACTTCAGGTATATACAA------------------------------------
-----------------------TTTTTTG-TTTTATTTT--------------ATAAAT
ATT--TTTC-AAATTT--------------------------------------------
----TCAT----------------------------------------------------
-------TATATATATATATATATTTATGTATTTATA-----------------------
---------------------TTTCTCTACTTCAGGACGTTTACAAGATAGGAGGTATTG
GAACAGTCCCCGTTGGTCGTGTGGAAACTGGTTTATTGAAACCCGGTATGGTTGTTGTAT
TCGCTCCTGCTAACATCACCACTGAAGTTAAGTCTGTGGNNNNNNNNNNNNNNNNNNNNN
NNNNNNNNNNNNNNNNNNNNNNNNNNNNNNNNNNNNNNNNNNNNNNNNNNNNNNNNNNNN
NNNNNNNNNNNNNNNNNNNNNNNNNNNNNNNNNNNNNNNNNNNNNNNNNNNNNNNNNNNN
NNNNNNNNNNNNNNNNNNNNNNNNNNNNNNNNNNNNNNNNNNNNNNNNNNNNNNNNNNNN
NNNNNNNNNNNNNNN--NNNNNNNNNNNNNNNNNNNNNNNNNNNNNNNNNAGATTTAGAA
GGTGAAGCATTAGCTACCTTAGTAGTTAATTCTATGAGAGGAATTGTTAAAGTATCTGCT
GTTAAAGCGCCCGGCTTTGGAGATCGTCGAAAAGCAATGTTGCAAGATATTTCTATTCTT
ACGGGAGGTTCTGTAATATCTGAAGAATTAGCAATGGATTTAGATAAAGCCTCTTTAGAA
GATTTAGGCCAAGCAAAACGTGTTGTTATTAATAAAGATGCGACTACTATTATTGGTGGA
AATGGTGATAAACATGCCATTCAAAGTCGTATTAATCAAATTAGACAGGAAGTAAGTGAA
GCAACGTCTGATTATGATAAAGAAAAATTGAATGAACGTTTAGCCAAATTATCTGGCGGT
GTAGCGGTTTTAAAAGTAGGAGCTGCTACAGAAGTAGAGATGAAAGAGAAAAAAGCTCGT
GTTGAAGATGCTTTACATGCAACTAGAGCAGCAGTAGAAGAAGGAGTTGTTCCTGGTGGA
GGTGTTGCTTTAGTGCGTGTTGCAGAAAAAATTTCGCGTATTAATGGTCAAAACGAANNN
NNNNNNNNNNNNNNNNNNNNNNNNNNNNNNNNGGTTTA-TTATGGACGGTGTTGTAGAAT
TAGGAATTATTGGTTCGAATGTTTTAGAAGAACAATGTTTAACAAGATTATTAGCTGGAG
AATTAGTT---TCATATACTATTTTACAATATCTAGACTTTGGTATTTGTAGATTGTCTG
TATCTGTTCCCTTAGACATGAAATATACTAATATTTTTTGTTTAAGAAATTCACGTATTG
CTACCTCTTATCCTAATTTATTAAAAAGATATTTTGATAAAAAAAATATTCCCTTTAAGC
CATTTGTTTTAAATGGATCAGTTGAAGTAGCACATAATTCTGGTTTAGCTGATGCAATCT
GTGATTTGGTTTCTACGGGAGCGACATTAGAAGCTAATGGCTTAAGAGAAGTAGAAACTA
TTTATAATTCTCGAGCTTGTTTGATTTCTCGAGAAGATAAAGATATGATTCCTAAAAAAA
AAAAACTTATCAACAAATTATTAAATCGTATTCAAGGCGTTATCAAAGCTCGAGAGTCAA
AATATATTATGTTACATATTTCAAAAAAACAATTATGCAAAGTAACTAATTTATTAAAGG
GCGCTGAACAACCAACTATTTTAGAGTTATTTGGTAATCCAGATAAAGTAGTGTTACATA
TGGTCAGTAGTGAAACAATNNNNNNNNNNNNNNNNNNNNNNNNNNNNNNNNNNNNN
[79] 2871
AACTTTATATTTTATCTTTGGAATTTGATCTGGTATAATAGGATCTTCACTTAGAATATT
AATTCGACTTGAATTAAGACAAATCAATTCAATTATTAATAATAATCAATTATATAATGT
AATTGTTACAATTCATGCATTTATTATAATTTTTTTTATAACTATACCTATTGTAATTGG
AGGTTTTGGAAATTGATTAATTCCATTAATAATAGGATCCCCTGATATAGCTTTCCCTCG
ATTAAATAATATTAGATTTTGATTATTACCACCATCATTAATAATAATAATTTGTAGTTT
TATAATCAATAATGGAACAGGGACAGGATGAACGATTTACCCACCATTATCTAATAATAT
TGCTCATAATAATATCTCAGTAGATTTAACTATTTTTTCTTTACATTTAGCAGGAATTTC
ATCAATTTTAGGAGCAATTAACTTTATTTGTACAATTTTAAATATAATACCAAATAATTT
AAAAATTAATCAAATTCCTTTATTTCCATGATCAATTCTAATCACAGCTTTATTATTAAT
TTTATCTTTACCAGTTTTAGCAGGTGCAATTACAATATTATTAACTGATCGAAATTTAAA
TACTTCATTTTTTGACCCTTCAGGTGGAGGAGATCCAATTTTATATCAACATTTATTTAC
TATTAATAATTTGTTTAATAAATCAAATTTTAACAGGGCTATTTTTAGCATTTCATTATA
AAACAGACATCAATTTAGCATTCCAAAGAATTATTAATATAAATCGAAATATTAATTTTG
GTTGATTAATCCGATCATTTCATGCTAATGGAGCATCAATATTCTTTATTATAATATATA
TACATATTAGACGAGGAATTTATTACAATTCATTTAATTTTAAATTAACATGATTAATTG
GAGTAATTTTATTATTATTAACTATAATAACTGCATTTGTAGGATACGTTTTACCTTGAG
GACAAATATCATTTTGAGGAGCTACAGTAATTACTAATCTTTTATCAGCCATTCCCTATC
TTGGAAATTCAATTGTAATTTGAATTTGAGGAGGATTTTCAATTAATAATGCAACTTTAA
CACGATTTTTTTCAATACATTTTATTTTACCATTCATTATTTTAATATTTATCTTTATTC
ATTTAATATTTTTACATTTAACAGGATCAAATAATCCATTAGGAATTAATAGAAATTTTG
ATAAAATTTCATTTTCACCATACTTTATCATCAAAGATTTAATTGGATTAATCTTATTTT
TATGAATATTTTTTATTTTAACATTACTATATCCATTTATATTAAATGATCATAATAATT
TTATTATAGCTAACCCTATAATTACACCTAATCACATTCAGCCAGAATGATACTTTTTAT
TTTCTTACTCAATTTTACGAGCAATTCCAAACAAATTANNNNNNNNNNNNNNNNNNNNNN
NNNNNNNNNNNNNNNNNNNNNNNNCCGTTTTTCTTG-GCTAC-GTTGTCATCGGTAACCT
CGTGGTAAGTATAAGTAAA------------AGATCGTTTAC-----------------C
TACAAAAAAAAAAAAAA---CGACG-ACTAG-ACGTAAAC-ACCG-AACGAAAT-GCAAA
CAAAC-------------GATNNNNNNNNNNNNNNNNNNNNNNNNNNNNNNNNNNTGAAC
CACCATACAGTGAAGTATGTTTTTAATTT-------------------------------
------------------------TAATCTATTCAATATTGAAGGATAATT---------
------------------------------AATTGATRTATTATTATTTTTAGGCTCGTT
TTGAAGAAATCAAGAAAGAAGTCAGCAGTTATATTAAGAAAATTGGTTACAACCCAGCCG
CTGTTGCTTTCGTCCCAATCTCTGGATGGAACGGAGATAACATGTTGGAAGTTTCCGAAA
AAATGCCATGGTTCAAGGGATGGGCAGTTGAACGTAAAGAAGGAAAGGCTGACGGTAAAT
GTTTAATTGAAGCTTTAGATGCTATCCTGCCACCCAGTCGTCCAACTGACAAAGCTCTCC
GTCTTCCACTTCAGGTAT--ACAA------------------------------------
-----------------------TTTTCTGATTTTACTTT--------------GTAATA
TTT---TTC-AAATTT--------------------------------------------
TAGATCATATTCATTAAA------------------------------------------
-----------TATATATA-----------------------------------------
---------------------TTTCTCTACTTTAGGACGTATACAAGATAGGTGGTATTG
GAACAGTCCCCGTTGGTCGTGTTGAAACTGGTTTATTGAAACCCGGTATGGTTGTTGTAT
TCGCTCCTGCTAACATCACCACTGAAGTTAAGTCTGTGGAGATGCACCACGAAGCTTTGA
CAGAAGCTGTTCCCGGAGATAATGTTGGTTTCAACGTAAAGAACGTTTCAGTCAAAGAAT
TAAGACGTGGTTTCGTTGCTGGTGACACCAAGAACAACCCACCTAAGGGTGCTGCCGATT
TCACTGCCCAGGTAAGTT------ATAGATTTT-CATTTTT------TTGAATTCATGCT
A---ATATATGTTA---TGTTTNNNNNNNNNNNNNNNNNNNNNNNNNNNNNNNNNNNNNN
NNNNNNNNNNNNNNNNNNNNNNNNNNNNNNNNNNNNNNNNNNNNNNNNNNNNNNNNNNNN
NNNNNNNNNNNNNNNNNNNNNNNNNNNNNNNNNNNNNNNNNNNNNNNNNNNNNNNNNNNN
NNNNNNNNNNNNNNNNNNNNNNNNNNNNNNNNNNNNNNNNNNNNNNNNNNNNNNNNNNNN
NNNNNNNNNNNNNNNNNNNNNNNNNNNNNNNNNNNNNNNNNNNNNNNNNNNNNNNNNNNN
NNNNNNNNNNNNNNNNNNNNNNNNNNNNNNNNNNNNNNNNNNNNNNNNNNNNNNNNNNNN
NNNNNNNNNNNNNNNNNNNNNNNNNNNNNNNNNNNNNNNNNNNNNNNNNNNNNNNNNNNN
NNNNNNNNNNNNNNNNNNNNNNNNNNNNNNNNNNNNNNNNNNNNNNNNNNNNNNNNNNNN
NNNNNNNNNNNNNNNNNNNNNNNNNNNNNNNNNNNNNNNNNNNNNNNNNNNNNNNNNNNN
NNNNNNNNNNNNNNNNNNNNNNNNNNNNNNNNNNNNNNNNNNNNNNNNNNNNNNNNNNNN
NNNNNNNNNNNNNNNNNNNNNNNNNNNNNNCGGGATTAATTATGGATGGTATAGTAGAAT
TAGGTATTATTGGATCTAACGTTTTAGAGGAAACATGCTTTACTCGATTATTAGTAGGGG
ATTCAGTA---TCATACAATGTTTTACAAAATCTTGATTTTGGTGTTTGCCGCTTATCAT
TATCAGTTCCCTTAGATATGCAGTATTCTAGTATTTTATGTTTGAAAAACGCTCGTATCG
CAACATCATATCCTCATTTATTAAAGCGATATTTTGATAAAAAGGGTATTCCATTTAAAC
CATTTGTATTAAATGGTTCGGTAGAAGTTGCGCATAATTCCGGTTTAGCAGATGCAATAT
GTGATTTAGTTTCTACCGGAGCTACGTTAGAGGCTAATGGATTGAGGGAAGTAGAAACGA
TTTATCATTCACGAGCGTGTTTAATTTCTCGTGAGGAAAAGCATATGTCTGCTCAAAAAA
TAAAATTCATTCGTAAGTTATTAAATCGTATTCAGGGAGTTATTAAAGCTAGAGAATCTA
AATATATTATGTTGCATATTGAAAAAAATAAATTAAATAAAATAACTAATTTATTAAAGG
GCGCGGAACAGCCTACAATTTTAGAATTATCCGGTAATAAAAGTAAAGTAGCATTACACA
TGGTGAGCAGTGAAACAGTTTTTTGGGAAACTATGGAGCAATTAAAATTGCTAGGC
[80] 2872
AACTTTATATTTTATCTTTGGAATTTGATCTGGTATAATAGGATCTTCACTTAGAATATT
AATTCGACTTGAATTAAGACAAATCAATTCAATTATTAATAATAATCAATTATATAATGT
AATTGTTACAATTCATGCATTTATTATAATTTTTTTTATAACTATACCTATTGTAATTGG
AGGTTTTGGAAATTGATTAATTCCATTAATAATAGGATCCCCTGATATAGCTTTCCCTCG
ATTAAATAATATTAGATTTTGATTATTACCACCATCATTAATAATAATAATTTGTAGTTT
TATAATCAATAATGGAACAGGGACAGGATGAACGATTTACCCACCATTATCTAATAATAT
TGCTCATAATAATATCTCAGTAGATTTAACTATTTTTTCTTTACATTTAGCAGGAATTTC
ATCAATTTTAGGAGCAATTAACTTTATTTGTACAATTTTAAATATAATACCAAATAATTT
AAAAATTAATCAAATTCCTTTATTTCCATGATCAATTCTAATCACAGCTTTATTATTAAT
TTTATCTTTACCAGTTTTAGCAGGTGCAATTACAATATTATTAACTGATCGAAATTTAAA
TACTTCATTTTTTGACCCTTCAGGTGGAGGAGATCCAATTTTATATCAACATTTATTTNN
NNNNNNNNNNNNNNNNNNNNNNNNNNNNNNNNNNNNNNNTATTTTTAGCATTTCATTATA
AAACAGACATCAATTTAGCATTCCAAAGAATTATTAATATAAATCGAAATATTAATTTTG
GTTGATTAATCCGATCATTTCATGCTAATGGAGCATCAATATTCTTTATTATAATATATA
TACATATTAGACGAGGAATTTATTACAATTCATTTAATTTTAAATTAACATGATTAATTG
GAGTAATTTTATTATTATTAACTATAATAACTGCATTTGTAGGATACGTTTTACCCTGAG
GACAAATATCATTTTGAGGAGCTACAGNNNNNNNNNNNNNNNNNNNNNNNNNNNNNNNNN
NNNNNNNNNNNNNNNNNNNNNNNNNNNNNNNNNNNNNNNNNNNNNNNNNNNNNNNNNNNN
NNNNNNNNNNNNNNNNNNNNNNNNNNNNNNNNNNNNNNNNNNNNNNNNNNNNNNNNNNNN
NNNNNNNNNNNNNNNNNNNNNNNNNNNNNNNNNNNNNNNNNNNNNNNNNNNNNNNNNNNN
NNNNNNNNNNNNNNNNNNNNNNNNNNNNNNNNNNNNNNNNNNNNNNNNNNNNNNNNNNNN
NNNNNNNNNNNNNNNNNNNNNNNNNNNNNNNNNNNNNNNNNNNNNNNNNNNNNNNNNNNN
NNNNNNNNNNNNNNNNNNNNNNNNNNNNNNNNNNNNNNNNNNNNNNNNNNNNNNNNNNNN
NNNNNNNNNNNNNNNNNNNNNNNNNNNNNNNNNNNNNNNNNNNNNNNNNNNNNNNNNNNN
NNNNNNNNNNNNNNNNNNNNNNNNNNNNNNNNNNNNNNNN-C-GTTGTCATCGGTAACCT
CGTGGTAAGTATAAGTAAA-------------GATCGTTTAC-----------------C
TACAAAAAAAAAAAAAA---CGACG-ACTAG-ACGTAAAC-ACCG-AACGAAAT-GCAAA
CAAAC-------------GNNNNNNNNNNNNNNNNNNNNNNNNNNNNNNNNNNNNNNNNN
NNNNNNNNNNNNNNNNNNNNNNNNNNNNNNNNNNNNNNNNNNNNNNNNNNNNNNNNNNNN
NNNNNNNNNNNNNNNNNNNNNNNNNNNNNNNNNNNNNNNNNNNNNNNNNNNNNNNNNNNN
NNNNNNNNNNNNNNNNNNNNNNNNNNNNNNNNNNNNNNNNNNNNNNNNNNNNNNNNNNNN
NNNNNNNNNNNNNNNNNNNNNNNNNNNNNNNNNNNNNNNNNNNNNNNNNNNNNNNNNNNN
NNNNNNNNNNNNNNNNNNNNNNNNNNNNNNNNNNNNNNNNNNNNNNNNNNNNNNNNNNNN
NNNNNNNNNNNNNNNNNNNNNNNNNNNNNNNNNNNNNNNNNNNNNNNNNNNNNNNNNNNN
NNNNNNNNNNNNNNNNNNNNNNNNNNNNNNNNNNNNNNNNNNNNNNNNNNNNNNNNNNNN
NNNNNNNNNNNNNNNNNNNNNNNNNNNNNNNNNNNNNNNNNNNNNNNNNNNNNNNNNNNN
NNNNNNNNNNNNNNNNNNNNNNNNNNNNNNNNNNNNNNNNNNNNNNNNNNNNNNNNNNNN
NNNNNNNNNNNNNNNNNNNNNNNNNNNNNNNNNNNNNNNNNNNNNNNNNNNNNNNNNNNN
NNNNNNNNNNNNNNNNNNNNNNNNNNNNNNNNNNNNNNNNNNNNNNNNNNNNNNNNNNNN
NNNNNNNNNNNNNNNNNNNNNNNNNNNNNNNNNNNNNNNNNNNNNNNNNNNNNNNNNNNN
NNNNNNNNNNNNNNNNNNNNNNNNNNNNNNNNNNNNNNNNNNNNNNNNNNNNNNNNNNNN
NNNNNNNNNNNNNNNNNNNNNNNNNNNNNNNNNNNNNNNNNNNNNNNNNNNNNNNNNNNN
NNNNNNNNNNNNNNNNNNNNNNNNNNNNNNNNNNNNNNNNNNNNNNNNNNNNNNNNNNNN
NNNNNNNNNNNNNNNNNNNNNNNNNNNNNNNNNNNNNNNNNNNNNNNNNNNNNNNNNNNN
NNNNNNNNNNNNNNNNNNNNNNNNNNNNNNNNNNNNNNNNNNNNNNNNNNNNNNNNNNNN
NNNNNNNNNNNNNNNNNNNNNNNNNNNNNNNNNNNNNNNNNNNNNNNNNNNNNNNNNNNN
NNNNNNNNNNNNNNNNNNNNNNNNNNNNNNNNNNNNNNNNNNNNNNNNNNNNNNNNNNNN
NNNNNNNNNNNNNNNNNNNNNNNNNNNNNNNNNNNNNNNNNNNNNNNNNNNNNNNNNNNN
NNNNNNNNNNNNNNNNNNNNNNNNNNNNNNNNNNNNNNNNNNNNNNNNNNNNNNNNNNNN
NNNNNNNNNNNNNNNNNNNNNNNNNNNNNNNNNNNNNNNNNNNNNNNNNNNNNNNNNNNN
NNNNNNNNNNNNNNNNNNNNNNNNNNNNNNNNNNNNNNNNNNNNNNNNNNNNNNNNNNNN
NNNNNNNNNNNNNNNNNNNNNNNNNNNNNNNNNNNNNNNNNNNNNNNNNNNNNNNNNNNN
NNNNNNNNNNNNNNNNNNNNNNNNNNNNNNNNNNNNNNNNNNNNNNNNNNNNNNNNNNNN
NNNNNNNNNNNNNNNNNNNNNNNNNNNNNNNNNNNNNNNNNNNNNNNNNNNNNNNNNNNN
NNNNNNNNNNNNNNNNNNNNNNNNNNNNNNNNNNNNNNNNNNNNNNNNNNNNNNNNNNNN
NNNNNNNNNNNNNNNNNNNNNNNNNNNNNNNNNNNNNNNNNNNNNNNNNNNNNNNNNNNN
NNNNNNNNNNNNNNNNNNNNGATGATATTCCGGGATTAATTATGGATGGTATAGTAGAAT
TAGGTATTATTGGATCTAACGTTTTAGAGGAAACATGCTTTACTCGATTATTAGTAGGGG
ATTCAGTA---TCGTACAATGTTTTACAAAATCTTGATTTTGGTGTTTGCCGCTTATCAT
TATCAGTTCCCTTAGATATGCAGTATTCTAGTATTTTATGTTTGAAAAATGCGCGTATTG
CAACATCATATCCTCATTTATTAAAGCGATATTTTGATAAAAAGGATATTCCATTTAAAC
CATTTGTATTAAATGGTTCGGTAGAAGTTGCGCATAATTCCGGTTTAGCAGATGCAATAT
GTGATTTAGTTTCTACCGGAGCTACGTTAGAGGCTAATGGATTGAGGGAAGTAGAAACGA
TTTATCATTCACGAGCGTGTTTAATTTCTCGTGAGGAAAAGCATATGTCTGCTCAAAAAA
TAAAATTCATTCGTAAGTTATTAAATCGTATTCAGGGAGTCATTAAAGCCCGAGAATCNN
NNNNNNNNNNNNNNNNNNNNNNNNNNNNNNNNNNNNNNNNNNNNNNNNNNNNNNNNNNNN
NNNNNNNNNNNNNNNNNNNNNNNNNNNNNNNNNNNNNNNNNNNNNNNNNNNNNNNNNNNN
NNNNNNNNNNNNNNNNNNNNNNNNNNNNNNNNNNNNNNNNNNNNNNNNNNNNNNNN
[81] 2873
AACTTTATATTTTATCTTTGGAATTTGGTCTGGTATAATAGGATCTTCACTTAGAATATT
AATTCGACTTGAATTAAGACAAATTAATTCAATTATTAATAATAATCAATTATATAATGT
AATTGTTACAATTCATGCATTTATTATAATTTTTTTTATAACTATACCTATTGTAATTGG
AGGTTTTGGAAATTGATTAATTCCATTAATAATAGGATCTCCTGATATAGCTTTCCCTCG
ATTAAATAATATTAGATTTTGATTATTACCACCATCATTAATAATAATAATCTGTAGTTT
TATAATCAATAATGGAACAGGAACAGGATGAACAATTTACCCACCACTATCTAATAATAT
TGCCCACAATAATATCTCAGTAGATTTAACTATTTTTTCTTTGCATTTAGCAGGAATTTC
TTCAATTTTAGGAGCAATTAACTTTATTTGTACAATTTTAAACATAATACCAAATAACTT
AAAACTTAATCAAATTCCTTTATTTCCATGATCAATTTTAATTACAGCCTTATTATTAAT
TTTATCTTTACCAGTTCTAGCAGGTGCAATTACAATATTATTAACTGATCGAAATTTAAA
TACTTCATTTTTTGATCCTTCAGGTGGAGGAGATCCAATTTTATATCAACATTTATTTAC
TATTAATAATTTGTTTAATAAATCAAATTTTAACAGGACTATTCTTAGCATTTCATTATA
AAACAGACATCAATTTAGCATTCCAAAGAATTATTAATATAAATCGAAATATCAATTTTG
GTTGATTAATCCGATCATTCCATGCTAATGGAGCATCAATATTCTTTATTATAATATATA
TACATATTAGACGAGGAATTTATTATAATTCATTTAATTTTAAATTAACATGATTAATTG
GAGTAATTTTATTATTATTAACTATAATAACTGCATTTGTAGGATATGTTTTACCTTGAG
GACAAATATCATTTTGAGGAGCTACAGTAATTACTAATCTTTTATCAGCTATTCCTTATC
TTGGAAATTCAATTGTAATTTGAATTTGAGGAGGATTTTCAATTAATAATGCAACTTTAA
CACGATTTTTTTCAATTCATTTTATCTTACCATTTATTATTTTAATATTTATTTTCATTC
ATTTAATATTTTTACATTTAACAGGATCAAACAATCCATTAGGAATTAATAGAAATTTTG
ATAAAATTTCATTTTCACCCTATTTTATTATTAAAGATTTAATTGGATTAGTACTATTTT
TATGAATATTTTTTATATTAACATTAATATATCCATTTATATTAAATGATCATAATAATT
TTATTATAGCTAACCCTATAATTACACCTAATCATATTCAACCAGAATGATACTTTTTAT
TTTCTTACTCAATTTTACGGGCAATTCCAAACAAATTANNNNNNNNNNNNNNNNNNNNNN
NNNNNNNNNNNNNNNNNNNNNNNNCCGTTTTTCTTG-GCTACCGTTGTCATCGGTAACCT
CGTGGTAAGTATAAGTATA------------AGATCGTTTAC-----------------C
TACAAAAAAAAAA--------GACG-ACTAG-ACGTAAAC-ACCG-AACGAAAT-GCAAA
CAAAC-------------GATNNNNNNNNNNNNNNNNNNNNNNNNNNNNNNNNNNTGAAC
CACCATACAGTGAAGTATGTTTTTAATTT-------------------------------
------------------------TAATCTATTCAATATTGAATGATAATT---------
------------------------------AATTGATATATTATTATTTTTAGACTCGTT
TCGAAGAAATCAAGAAAGAAGTCAGCAGTTATATTAAGAAAATTGGTTACAACCCAGCCG
CTGTTGCTTTCGTCCCAATCTCTGGATGGAACGGAGATAACATGTTGGAAGTTTCCGAAA
AAATGCCATGGTTCAAGGGATGGGCAGTTGAACGTAAAGAAGGAAAGGCTGACGGTAAAT
GTTTAATTGAAGCTTTAGATGCTATCCTGCCACCCAGTCGTCCAACTGACAAAGCTCTCC
GTCTTCCACTTCAGGTAT--ACAA------------------------------------
-----------------------TTTTCTGATTTTACTTT--------------GTAATA
TTT---TTC-AAATTT--------------------------------------------
TAGTTCATATTGATTAAA------------------------------------------
-----------TATATATA-----------------------------------------
---------------------TTTCTCTACTTCAGGACGTATACAAGATAGGAGGTATTG
GAACAGTCCCCGTTGGTCGTGTTGAAACTGGTTTATTGAAACCCGGTATGGTTGTTGTAT
TCGCTCCTGCTAACATCACCACTGAAGTTAAGTCTGTGGAGATGCACCACGAAGCTTTGA
CAGAAGCTGTTCCCGGAGATAATGTTGGTTTCAACGTAAAGAACGTTTCAGTCAAAGAAT
TAAGACGTGGTTTCGTTGCTGGTGACACCAAGAACAACCCACCTAAGGGTGCTGCCGATT
TCACTGCCCAGGTAAGTT------ATAGATTTT-CATTTTT------TTGAATTCATGCT
A---ATATATGTTA---CGTTTAATAGGTTATTGTATTGAACCACCCTGGAGATTTAGAG
GGTGAAGCGTTAGCAACTTTAGTTGTTAATTCAATGAGAGGCATCGTTAAAGTATCAGCA
GTTAAAGCTCCTGGATTTGGGGATAGAAGAAAATCAATGTTACAAGACATCGCTATTCTT
ACTGGAGGTTCTTTAATATCTGAAGAATTAGCAATGGAATTAGAAAAGTCTTCTTTAGAA
GATTTAGGTCAAGCAAAACGTGTAGTAATTAGCAAAGATACGACTACCATTATTGGTGGT
AATGGAAATAAAAGTTCTATTAAAAATCGTATTCATCAAATCAGACAAGAGATACATGAA
GCAACTTCTGATTATGATAAAGAAAAGTTAAATGAACGTTTAGCAAAATTATCTGGTGGT
GTAGCTGTTTTAAAAGTTGGAGCTGCAACCGAAGTAGAAATGAAAGAAAAAAAAGCTCGT
GTTGAAGATGCATTACATGCAACTCGAGCAGCTGTTGAAGAAGGTGTGGTTCCTGGAGGA
GGGGTTGCTCTAGNNNNNNNNNNNNNNNNNNNNNNNNNNNNNNNNNNNNNNNNNNNNNNN
NNNNNNNNNNNNNNNNNNNNNNNNNNNNNNNNGGTTTAATTATGGATGGTATAGTAGAAT
TAGGTATTATTGGATCTAATGTTTTAGAAGAAACATGCTTGACTCGATTATTAGTAGGGG
ATTCAGTG---TCATATAAGGTTTTACAACATCTTGATTTTGGTGTTTGCCGACTATCAT
TATCAGTCCCTCTGGATATGCAGTATTCTAGTATTTTATGTTTAAAAAATGCGCGTATTG
CAACATCATATCCCCATTTATTAAAGCGATATTTTGACAAAAAGGATATTCCGTTTAAAC
CATTTGTATTAAACGGTTCAGTGGAAGTTGCGTATAATTCTGGTTTAGCTGATGCAATAT
GTGATTTAGTTTCTACTGGAGCGACATTAGAGGCTAATGGATTGAGGGAAGTGGAAACGA
TTTATCATTCACGAGCGTGTTTGATTTCCCGTGAGGAAAGTCATATGTCTGCTCAAAAAA
TAAAATTCATTCATAAGTTATTAAATCGTATTCNNNNNNNNNNNNNNNNNNNNNNNNNNN
NNNNNNNNNNNNNNNNNNNNNNNNNNNNNNNNNNNNNNNNNNNNNNNNNNNNNNNNNNNN
NNNNNNNNNNNNNNNNNNNNNNNNNNNNNNNNNNNNNNNNNNNNNNNNNNNNNNNNNNNN
NNNNNNNNNNNNNNNNNNNNNNNNNNNNNNNNNNNNNNNNNNNNNNNNNNNNNNNN
[82] 2874
AACTTTATATTTTATCTTTGGAATTTGGTCTGGTATAATAGGATCTTCACTTAGAATATT
AATTCGACTTGAATTAAGACAAATTAATTCAATTATTAATAATAATCAATTATATAATGT
AATTGTTACAATTCATGCATTTATTATAATTTTTTTTATAACTATACCTATTGTAATTGG
AGGTTTTGGAAATTGATTAATTCCATTAATAATAGGATCTCCTGATATAGCTTTCCCTCG
ATTAAATAATATTAGATTTTGATTATTACCACCATCATTAATAATAATAATCTGTAGTTT
TATAATCAATAATGGAACAGGAACAGGATGAACAATTTACCCACCACTATCTAATAATAT
TGCCCACAATAATATCTCAGTAGATTTAACTATTTTTTCTTTGCATTTAGCAGGAATTTC
TTCAATTTTAGGAGCAATTAACTTTATTTGTACAATTTTAAACATAATACCAAATAACTT
AAAACTTAATCAAATTCCTTTATTTCCATGATCAATTTTAATTACAGCCTTATTATTAAT
TTTATCTTTACCAGTTCTAGCAGGTGCAATTACAATATTATTAACTGATCGAAATTTAAA
TACTTCATTTTTTGATCCTTCAGGTGGAGGAGATCCAATTTTATATCAACATTTATTTAC
TATTAATAATTTGTTTAATAAATCAAATTTTAACAGGACTATTCTTAGCATTTCATTATA
AAACAGACATCAATTTAGCATTCCAAAGAATTATTAATATAAATCGAAATATCAATTTTG
GTTGATTAATCCGATCATTCCATGCTAATGGAGCATCAATATTCTTTATTATAATATATA
TACATATTAGACGAGGAATTTATTATAATTCATTTAATTTTAAATTAACATGATTAATTG
GAGTAATTTTATTATTATTAACTATAATAACTGCATTTGTAGGATATGTTTTACCTTGAG
GACAAATATCATTTTGAGGAGCTACAGTAATTACTAATCTTTTATCAGCTATTCCTTATC
TTGGAAATTCAATTGTAATTTGAATTTGAGGAGGATTTTCAATTAATAATGCAACTTTAA
CACGATTTTTTTCAATTCATTTTATCTTACCATTTATTATTTTAATATTTATTTTCATTC
ATTTAATATTTTTACATTTAACAGGATCAAACAATCCATTAGGAATTAATAGAAATTTTG
ATAAAATTTCATTTTCACCCTATTTTATTATTAAAGATTTAATTGGATTAGTACTATTTT
TATGAATATTTTTTATATTAACATTAATATATCCATTTATATTAAATGATCATAATAATT
TTATTATAGCTAACCCTATAATTACACCTAATCATATTCAACCAGAATGATACTTTTTAT
TTTCTTACTCAATTTTACGGGCAATTCCAAACAAATTANNNNNNNNNNNNNNNNNNNNNN
NNNNNNNNNNNNNNNNNNNNNNNNCCGTTTTTCTTG-GCTACCGTTGTCATCGGTAACCT
CGTGGTAAGTATAAGTATA------------AGATCGTTTAC-----------------C
TACAAAAAAAAAC-------CGACG-ACTAG-ACGTAAAC-ACCG-AACGAAAT-GCAAA
CAAAC-------------GAT---------ANNNNNNNNNNNNNNNNNNNNNNNNNNNNN
NNNNNNNNNNNNNNNNNNNNNNNNNNNNT-------------------------------
------------------------TAATTTATTCAATATTGAATGANAATT---------
------------------------------AATTGATATATTATTATTNTTAGACTCGTT
TCGAAGAAATCAAGAAAGAAGTCAGCAGTTATATTAAGAAAATTGGTTACAACCCAGCCG
CTGTTGCTTTCGTCCCAATCTCTGGATGGAACGGAGATAACATGTTGGAAGTTTCCGAAA
AAATGCCATGGTTCAAGGGATGGGCAGTTGAACGTAAAGAAGGAAAGGCTGACGGTAAAT
GTTTAATTGAAGCTTTAGATGCTATCCTGCCACCCAGTCGTCCAACTGACAAAGCTCTCC
GTCTTCCACTTCAGGTAT--ACAA------------------------------------
-----------------------TTTTCTGATTTTACTTC--------------GTAATA
TTT---TTC-AAATTT--------------------------------------------
TAGTTCATATTGATTAAA------------------------------------------
-----------TATATATA-----------------------------------------
---------------------TTTCTCTACTTCAGGACGTATACAAGATAGGAGGTATTG
GAACAGTCCCCGTTGGTCGTGTTGAAACTGGTTTATTGAAACCCGGTATGGTTGTTGTAT
TCGCTCCTGCTAACATCACCACTGAAGTTAAGTCTGTGGAGATGCACCACGAAGCTTTGA
CAGAAGCTGTTCCCGGAGATAATGTTGGTTTCAACGTAAAGAACGTTTCAGTCAAAGAAT
TAAGACGTGGTTTCGTTGCTGGTGACACCAAGAACAACCCACCTAAGGGTGCTGCCGATT
TCACTGCCCAGGTAAGTT------ATANNNNNNNNNNNNNNNNNNNNNNNNNNNNNNNNN
NNNNNNNNNNNNNNN--NNNNNNNNNNNNNNNNNNNNNNNNNNNNNNNNNAGATTTAGAA
GGTGAAGCGTTAGCAACTTTAGTTGTTAATTCAATGAGAGGCATCGTTAAAGTATCAGCA
GTTAAAGCTCCTGGATTTGGGGATAGAAGAAAATCAATGTTACAAGACATCGCTATTCTT
ACTGGAGGTTCTTTAATATCTGAAGAATTAGCAATGGAATTAGAAAAGTCTTCTTTAGAA
GATTTAGGTCAAGCAAAACGTGTAGTAATTAGCAAAGATACGACTACCATTATTGGTGGT
AATGGAAATAAAAGTTCTATTAAAAATCGTATTCATCAAATCAGACAAGAGATACATGAA
GCAACTTCTGATTATGATAAAGAAAAGTTAAATGAACGTTTAGCAAAATTATCTGGTGGT
GTAGCTGTTTTAAAAGTTGGAGCTGCAACCGAAGTAGAAATGAAAGAAAAAAAAGCTCGT
GTTGAAGATGCATTACATGCAACTCGAGCAGCTGTTGAAGAAGGTGTGGTTCCTGGGGGA
GGGGTTGCTCTAGTGAGAGTAGCTGAAAAAATTTCTAGACTTAATGGTCAAAACGAANNN
NNNNNNNNNNNNNNNNNNNNNNNNNNNNNNNNNNNNNNNNNNNNNNNNNNNNNNNNNNNN
NNNNNNNTATTGGATTTAATGTTTTAGAAGAAACATGCTTGACTCGATTATTAGTAGGGG
ATTCAGTG---TCATATAAGGTTTTACAACATCTTGATTTTGGTGTTTGCCGACTATCAT
TATCAGTCCCTCTGGATATGCAGTATTCTAGTATTTTATGTTTAAAAAATGCGCGTATTG
CAACATCATATCCCCATTTATTAAAGCGATATTTTGACAAAAAGGATATTCCGTTTAAAC
CATTTGTATTAAACGGTTCAGTGGAAGTTGCGTATAATTCTGGTTTAGCTGATGCAATAT
GTGATTTAGTTTCTACTGGAGCGACATTAGAGGCTAATGGATTGAGGGAAGTGGAAACGA
TTTATCATTCACGAGCGTGTTTGATTTCCCGTGAGGAAAGTCATATGTCTGCTCAAAAAA
TAAAATTCATTCATAAGTTANNNNNNNNNNNNNNNNNNNNNNNNNNNNNNNNNNNNNNNN
NNNNNNNNNNNNNNNNNNNNNNNNNNNNNNNNNNNNNNNNNNNNNNNNNNNNNNNNNNNN
NNNNNNNNNNNNNNNNNNNNNNNNNNNNNNNNNNNNNNNNNNNNNNNNNNNNNNNNNNNN
NNNNNNNNNNNNNNNNNNNNNNNNNNNNNNNNNNNNNNNNNNNNNNNNNNNNNNNN
[83] 2875
AACTTTATATTTTATCTTTGGAATTTGGTCTGGTATAATAGGATCTTCACTTAGAATATT
AATTCGACTTGAATTAAGACAAATTAATTCAATTATTAATAATAATCAATTATATAATGT
AATTGTTACAATTCATGCATTTATTATAATTTTTTTTATAACTATACCTATTGTAATTGG
AGGTTTTGGAAATTGATTAATTCCATTAATAATAGGATCTCCTGATATAGCTTTCCCTCG
ATTAAATAATATTAGATTTTGATTATTACCACCATCATTAATAATAATAATCTGTAGTTT
TATAATCAATAATGGAACAGGAACAGGATGAACAATTTACCCACCACTATCTAATAATAT
TGCCCACAATAATATCTCAGTAGATTTAACTATTTTTTCTTTGCATTTAGCAGGAATTTC
TTCAATTTTAGGAGCAATTAACTTTATTTGTACAATTTTAAACATAATACCAAATAACTT
AAAACTTAATCAAATTCCTTTATTTCCATGATCAATTTTAATTACAGCCTTATTATTAAT
TTTATCTTTACCAGTTCTAGCAGGTGCAATTACAATATTATTAACTGATCGAAATTTAAA
TACTTCATTTTTTGATCCTTCAGGTGGAGGAGATCCAATTTTATATCAACATTTATTTAC
TATTAATAATTTGTTTAATAAATCAAATTTTAACAGGACTATTCTTAGCATTTCATTATA
AAACAGACATCAATTTAGCATTCCAAAGAATTATTAATATAAATCGAAATATCAATTTTG
GTTGATTAATCCGATCATTCCATGCTAATGGAGCATCAATATTCTTTATTATAATATATA
TACATATTAGACGAGGAATTTATTATAATTCATTTAATTTTAAATTAACATGATTAATTG
GAGTAATTTTATTATTATTAACTATAATAACTGCATTTGTAGGATATGTTTTACCTTGAG
GACAAATATCATTTTGAGGAGCTACAGTAATTACTAATCTTTTATCAGCTATTCCTTATC
TTGAAAATTCAATTGTAATTTGAATTTGAGGAGGATTTTCAATTAATAATGCAACTTTAA
CACGATTTTTTTCAATTCATTTTATCTTACCATTTATTATTTTAATATTTATTTTCATTC
ATTTAATATTTTTACATTTAACAGGATCAAACAATCCATTAGGAATTAATAGAAATTTTG
ATAAAATTTCATTTTCACCCTATTTTATTATTAAAGATTTAATTGGATTAGTACTATTTT
TATGAATATTTTTTATATTAACATTAATATATCCATTTATATTAAATGATCATAATAATT
TTATTATAGCTAACCCTATAATTACACCTAATCATATTCAACCAGAATGATACTTTTTAT
TTTCTTACTCAATTTTACGGGCAATTCCAAACAAATTANNNNNNNNNNNNNNNNNNNNNN
NNNNNNNNNNNNNNNNNNNNNNNNCCGTTTTTCTTG-GCTAC-GTTGTC-TCGGTAACCT
CGTGGTAAGTATAAGAATA------------AGATCGTTTAC-----------------C
TACAAAAAAAAAAA------CGACG-ACTAG-ACGTAAAC-ACCG-AACGAAAT-GCAAA
CAAAC-------------GANNNNNNNNNNNNNNNNNNNNNNNNNNNNNNNNNNNTGAAC
CACCATACAGTGAAGTATGTTTTTAATTT-------------------------------
------------------------TAATCTATTCAATATTGAATGATAATT---------
------------------------------AATTGATATATTATTATTTTTAGACTCGTT
TCGAAGAAATCAAGAAAGAAGTCAGCAGTTATATTAAGAAAATTGGTTACAACCCAGCCG
CTGTTGCTTTCGTCCCAATCTCTGGATGGAACGGAGATAACATGTTGGAAGTTTCCGAAA
AAATGCCATGGTTCAAGGGATGGGCAGTTGAACGTAAAGAAGGAAAGGCTGACGGTAAAT
GTTTAATTGAAGCTTTAGATGCTATCCTGCCACCCAGTCGTCCAACTGACAAAGCTCTCC
GTCTTCCACTTCAGGTAT--ACAA------------------------------------
-----------------------TTTTCTGATTTTACTTC--------------GTAATA
TTT---TTC-AAATTT--------------------------------------------
TAGTTCATATTGATTAAA------------------------------------------
-----------TATATATA-----------------------------------------
---------------------TTTCTCTACTTCAGGACGTATACAAGATAGGAGGTATTG
GAACAGTCCCCGTTGGTCGTGTTGAAACTGGTTTATTGAAACCCGGTATGGTTGTTGTAT
TCGCTCCTGCTAACATCACCACTGAAGTTAAGTCTGTGGAGATGCACCACGAAGCTTTGA
CAGAAGCTGTTCCCGGAGATAATGTTGGTTTCAACGTAAAGAACGTTTCAGTCAAAGAAT
TAAGACGTGGTTTCGTTGCTGGTGACACCAAGAACAACCCACCTAAGGGTGCTGCCGATT
TCACTGCCCAGGTAAGTT------ATAGATTTT-CATTTTT------TTGAATTCNNNNN
NNNNNNNNNNNNNNN--NNNNNNNNNNNNNNNNNNNNNNNNNNNNNNNNNAGATTTAGAA
GGTGAAGCGTTAGCAACTTTAGTTGTTAATTCAATGAGAGGCATCGTTAAAGTATCAGCA
GTTAAAGCTCCTGGATTTGGGGATAGAAGAAAATCAATGTTACAAGACATCGCTATTCTT
ACTGGAGGTTCTTTAATATCTGAAGAATTAGCAATGGAATTAGAAAAGTCTTCTTTAGAA
GATTTAGGTCAAGCAAAACGTGTAGTAATTAGCAAAGATACGACTACCATTATTGGTGGT
AATGGAAATAAAAGTTCTATTAAAAATCGTATTCATCAAATCAGACAAGAGATACATGAA
GCAACTTCTGATTATGATAAAGAAAAGTTAAATGAACGTTTAGCAAAATTATCTGGTGGT
GTAGCTGTTTTAAAAGTTGGAGCTGCAACCGAAGTAGAAATGAAAGAAAAAAAAGCTCGT
GTTGAAGATGCATTACATGCAACTCGAGCAGCTGTTGAAGAAGGTGTGGTTCCTGGGGGA
GGGGTTGCTCTAGTGAGAGTAGCTGAAAAAATTTCTAGACTTAATGGTCAAAACGAANNN
NNNNNNNNNNNNNNNNNNNNNNNNNNNNNNNNGGTTTAATTATGGATGGTATAGTAGAAT
TAGGTATTATTGGATCTAATGTTTTAGAAGAAACATGCTTGACTCGATTATTAGTAGGGG
ATTCAGTG---TCATATAAGGTTTTACAACATCTTGATTTTGGTGTTTGCCGACTATCAT
TATCAGTCCCTCTGGATATGCAGTATTCTAGTATTTTATGTTTAAAAAATGCGCGTATTG
CAACATCATATCCCCATTTATTAAAGCGATATTTTGACAAAAAGGATATTCCGTTTAAAC
CATTTGTATTAAACGGTTCAGTGGAAGTTGCGTATAATTCTGGTTTAGCTGATGCAATAT
GTGATTTAGTTTCTACTGGAGCGACATTAGAGGCTAATGGATTGAGGGAAGTGGAAACGA
TTTATCATTCACGAGCGTGTTTGATTTCCCGTGAGGAAAGTCATATGTCTGCTCAAAAAA
TAAAATTCATTCATAAGTTATTAAATCGTATTCAGGGAGTTATTAAAGCNNNNNNNNNNN
NNNNNNNNNNNNNNNNNNNNNNNNNNNNNNNNNNNNNNNNNNNNNNNNNNNNNNNNNNNN
NNNNNNNNNNNNNNNNNNNNNNNNNNNNNNNNNNNNNNNNNNNNNNNNNNNNNNNNNNNN
NNNNNNNNNNNNNNNNNNNNNNNNNNNNNNNNNNNNNNNNNNNNNNNNNNNNNNNN
[84] 2877
AACTTTATATTTTATTTTTGGAGTATGATCTGGTATAATTGGATCTTCACTTAGAATATT
AATTCGACTTGAATTAAGACAAATTAATTCTATTATTAATAACAATCAATTATATAATGT
AATTGTTACAATTCATGCATTTATTATAATTTTTTTCATAACCATACCTATTGTAATTGG
AGGTTTTGGAAATTGATTAATTCCATTAATAATAGGATCTCCTGATATAGCATTTCCTCG
ATTAAATAACATTAGATTTTGATTATTACCACCATCATTAATAATAATAATTTGTAGATT
TATAATTAATAATGGAACAGGAACAGGATGAACAATTTACCCACCACTATCAAATAATAT
TGCACACAATAATATTTCAGTAGATTTAACTATTTTTTCTTTACATTTAGCAGGAATTTC
ATCAATTTTAGGAGCAATTAATTTTATTTGTACAATTTTAAACATAATACCTAATAATTT
AAAACTTAATCAAATTCCATTATTTCCATGATCAATTTTAATTACAGCTATTCTATTAAT
TTTATCTTTACCAGTTTTAGCAGGTGCTATCACAATATTATTAACAGATCGAAATTTAAA
TACTTCATTTTTTGATCCATCAGGAGGAGGAGATCCAATTTTATATCAACATCTATTTNN
NNNNNNNNNNNNNNNNNNNNNNNNNNNNNNNNNNNNNNNNNNTTTTAGCATTTCATTGTA
AAACAGATATTAATTTAGCATTTCAAAGAATTATTAATATAAATCGAAATATCAATTTTG
ATTGATTAATTCGATCATTTCACGCTAATGGAGCATCAATATTTTCCATTATAATATATA
TACATATTGGACGAGGGATTTACTTTAACTCCTTTAATTTTAAATTGACATGATCAATTG
GAGTAATTTTATTATTATTAACTATAATAACCGCATTTGTTGGATATGTTTTACCTTGGG
GGCAAATATCATTTTGAGGAGCTACAGTAATTACTAATCTTTTATCAGCTATCCCTTATT
TAGGAAACTCAATTGTAATTTGAATTTGAGGGGGATTTTCAATTAATAATGCAACTTTAA
CACGATTTTTCTCAATCCATTTTATTTTACCTTTTATTATTTTAATATTCATTTTTATTC
ATTTAATATTCTTACACTTAACAGGATCAAACAATCTTTTAGGAATTAATAAAAACTTTG
ATAAAATTTCTTTTTCACCTCATTTTATTATTAAAGACTTAATTGGATTAATTCTTTTTT
TNNNNNNNNNNNNNNNNNNNNNNNNNNNNNNNNNNNNNNNNNNNNNNNNNNNNNNNNNNN
NNNNNNNNNNNNNNNNNNNNNNNNNNNNNNNNNNNNNNNNNNNNNNNNNNNNNNNNNNNN
NNNNNNNNNNNNNNNNNNNNNNNNNNNNNNNNNNNNNNNNNNNNNNNNNNNNNNNNNNNN
NNNNNNNNNNNNNNNNNNNNNNNNCCGTTTTTCTTG-GCTACCGTTGTCATCGGTAACCT
CGTGGTAAGTATAAGTATA------------AGATCGTTTAC-----------------C
TACGAAAAAAAAAAAA----CGATG-ACTAG-ACGTTAAC-ACCG-AATGAAAT-GCAAA
CAAAC-------------GAT---------AANNNNNNNNNNNNNNNNNNNNNNNTGAAC
CACCATACAGTGAAGTATGTTTTTAATTT-------------------------------
------------------------TAATCTATTTAAATTTGAATGATAATT---------
------------------------------CATATATAT--TATTATTTTTAGACTCGTT
TTGAAGAAATCAAGAAAGAAGTCAGCAGTTATATTAAGAAAATTGGTTACAACCCAGCCG
CTGTTGCTTTCGTCCCAATCTCTGGATGGAACGGAGATAACATGTTGGAAGTTTCCGAAA
AAATGCCATGGTTCAAGGGATGGGCAGTTGAACGTAAAGAAGGAAAGGCTGACGGTAAAT
GTTTAATTGAAGCTTTAGATGCTATCCTGCCACCCAGTCGTCCAACTGACAAAGCTCTCC
GTCTTCCACTTCAGGTAT--ACAA------------------------------------
-----------------------TTTTCTGATTTTACTTT--------------TAAATA
TTT---TTC-AAATTT--------------------------------------------
TAGTTCATATTCATTA--------------------------------------------
-----------TATATATA-----------------------------------------
---------------------TTTCTTTACTTCAGGACGTATACAAGATAGGAGGTATTG
GAACAGTCCCCGTTGGTCGTGTGGAAACTGGTTTATTGAAACCCGGTATGGTTGTTGTAT
TCGCTCCTGCTAACATCACCACTGAAGTTAAGTCCGTGGAGATGCACCACGAAGCTTTGA
CAGAAGCTGTTCCCGGAGATAATGTTGGTTTCAATGTAAAGAACGTTTCAGTCAAAGAAT
TAAGACGTGGTTTTGTTGCTGGTGACACCAAGAACAACCCACCTAAGGGTGCTGCCGATT
TCACTGCCCAGGTAAGTTA-----ATAGATNNNNNNNNNNNNNNNNNNNNNNNNNNNNNN
NNNNNNNNNNNNNNN--NNNNNNNNNNNNNNNNNNNNNNNNNNNNNNNNNAGATTTAGAA
GGCGAAGCTTTAGCTACTTTAGTAGTTAACTCAATGCGTGGTATTGTAAAAGTATCAGCT
GTTAAAGCTCCAGGTTTTGGAGATCGTCGAAAAGCAATGTTACAAGATATTTCTATTCTA
ACTGGCGGTTCTGTTATATCTGAAGAATTAGCAATGGAATTAGAAAAATCTTCCTTAGAA
GATTTAGGTCAAGCAAAACGTGTAGTAATAAGTAAAGATACCACTACCATTATTGGCGGA
AATGGAGATAAAAGTTCTATTAAAAATCGTATTCATCAAATTAGACAAGAAATATACGAA
GCGACATCTGATTATGATAAAGAAAAATTAAATGAACGTTTAGCTAAGTTATCCGGCGGT
GTAGCTGTATTAAAAGTTGGTGCAGCAACNNNNNNNNNNNNNNNNNNNNNNNNNNNNNNN
NNNNNNNNNNNNNNNNNNNNNNNNNNNNNNNNNNNNNNNNNNNNNNNNNNNNNNNNNNNN
NNNNNNNNNNNNNNNNNNNNNNNNNNNNNNNNNNNNNNNNNNNNNNNNNNNNNNNNNNNN
NNNNNNNNNNNNNNNNNNNNNNNNNNNNNNNNNNNNNNNNNNNNNNNNNNNNNNNNNNNN
NNNNNNNNNNNNNNNNNNNNNNNNNNNNNNNNNNNNNNNNNNNNNNNNNACTAGTAGGAG
CTTTAGTT---TCATATAAGATTTTACAAAAGTTAGATTTTGGTGTATGTCGACTATCTT
TATCTGTTCCTCTAGATATGAATTATTCTGGGGTGATGTGTTTAAAGAATGCTAGAATTG
CTACATCATATCCTCATTTATTAAAACGATATTTTGATGAAAAAGGCATTTCTTTTAAAC
CGTTTGTATTAAATGGATCCGTAGAAGTTGCACATAATTCAGGTTTAGCTGATGCTATCT
GTGATTTAGTTTCTACTGGAGCAACTTTAGAAGCTAATGGGTTAAGAGAAGTTGAAACAA
TTTATAATTCTAGAGCCTGTTTAATTTCACGTGAAGAAGAATCTATGGATGTTGAAAAAA
AAAAAGTTATTCATAAGTTATTAAATCGTATTCAAGGTGTAATTAAGGCTCGAGAGTCTA
AATATATTATGTTACATATAAAAAAAAATAAATTAAATAAAATCACTGATTTGTTAAAAG
GCGCTGAACAACCAACAATTTTAGAATTATCAGGAAATAAAAGTNNNNNNNNNNNNNNNN
NNNNNNNNNNNNNNNNNNNNNNNNNNNNNNNNNNNNNNNNNNNNNNNNNNNNNNNN
[85] 2879
AACTCTATATTTTATATTTGGATTATGATCTGGAATAATAGGATCTTCACTTAGAATATT
AATTCGACTTGAATTAAGTCAAATTAATTCAATTATTAATAATAATCAACTTTATAATGT
AATTGTTACAATTCATGCATTTATTATAATTTTTTTTATAACAATACCCATTGTTATTGG
AGGTTTTGGAAATTGATTAATTCCATTAATAATAGGATCTCCAGATATAGCTTTTCCTCG
ATTAAATAATATTAGATTTTGACTTCTTCCGCCATCATTAATAATAATAATCTGTAGATT
TATAATTAATAATGGAACTGGAACAGGATGAACAATTTATCCACCATTATCAAATAATAT
TGCACATAATAATATTTCTGTAGATTTAACTATTTTTTCATTACATCTAGCAGGAATTTC
ATCAATCTTAGGAGCAATTAACTTTATTTGTACAATTTTAAATATAATACCTAATAACTT
AAAATTAAATCAAATTCCATTATTTCCATGATCAATTTTAATTACAGCTATACTTTTAAT
TTTATCATTACCAGTTTTAGCTGGTGCAATTACAATATTATTAACAGATCGAAATTTAAA
TACTTCATTTTTTGACCCATCAGGAGGAGGAGACCCAATCTTGTATCAACATTTATTTNN
NNNNNNNNNNNNNNNNNNNNNNNNNNNNNNNNNNNNNNNNNNNNNNNNNNNNNNNNNNNN
NNNNNNNNNNNNNTTTAGCATTTCAAAGAATTATTAATATAAATCGAAATATTAATTTTG
GTTGATTAATTCGATCATTTCATGCTAATGGAGCTTCAATATTATTTATTATAATATATA
TTCATATTAGACGAGGAATTTACTTAAACTCTTTTAATTTTAAAATAACATGATTAATTG
GAGTTACATTATTATTATTAACTATAATAACTGCTTTTGTTGGATACGTTTTACCTTGAG
GACAAATATCATTTTGAGGAGCAACAGTAATTACTAATCTATTATCAGCTATTCCTTATT
TAGGAAATTCAATTGTAATTTGAATTTGAGGAGGGTTTTCAATTAATAATCCAACTTTAA
CACGATTCTTCTCAATTCATTTTATTTTACCATTTATTATTTTAATATTTATTTTCTTAC
ACTTAATATTTTTACATTTAACAGGATCTAATAATCCTTTAGGAATTAATAGAAATTTTG
ATAAAATTTCTTTTTCACCTTACTTTATTATTAAAGATTTAATTGGATTAATTATATTTT
TATGAATATTTTTTATATTAACATTAATATTTCCATTTTTATTAAATGATCATAATAATT
TTATTATAGCTAATTCAATAATTACACCTAATCATATTCAACCAGAATGATACTTTTTAT
TTTCTTACACAATTTTNNNNNNNNNNNNNNNNNNNNNNTGAATCAATGTGGGACTGCTTA
CTCGTGGGCGAACCGACGTGTATACCGTTTTTCTTG-GCTACCGTTGTCATCGGTAACCT
CGTGGTAAGTATAA------------------TATCGTTTGC-----------------C
TACAAAGAAAA---------CGATG-ACTAG-GTGTAAAC-ACCG-TTAT----------
------------------------------AATCATTGTTCCAGGTGCTTAATCTNNNNN
NNNNNNNNNNNNNNNNNNNNNNNNNNNNNNNNNNNNNNNNNNNNNNNNNNNNNNNNNNNN
NNNNNNNNNNNNNNNNNNNNNNNNNNNNNNNNNNNNNNNNNNNNNNNNNNNNNNNNNNNN
NNNNNNNNNNNNNNNNNNNNNNNNNNNNNNNNNNNNNNNNNNNNNNNNNNNNNNNNNNNN
NNNNNNNNNNNNNNNNNNNNNNNNNNNNNNNNNNNNNNNNNNNNNNNNNNNNNNNNNNNN
NNNNNNNNNNNNNNNNNNNNNNNNNNNNNNNNNNNNNNNNNNNNNNNNNNNNNNNNNNNN
NNNNNNNNNNNNNNNNNNNNNNNNNNNNNNNNNNNNNNNNNNNNNNNNNNNNNNNNNNNN
NNNNNNNNNNNNNNNNNNNNNNNNNNNNNNNNNNNNNNNNNNNNNNNNNNNNNNNNNNNN
NNNNNNNNNNNNNNNNNNNNNNNNNNNNNNNNNNNNNNNNNNNNNNNNNNNNNNNNNNNN
NNNNNNNNNNNNNNNNNNNNNNNNNNNNNNNNNNNNNNNNNNNNNNNNNNNNNNNNNNNN
NNNNNNNNNNNNNNNNNNNNNNNNNNNNNNNNNNNNNNNNNNNNNNNNNNNNNNNNNNNN
NNNNNNNNNNNNNNNNNNNNNNNNNNNNNNNNNNNNNNNNNNNNNNNNNNNNNNNNNNNN
NNNNNNNNNNNNNNNNNNNNNNNNNNNNNNNNNNNNNNNNNNNNNNNNNNNNNNNNNNNN
NNNNNNNNNNNNNNNNNNNNNNNNNNNNNNNNNNNNNNNNNNNNNNNNNNNNNNNNNNNN
NNNNNNNNNNNNNNNNNNNNNNNNNNNNNNNNNNNNNNNNNNNNNNNNNNNNNNNNNNNN
NNNNNNNNNNNNNNNNNNNNNNNNNNNNNNNNNNNNNNNNNNNNNNNNNNNNNNNNNNNN
NNNNNNNNNNNNNNNNNNNNNNNNNNNNNNNNNNNNNNNNNNNNNNNNNNNNNNNNNNNN
NNNNNNNNNNNNNNNNNNNNNNNNNNNNNNNNNNNNNNNNNNNNNNNNNNNNNNNNNNNN
NNNNNNNNNNNNNNNNNNNNNNNNNNNNNNNNNNNNNNNNNNNNNNNNNNNNNNNNNNNN
NNNNNNNNNNNNNNNNNNNNNNNNNNNNNNNNNNNNNNNNNNNNNNNNNNAGATTTAGAA
GGTGAAGCTTTAGCAACTTTAGTAGTTAATTCCATGAGAGGTATTGTTAAAGTATCTGCT
GTTAAAGCGCCAGGTTTTGGAGATCGTCGAAAAGCAATGTTACAGGATATCTCTATTCTT
ACAGGCGGATCTGTAATATCAGAAGAATTAGCTATGGAATTAGAAAAATCTTCTCTAGAA
GACTTAGGACAAGCAAAGCGTGTAGTAATTAGTAAAGATGCAACTACAATTATTGATGGT
AATGGTGATAAAGATACTATTAAAGGTCGTATCAATCAACTTAGACAAGAAATACATGAA
GCAACTTCTGATTATGATAAAGAAAAATTAAATGAGCGTTTAGCAAAACTTTCTGGTGGT
GTAGCTGTATTAAAAGTTGGTGCGGCAACAGAAGTAGAAATGAAAGAAAAAAAAGCTCGT
GTTGAAGATGCTTTACATGCAACAAGAGCTGCAGTAGAAGAAGGTGTAGTACCTGGTGGA
GGTGTTGCTTTAGTCCGAGTAGCAGAAAAAATTTCTCGTATTAATGGTCAAAACGAATTG
ATGTCATTTTAGTTAGAGATGATGATATTCCAGGTTTAATTATGGATGGTGTAGTAGAAT
TAGGAATTATTGGATCTAATGTTTTAGAAGAAAAATGTTTAACGAGATTATTGGCAAAAG
AACCAGTT---TCATACACTATTTTACACAATCTTGATTTTGGCATTTGTCGTTTATCGC
TTTCTATTCCATTAGATATGGAATATTCGAATATATCTTGTTTAAAAAATTGTCGTATTG
CAACATCATATCCTAATTTATTAAAACGATATTTTGATAAAAAAAATATTCCTTTTAAAC
CGTTCGTTTTAAATGGCTCTGTAGAAGTTGCTTATAATTCTGGTTTAGCAGATGTTATAT
GTGATTTAGTATCTACAGGAGCTACATTAGATGCTAATGGATTAAGAGAAGTAGAAACTA
TTTATAATTCTCGAGCATGTTTAATTTCTCGTGAAGAAAAATATATTATTCCGGAAAAAA
GAAAATTTATTAAAAAATTATTAAATCGAATTCAAGGCGTTATTAAAGCTAGAGAATCTA
AATATATTATGTTGCATATTGCAAAAGATCAATTAAATAAAGTAACTGATTTATTAAAAG
GGGTAGAGCAACCAACTGTTTTAGAATTATTTGGTAATAAAAATAAAGTAGCTTTACATA
TGGTTAGTAGCGAAACTGTTTTTTGGGAAACTATAGAAAAATTAAAATTATTAGGA
[86] 2880
AACTCTATATTTTATATTTGGATTATGATCTGGAATAATAGGATCTTCACTTAGAATATT
AATTCGACTTGAATTAAGTCAAATTAATTCAATTATTAATAATAATCAACTTTATAATGT
AATTGTTACAATTCATGCATTTATTATAATTTTTTTTATAACAATACCCATTGTTATTGG
AGGTTTTGGAAATTGATTAATTCCATTAATAATAGGATCTCCAGATATAGCTTTTCCTCG
ATTAAATAATATTAGATTTTGACTTCTTCCGCCATCATTAATAATAATAATCTGTAGATT
TATAATTAATAATGGAACTGGAACAGGATGAACAATTTATCCACCATTATCAAATAATAT
TGCACATAATAATATTTCTGTAGATTTAACTATTTTTTCATTACATCTAGCAGGAATTTC
ATCAATCTTAGGAGCAATTAACTTTATTTGTACAATTTTAAATATAATACCTAATAACTT
AAAATTAAATCAAATTCCATTATTTCCATGATCAATTTTAATTACAGCTATACTTTTAAT
TTTATCATTACCAGTTTTAGCTGGTGCAATTACAATATTATTAACAGATCGAAATTTAAA
TACTTCATTTTTTGACCCATCAGGAGGAGGAGACCCAATCTTGTATCAACATTTATTTAT
TATTAATAATTTGCTTTATAAATCAAATTTTAACAGGATTATTTTTAGCATTCCATTATA
AAACAGATATTAATTTAGCATTTCAAAGAATTATTAATATAAATCGAAATATTAATTTTG
GTTGATTAATTCGATCATTTCATGCTAATGGAGCTTCAATATTATTTATTATAATATATA
TTCATATTAGACGAGGAATTTACTTAAACTCTTTTAATTTTAAAATAACATGATTAATTG
GAGTTACATTATTATTATTAACTATAATAACTGCTTTTGTTGGATACGTTTTACCTTGAG
GACAAATATCATTTTGAGGAGCAACAGTAATTACTAATCTATTATCAGCTATTCCTTATT
TAGGAAATTCAATTGTAATTTGAATTTGAGGAGGGTTTTCAATTAATAATCCAACTTTAA
CACGATTCTTCTCAATTCATTTTATTTTACCATTTATTATTTTAATATTTATTTTCTTAC
ACTTAATATTTTTACATTTAACAGGATCTAATAATCCTTTAGGAATTAATAGAAATTTTG
ATAAAATTTCTTTTTCACCTTACTTTATTATTAAAGATTTAATTGGATTAATTATATTTT
TATGAATATTTTTTATATTAACATTAATATTTCCATTTTTATTAAATGATCATAATAATT
TTATTATAGCTAATTCAATAATTACACCTAATCATATTCAACCAGAATGATACTTTTTAT
TTTCTTACACAATTTTACGAGCAATCCCAAATAAATTATGAATCAATGTGGGACTGCTTA
CTCGTGGGCGAACCGACGTGTATACCGTTTTTCTTG-GCTACCGTTGTCATCGGTAACCT
CGTGGTAAGTATAA------------------TATCGTTTGC-----------------C
TACAAAGAAAA---------C-ATG-ACTAG-GTGTAAAC-ACCG-TTAT----------
------------------------------AATCATTGTTCCAGGTGCTTAATCTNNNNN
CACCATACAGTGAAGTATGTTT------T-------------------------------
------------------------TAATTTTTTTAACTTTGAATGAGAAGAATT------
------------------------------AATTA-TATATTATAATTTTTAGACCCGTT
TCGAAGAAATTAAGAAAGAAGTCAGCAGTTATATTAAGAAAATTGGTTACAACCCAGCCG
CTGTTGCTTTCGTCCCAATCTCTGGATGGAACGGAGATAACATGTTGGAAGTTTCCGAAA
AAATGCCATGGTTCAAGGGATGGGCAGTTGAACGTAAAGAAGGAAAAGCTGATGGAAAAT
GTTTAATTGAAGCTTTAGATGCTATCCTGCCACCTAGTCGTCCAACTGACAAAGCTCTCC
GTCTTCCACTTCAGGTATATACAA------------------------------------
-----------------------TTTTCTATTATTACTTCAT-------------AAATA
TTA---TAC-AAATTT-------------------------------------------A
AATTCATTTTCATT----------------------------------------------
-------ATATATATTTCTA----------------------------------------
---------------------TTTCTATATTTCAGGATGTATACAAGATAGGAGGTATTG
GAACAGTCCCTGTTGGTCGTGTGGAAACTGGTTTATTGAAACCTGGTATGGTTGTTGTAT
TTGCCCCTGCTAACATCACCACTGAAGTTAAGTCAGTGGAGATGCACCACGAAGCTTTGA
CAGAAGCTGTTCCCGGAGATAATGTTGGTTTCAATGTAAAGAATGTTTCAGTCAAAGAAT
TAAGACGTGGTTTTGTTGCTGGTGACACCAAGAATAACCCACCTAAGGGTGCTGCCGATT
TCACTGCCCAGGTAAGTTA------TAGATTTT-CATTATT------TCCAATTCATGCT
A---ATATATGTTA---CGTNNNNNNNNNNNNNNNNNNNNNNNNNNNNNNAGATTTAGAA
GGTGAAGCTTTAGCAACTTTAGTAGTTAATTCCATGAGAGGTATTGTTAAAGTATCTGCT
GTTAAAGCGCCAGGTTTTGGAGATCGTCGAAAAGCAATGTTACAGGATATCTCTATTCTT
ACAGGCGGATCTGTAATATCAGAAGAATTAGCTATGGAATTAGAAAAATCTTCTCTAGAA
GACTTAGGACAAGCAAAGCGTGTAGTAATTAGTAAAGATGCAACTACAATTATTGATGGT
AATGGTGATAAAGATACTATTAAAGGTCGTATCAATCAACTTAGACAAGAAATACATGAA
GCAACTTCTGATTATGATAAAGAAAAATTAAATGAGCGTTTAGCAAAACTTTCTGGTGGT
GTAGCTGTATTAAAAGTTGGTGCGGCAACAGAAGTAGAAATGAAAGAAAAAAAAGCTCGT
GTTGAAGATGCTTTACATGCAACAAGAGCTGCAGTAGAAGAAGGTGTAGTACCTGGTGGA
GGTGTTGCTTTAGTCCGAGTAGCAGAAAAAATTTCTCGTATTAATGGTCAAAACGAATTG
ATGTCATTTTAGTTAGAGATGATGATATTCCAGGTTTAATTATGGATGGTGTAGTAGAAT
TAGGAATTATTGGATCTAATGTTTTAGAAGAAAAATGTTTAACGAGATTATTGGCAAAAG
AACCAGTT---TCATACACTATTTTACACAATCTTGATTTTGGCATTTGTCGTTTATCGC
TTTCTATTCCATTAGATATGGAATATTCGAATATATCTTGTTTAAAAAATTGTCGTATTG
CAACATCATATCCTAATTTATTAAAACGATATTTTGATAAAAAAAATATTCCTTTTAAAC
CGTTCGTTTTAAATGGCTCTGTAGAAGTTGCTTATAATTCTGGTTTAGCAGATGTTATAT
GTGATTTAGTATCTACAGGAGCTACATTAGATGCTAATGGATTAAGAGAAGTAGAAACTA
TTTATAATTCTCGAGCATGTTTAATTTCTCGTGAAGAAAAATATATTATTCCGGAAAAAA
GAAAATTTATTAAAAAATTATTAAATCGAATTCAAGGCGTTATTAAAGCTAGAGAATCTA
AATATATTATGTTGCATATTGCAAAAGATCAATTAAATAAAGTAACTGATTTATTAAAAG
GGGTAGAGCAACCAACTGTTTTAGAATTATTTGGTAATAAAAATAAAGTAGCTTTACATA
TGGTTAGTAGCGAAACTGTTTTTTGGGAAACTATAGAAAAATTAAAATTATTAGGA
[87] 2881
NNNNNTATATTTTATCTTTGGTATTTGATCAGGAATAATAGGATCATCACTTAGAATATT
AATTCGTTTAGAATTAAGACAAATTAACTCAATTATTAATAATAATCAATTATATAATGT
AATTGTTACAATTCATGCTTTTATTATAATTTTTTTTATAACTATACCTATTGTAATTGG
GGGATTCGGAAATTGATTAATCCCATTAATAATAGGATCTCCCGATATAGCATTCCCACG
ATTAAATAATATTAGATTTTGATTATTACCCCCATCATTAATAATAATAATTTGTAGATT
CACAATCAATAATGGAACAGGAACAGGATGAACAATCTATCCACCCTTATCAAATAATAT
TGCACATAATAATATTTCAGTGGACTTAACAATTTTTTCATTACATTTAGCAGGAATCTC
ATCAATCCTAGGAGCAATCAATTTTATTTGCACAATTTTAAATATAATACCAAACAATTT
AAAATTAAATCAAATTCCACTATTTCCATGATCAATTTTAATTACAGCTATACTTTTAAT
TTTATCACTTCCTGTCTTAGCTGGTGCAATTACAATATTATTAACAGATCGAAATTTAAA
TACTTCATTTTTTGACCCATCAGGAGGAGGAGACCCAATTTTATATCAACATTTATTTAT
TATTAATAATCTGCTTAATAAATCAAATCTTAACAGGTTTATTTTTAGCATTTCATTATA
AAACAGATATTAATTTAGCATTTCAAAGAATTATTAATATAAATCGAAATATTAATTTTG
GTTGATTAATTCGATCATTTCATGCTAATGGAGCATCAATATTTTTTATTATAATATATA
TACATATTAGACGAGGAATTTATTATAACTCATTTAATTTTAAATTAACATGATTAATCG
GAGTAATCTTATTATTATTAACTATAATAACTGCATTTGTAGGATATGTTTTACCATGAG
GACAAATATCATTTTGAGGAGCCACAGTAATTACAAATCTTTTATCAGCCATCCCTTATT
TAGGAAATTCAATTGTAATTTGAATTTGAGGAGGATTTTCAATTAATAATGCAACTTTAA
CACGATTTTTTTCAATTCATTTTATTTTACCATTTATTATTTTAATATTCATTTTCATTC
ACCTAATATTTTTACATTTAACAGGATCAAACAACCCCTTAGGAATTAATAGAAATTTTG
ATAAAATCACATTCTCACCATACTTTATTATTAAAGATTTAATTGGATTAATTATATTTT
TATGGATATTTATTACATTAACATTAATGTTCCCATTTTTATTAAACGACCATAATAATT
TTATTATAGCTAATCCAATAATTACACCTAACCATATTCAACCAGAATGATATTTTTTAT
TCTCCTACTCAATTTTACGAGCAATCCCTAATAANNNNTGAATCAATGTGGGACTGCTTA
CTCGTGGGCGAACCGACGTGTATACCGTTTTTCTTG-GCTACCGTTGTCATCGGTAACCT
CGTGGTAAGTATATAA----------------TATCGTTTGC-----------------C
TACAAAGAAAA---------CGGTG-ACCCG-GTGTTAAC-ACCG-AGTGAGAT-TCAAA
CGAAC-------------AAT---------AATTATTGTTCCAGGTGCTTAATCTNNNNN
NNNNNNNNNNNNNNNNNNNNNNNNNNNNNNNNNNNNNNNNNNNNNNNNNNNNNNNNNNNN
NNNNNNNNNNNNNNNNNNNNNNNNNNNNNNNNNNNNNNNNNNNNNNNNNNNNNNNNNNNN
NNNNNNNNNNNNNNNNNNNNNNNNNNNNNNNNNNNNNNNNNNNNNNNNNNNNNNNNNNNN
NNNNNNNNNNNNNNNNNNNNNNNNNNNNNNNNNNNNNNNNNNNNNNNNNNNNNNNNNNNN
NNNNNNNNNNNNNNNNNNNNNNNNNNNNNNNNNNNNNNNNNNNNNNNNNNNNNNNNNNNN
NNNNNNNNNNNNNNNNNNNNNNNNNNNNNNNNNNNNNNNNNNNNNNNNNNNNNNNNNNNN
NNNNNNNNNNNNNNNNNNNNNNNNNNNNNNNNNNNNNNNNNNNNNNNNNNNNNNNNNNNN
NNNNNNNNNNNNNNNNNNNNNNNNNNNNNNNNNNNNNNNNNNNNNNNNNNNNNNNNNNNN
NNNNNNNNNNNNNNNNNNNNNNNNNNNNNNNNNNNNNNNNNNNNNNNNNNNNNNNNNNNN
NNNNNNNNNNNNNNNNNNNNNNNNNNNNNNNNNNNNNNNNNNNNNNNNNNNNNNNNNNNN
NNNNNNNNNNNNNNNNNNNNNNNNNNNNNNNNNNNNNNNNNNNNNNNNNNNNNNNNNNNN
NNNNNNNNNNNNNNNNNNNNNNNNNNNNNNNNNNNNNNNNNNNNNNNNNNNNNNNNNNNN
NNNNNNNNNNNNNNNNNNNNNNNNNNNNNNNNNNNNNNNNNNNNNNNNNNNNNNNNNNNN
NNNNNNNNNNNNNNNNNNNNNNNNNNNNNNNNNNNNNNNNNNNNNNNNNNNNNNNNNNNN
NNNNNNNNNNNNNNNNNNNNNNNNNNNNNNNNNNNNNNNNNNNNNNNNNNNNNNNNNNNN
NNNNNNNNNNNNNNNNNNNNNNNNNNNNNNNNNNNNNNNNNNNNNNNNNNNNNNNNNNNN
NNNNNNNNNNNNNNNNNNNNNNNNNNNNNNNNNNNNNNNNNNNNNNNNNNNNNNNNNNNN
NNNNNNNNNNNNNNNNNNNNNNNNNNNNNNNNNNNNNNNNNNNNNNNNNNNNNNNNNNNN
NNNNNNNNNNNNNNNNNNNNNNNNNNNNNNNNNNNNNNNNNNNNNNNNNNNNNTTTAGAA
GGTGAGGCATTAGCAACTTTAGTAGTAAACTCTATGAGAGGAATTGTTAAGGTTTCTGCA
GTTAAAGCGCCTGGTTTTGGTGATCGTAGAAAAGCAATGTTACAAGATATTTCTATTCTT
ACTGGAGGTTCAGTTATATCAGAAGAATTAGCAATGGAATTAGAAAAATCTTCTTTAGAA
GATCTTGGTCAAGCAAAACGCGTAGTAATTAATAAAGATTCAACCACTATAATTGGTGGT
AATGGTGACAAAAATAGTATTAAAGACCGTATTCACCAAATTCGACAAGAAATACATGAA
GCTACATCTGATTATGATAAAGAAAAATTAAATGAACGTTTAGCAAAATTATCTGGTGGT
GTAGCGGTATTAAAAGTTGGCGCTGCAACTGAAGTAGAAATGAAAGAGAAAAAAGCTCGT
GTAGAGGATGCTTTACATGCAACTCGAGCAGCAGTAGAAGAAGGAGTAGTACCTGGAGGA
GGCGTTGCCCTAGTACGAGTAGCAGAAAAAATTTCTCGTATTAACGGTCAAAACGAANNN
NNNNNNNNNNNNNNNNNNNNNNNNNNNNNNNNNNNNNNNNNNNNNNNNNNNNNNNNNNNN
NNNNNNNNNNNNNNNNNNNNNNNNNNNNNNNNNNNNNNNNNNNNNNNNNNNNNNNNNNNN
NNNNNNNNNNNNNNNNNNNNNNNNNNNNNNNNNNNNNNNNNNNNNNNNNNNNNNNNNNNN
NNNNNNNNNNNNNNNNNNNNNNNNNNNNNNNNNNNNNNNNNNNNNNNNNNNNNNNNNNNN
NNNNNNNNNNNNNNNNNNNNNNNNNNNNNNNNNNNNNNNNNNNNNNNNNNNNNNNNNNNN
NNNNNNNNNNNNNNNNNNNNNNNNNNNNNNNNNNNNNNNNNNNNNNNNNNNNNNNNNNNN
NNNNNNNNNNNNNNNNNNNNNNNNNNNNNNNNNNNNNNNNNNNNNNNNNNNNNNNNNNNN
NNNNNNNNNNNNNNNNNNNNNNNNNNNNNNNNNNNNNNNNNNNNNNNNNNNNNNNNNNNN
NNNNNNNNNNNNNNNNNNNNNNNNNNNNNNNNNNNNNNNNNNNNNNNNNNNNNNNNNNNN
NNNNNNNNNNNNNNNNNNNNNNNNNNNNNNNNNNNNNNNNNNNNNNNNNNNNNNNNNNNN
NNNNNNNNNNNNNNNNNNNNNNNNNNNNNNNNNNNNNNNNNNNNNNNNNNNNNNNNNNNN
NNNNNNNNNNNNNNNNNNNNNNNNNNNNNNNNNNNNNNNNNNNNNNNNNNNNNNNN
[88] 2882
AACTTTATATTTTATCTTTGGTATTTGATCAGGAATAATAGGATCATCACTTAGAATATT
AATTCGATTAGAATTAAGACAAATTAATTCAATCATTAATAATAATCAATTATATAATGT
AATTGTTACAATTCATGCTTTTATTATAATTTTTTTTATAACTATACCTATTGTAATTGG
AGGATTTGGAAATTGATTAATCCCATTAATAATAGGATCTCCAGATATAGCATTTCCACG
ATTAAATAATATTAGATTTTGATTACTTCCCCCTTCATTAATAATAATAATTTGTAGATT
CATAATTAATAATGGAACAGGAACAGGATGAACAATTTATCCTCCTCTATCAAATAATAT
TGCACATAATAATATTTCAGTTGATTTAACAATTTTTTCATTGCATTTAGCAGGAATTTC
TTCAATTTTAGGAGCAATTAATTTCATTTGTACAATCTTAAATATAATACCAAATAATTT
AAAATTAAATCAAATTCCATTATTCCCATGATCAATTTTAATTACAGCTATACTTTTAAT
TTTATCTTTACCTGTATTAGCTGGTGCAATTACAATATTATTAACAGATCGAAATTTAAA
TACTTCATTTTTTGATCCTTCAGGAGGAGGGGACCCAATTCTATATCAACATTTATTTAC
TATTAATAATTTGTTTAATTAATCAAATTTTTACAGGTTTATTTTTAGCATTTCATTATA
AAACAGATATTAATTTAGCATTTCAAAGAATTATTAATATAAATCGAAATATTAATTTTG
GATGATTAATTCGATCATTTCATGCTAATGGAGCCTCAATATTTTTTATTATAATATACA
TACATATTAGACGAGGGATTTACTTTAATTCATTTAATTTCAAATCAACATGATTAATTG
GAGTAATTTTATTATTATTAACTATAATAACTGCATTCGTTGGATATGTTTTACCATGAG
GACAAATATCATTTTGAGGAGCTACAGTAATTACAAACCTTTTATCAGCTATTCCTTATT
TAGGAAACTCAATTGTAATTTGAATTTGAGGAGGATTTTCAATTAATAATGCAACTTTAA
CACGATTCTTCTCAATTCATTTTATTTTACCATTCATTATCCTTATATTTATCTTTATCC
ATTTAATATTTTTACATATAACAGGATCAAATAATCCTTTAGGGATTAATAGAAACTTTG
ATAAAATTACTTTTTCCCCTTATTTTATTATCAAAGATTTAATAGGATTAATTATATTTT
TATGAATGTTTACTACATTAACATTAATATTTCCATTTCTTCTAAATGACCACAATAATT
TTATTATAGCTAACCCAATAATTACACCTAATCACATTCAACCAGAATGATATTTCTTAT
TTTCTTATTCAATTTTACGAGCAATCCCAAATAAATTATGAATCAATGTGGGACTGCTTA
CTCGTGGGCGAACCGACATGTATACCGTTTTTCTTG-GCTACCGTTGTCATCGGTAACCT
CGTGGTAAGTATACAA----------------TATCGTTTGC-----------------C
TACAAAGAAAA---------CGGTG-ACCCA-GTGTTAAC-ACTG-AGTGAGAT-TCAAA
CGAAC-------------AAT---------AATTATTGTTCCAGGTGCTTAATCTNNNNN
NNNNNNNNNNTGAAGTAAGATTTTAATTT-------------------------------
------------------------TCATCTATTAAAATTTGAATGAGAATATTAATTTTA
TCAT--------------------------AATATA-TTATTATTATTTTTAGACTCGTT
TCGAAGAAATTAAGAAAGAAGTCAGCAGTTATATTAAGAAAATTGGTTACAACCCAGCCG
CTGTTGCTTTCGTCCCAATCTCAGGATGGAACGGAGATAACATGTTGGAAGTTTCCGAAA
AAATGCCATGGTTCAAGGGATGGGCAGTTGAACGTAAAGAAGGAAAGGCTGACGGTAAAT
GTTTAATTGAAGCTTTAGATGCCATCCTGCCACCCAGTCGTCCAACTGACAAAGCTCTCC
GTCTTCCACTTCAGGTATATACAA------------------------------------
-----------------------TTTTCTATTA------CAT-------------AATTA
TTT---TTC-AAATTTT-------------------------------------------
AAATCATTTTCAT-----------------------------------------------
------TATATATATTTATA----------------------------------------
---------------------------TATTTCAGGATGTATACAAGATAGGAGGTATTG
GAACAGTCCCTGTTGGTCGTGTGGAAACTGGTTTATTGAAACCCGGTATGGTTGTTGTAT
TCGCTCCTGCTAACATCACCACTGAAGTTAAGTCCGTGGAGATGCACCACGAAGCTTTGA
CAGAAGCTGTTCCCGGAGATAATGTTGGTTTCAACGTAAAGAACGTTTCGGTCAAAGAAT
TAAGACGTGGTTTCGTTGCTGGTGACACCAAGAACAACCCACCCAAGGGTGCTGCCGATT
TCACTGCCCAAGTAAGTTA-----ATAGATTTT-CANNNNNNNNNNNNNNNNNNNNNNNN
NNNNNNNNNNNNNNNNNNNNNNNNNNNNNNNNNNNNNNNNNNNNNNNNNNAGATTTAGAA
GGAGAAGCTTTAGCAACTTTAGTAGTAAACTCTATGAGAGGAATTGTTAAGGTTTCTGCA
GTAAAAGCGCCTGGTTTTGGTGATCGTAGAAAAGCAATGTTACAAGATATTTCGATTCTT
ACCGGTGGTTCTGTTATATCTGAAGAATTAGCTATGGAATTAGAAAAATCTTCTTTAGAA
GATTTAGGTCAAGCAAAACGTGTAGTCATTAGTAAAGATGCAACTACTATTATTGGTGGT
AACGGAGATAAAAATAGCATTAAAGGTCGTATTAATCAAATTCGACAAGAAATACATGAA
GCTACTTCTGATTATGATAAAGAAAAACTAAATGAACGTTTAGCAAAATTATCTGGCGGT
GTAGCGGTATTAAAAGTTGGAGCTGCAACTGAAGTAGAAATGAAAGAGAAAAAAGCTCGT
GTAGAAGACGCTTTACATGCAACTAGAGCGGCAGTAGAAGAAGGTGTTGTACCAGGAGGA
GGAGTTGCTTTAGTAAGAGTAGCGGAAAAAATTTCTCGTATTAATGGTCAAAACGAANNN
NNNNNNNNNNNNNNNNNNNNNNNNNNNNNNNNGGTTTAATTATGGATGGAGTAGTAGAAT
TAGGTATTATTGGTTCTAATGTTTTAAAAGAAAAATGTTTAACTAGATTGCTAGTCAAAG
AACCTGTT---TCATATACTGTATTGCAAAAATTAGATTTTGGTACTTGTCGTTTGTCTG
TTTCAGTACCCCTGGATATGGAATACTCAGGAATATCGTGTTTACAGAATTTTCGTATTG
CTACTTCATATCCGAATTTATTGAAAAGATATTTTGATAAAAAAAAAGTTTCTTTTAAGC
CATTTGTTTTAAATGGTTCGGTAGAAGTAGCGTATAATTCTGGATTGGCAGATGTAATAT
GTGATCTGGTATCCACAGGAGCTACTTTAGATGCAAATGGTTTAAGAGAAGTAGATACTA
TTTATCATTCTTGTGCTTGTTTGATTTCTCAAAAAATGGAATCTTTAGTTCCAGAAAAAA
AATTGTTTATTAAAAAGTTATTAAATCGTATTAAAGGAGTAATTAAAGCCCGAGAATCNN
NNNNNNNNNNNNNNNNNNNNNNNNNNNNNNNNNNNNNNNNNNNNNNNNNNNNNNNNNNNN
NNNNNNNNNNNNNNNNNNNNNNNNNNNNNNNNNNNNNNNNNNNNNNNNNNNNNNNNNNNN
NNNNNNNNNNNNNNNNNNNNNNNNNNNNNNNNNNNNNNNNNNNNNNNNNNNNNNNN
[89] 2883
AACTTTATATTTTATTTTTGGAATTTGGTCTGGTATAATTGGATCTTCACTTAGAATATT
AATTCGTCTTGAATTAAGACAAATTAACTCAATTATCAATAATAATCAATTATATAATGT
AATTGTTACAATTCATGCATTTATTATAATTTTCTTTATAACAATACCTATTGTAATTGG
AGGATTTGGAAATTGATTAATTCCACTAATAATAGGATCTCCTGATATATCATTCCCACG
ATTAAATAATATTAGATTTTGATTACTCCCTCCATCATTAATAATAATAATTTGTAGATT
TATAATTAATAATGGAACAGGAACAGGATGAACAATTTACCCCCCTTTATCAAATAATAT
TGCTCATAATAATATTTCAGTAGATTTAACTATTTTCTCTTTACATTTAGCAGGAATTTC
ATCAATCTTAGGTGCAATTAATTTTATTTGTACAATTTTAAATATAATACCCAATAATTT
GAAACTTAATCAAATTCCACTATTTCCATGATCAATTTTAATTACAGCTATTCTTTTAAT
TTTATCCCTTCCAGTTTTAGCAGGAGCAATTACAATATTATTAACAGATCGAAATTTAAA
TACCTCATTTTTTGACCCTTCAGGGGGAGGAGACCCAATTTTATATCAACATTTATTTNN
NNNNNNNNNNNTGCTTAATAAATCAAATTTTAACAGGATTATTTTTAGCATTTCATTATA
AAACAGATATCAATTTAGCATTTCAAAGAATCATTAATATAAATCGAAATATTAATTTTG
GATGATTAATTCGATCTTTTCATGCTAACGGAGCATCAATATTTTTTATTATAATATACA
TACATATTAGACGAGGTATCTATATAAATTCTTTTAATTTTAAATTAACATGATTAATTG
GAGTTTTTTTATTACTATTAACTATAATAACTGCATTTGTTGGATATGTTTTACCTTGAG
GTCAAATATCATTTTGAGGAGCCACAGTAATTACTAATTTATTGTCAGCTATCCCATATT
TAGGAAATTCAATTGTAATTTGAATTTGAGGTGGATTCTCAATTAATAATGCAACTTTAA
CACGATTTTTTTCAATTCACTTTATTCTACCTTTTATTATTTTAATATTAATTTTCTTAC
ATTTAATATTTTTACATATAACAGGATCAAATAATCCTTTAGGGATTAATAGAAATTTTG
ATAAAATTTCTTTTTCACCTTATTTTATTATTAAAGATTTAATCGGATTAACTATATTTT
TATGAATATTTTTTTTATTAACACTATTATTTCCATTTTTATTAAATGATCATAATAACT
TTATTATAGCTAACCCAATAATTACACCTAACCATATTCAACCAGAATGATATTTTTTAT
TCTCATATTCAATTTTACGGGCANNNNNNNNNNNNNNNNNNNNNNNNNNNNNNNNNNNNN
NNNNNNNNNNNNNNNNNNNNNNNNNNGTTTTTCTTG-GCTAC-GTTGTCATCGGTAACCT
CGTGGTAAGTATAA------------------TATCGTTTAC-----------------C
TAAAAAAAAAAAAA------CGATG-ATTAG-ATGTAAAC-ACCG-AATGAGAT-GCAAA
CAAAC-------------GANNNNNNNNNNNNNNNNNNNNNNNNNNNNNNNNNNNNNNNC
CACCATACAGTGA-GTATGTTTTTAATTT-------------------------------
------------------------TAATCTATTCAAATTTGTATGATAATT---------
------------------------------AATTGATAAATTATTATTTTTAGACTCGTT
TCGAAGAAATCAAGAAAGAAGTCAGCAGTTATATTAAGAAAATTGGTTACAACCCAGCCG
CTGTTGCTTTCGTCCCAATCTCTGGATGGAACGGAGATAACATGTTGGAAGTTTCCGAAA
AAATGCCATGGTTCAAGGGATGGGCTGTTGAACGTAAAGAAGGAAAGGCTGACGGTAAAT
GTTTAATTGAAGCTTTAGATGCTATCCTGCCACCCAGTCGTCCAACTGACAAAGCTCTCC
GTCTTCCACTTCAGGTAT--ACAA------------------------------------
-----------------------TTTTCTGTTTTTTTTTT-ATAATTTAACTT-ATAATA
ATT---TTC-AAATTT--------------------------------------------
TAATTCATATTTATTA--------------------------------------------
-----------CATATATA-----------------------------------------
---------------------TTTCTCTATTTCAGGACGTATACAAGATAGGAGGTATTG
GAACAGTCCCCGTTGGTCGTGTGGAAACTGGTTTATTGAAACCTGGTATGGTTGTTGTAT
TCGCTCCTGCTAACATCACCACTGAAGTCAAGTCCGTGGAGATGCACCACGAAGCTTTGA
CAGAAGCTGTTCCCGGAGATAATGTTGGTTTCAACGTAAAGAACGTTTCAGTCAAAGAAT
TAAGACGTGGTTTCGTTGCTGGTGACACCAAGAACAACCCACCTAAGGGTGCTGCCGATT
TCACTGCCCAGGTAAGTTA-----AAAGATTTT-CATTATT------TCCAATTCATGTT
A---ATATATGT-A---CGTNNNNNNNNNNNNNNNNNNNNNNNNNNNNNNAGATTTAGAA
GGAGAAGCTTTAGCGACTTTAGTTGTTAATTCAATGAGAGGAATTGTTAAGGTTTCTGCA
GTTAAAGCTCCTGGTTTTGGGGATCGCCGAAAAGCAATGTTGCAAGATATTTCTATTCTT
ACTGGCGGTTCTGTAATATCTGAAGAATTAGCAATGGAGTTAGAAAAATCTTCTCTAGAG
GATTTAGGGCAAGCAAAACGTGTGGTAATCAGTAAAGACGCGACTACTATTATCGGTGGT
AATGGAGATAAACGTTCTATTAAAAATCGTATTCAGCAAATTAGACAAGAAATAAATGAA
GCAACATCTGATTATGACAAAGAAAAATTAAACGAACGATTAGCTAAATTATCTGGCGGT
GTAGCAGTTCTAAAGGTTGGAGCAGCAACTGAAGTAGAGATGAAAGAAAAAAAAGCTCGT
GTTGAAGATGCATTGCATGCAACTCGCGCAGCTGTGGAAGAAGGTGTGGTTCCAGGAGGA
GGAGTAGCTCTAGTTCGTGTAGCTGAAAAGATTTCTCGTATTAATGGTCAAAACGAATTG
ATGTTATGTTAGTAAGAGATGACGATATTCCTGGTTTAATTATGGACGGGGTAGTAGAAT
TAGGTATTATAGGTTCTAATGTTTTAGAAGAAACATGTTTAACTAGGTCTTTTATAGGAG
CTCCGGTT---TTATATACTATTTTACAATATCTTGATTTTGGAGTTTGTCGTTTATCTT
TATCTATTCCTCTTGATATGAATTATTCTGGTATTTTATGTTTAAAAAACGCCCGTATTG
CAACTTCATATCCAAATTTATTAAAGAGGTATTTTGATAAAAAAGATATTCCGTTTAAAC
CTTTTGTTTTAAATGGTTCTGTAGAGGTTGCATATAATTCTGGTTTAGCGGATGCGATAT
GTGATTTAGTATCTACTGGGGCAACTTTAGAGGCTAATGGACTTAAGGAAGTAGAAACAA
TTTATGAATCAAGAGCATGTTTAATTTCTCAAACAGAAAAAACTATGCCTCTTGAAAAAA
TAAGGTTTATTAAAAAATTATTAAATCGTATTCAGGGTGTAATTAAAGCTAGAGAATCTA
AATATATTATGTTACATATTGAAAAAAATAAATTAGATAAAATAACTAATTTATTACAAG
GAGCAGAACAACCAACTATTGTTGAATTATCTGGAAATAATAATAAAGTTGCATTACATA
TGGTAAGCAGTGAAACTGTTTTTTGGGAAACTATGGAGCAGTTAAAATCATTAGGA
[90] 2884
AACTTTATATTTTATTTTTGGAACTTGGGCTGGTATAATAGGATTTTCATTAAGAATATT
AATTCGACTTGAATTAAGACAAATTAATTCAATTATTAACAATAATCAATTATATAATGT
AATTGTCACTATTCATGCATTTATTATGATTTTCTTTATAACAATACCTATTGTAATTGG
AGGATTTGGAAACTGACTAATCCCATTAATAATAAGATCACCAGATATAGCTTTTCCACG
ACTTAATAATATTAGATTTTGATTATTACCACCATCATTAATAATAATAATCTGTAGATT
TTTAATTAATAATGGAACAGGTACAGGATGAACAATTTACCCACCATTATCTAATAATAT
TGCCCATAATAATATTTCAGTAGATTTAACTATTTTCTCTCTTCATTTAGCAGGAATTTC
ATCAATTTTAGGAGCAATTAATTTTATTTGTACAATTTTAAATATAATACCTAATAATTT
AAAATTAAACCAAATTTCACTTTTCCCATGATCAATCATCATTACAGCTACACTTCTAAT
CTTATCACTACCAGTTTTAGCTGGAGCAATTACAATATTATTAACAGATCGAAATTTAAA
TACATCATTTTTTGACCCATCAGGAGGAGGAGACCCAATTTTATATCAACATTTATTTAT
TATTAATAATTTGCTTAACAAATCAAATCTTAACAGGACTATTTTTAGCATTTCATTATA
AAACAGATATTAATTTAGCATTTCAAAGAATTATTAACATAAACCGTAATATTAACTTCG
GATGACTAATTCGATCATTTCATGCTAATGGGGCATCAATATTTTTTATTATAATATATT
TACATATCAGACGAAGAATTTATATAAACTCTTTTAATTTAAAATTAACTTGATTAATTG
GAGTAATCTTATTATTATTAACTATAATAACTGCATTTGTAGGATATGTATTACCATGAG
GACAAATATCATTTTGAGGTGCAACAGTAATTACTAATCTTTTATCAGCAATCCCATATT
TAGGAAATTCTATTGTAAACTGAATTTGAGGAGGATTTTCCATTAATAATGCTACATTAA
CACGATTTTTCTCAATTCACTTTATTTTACCTTTTATAATCTTTTCTATAATCTTAATTC
ATATAATATTTTTACATAATACAGGATCAAATAACCCCTTAGGAATTAATAGAAATTTTG
ATAAAATTACTTTCTCACCTTATTTTATTATCAAAGACTTAATAGGCTTAATCATATTTT
TATGAATATTTTTTTTATTAACATTACTATTACCATATTTATTAAATGATCACAATAATT
TTATTATAGCTAACCCAATAATTACCCCTAACCATATTCAACCAGAATGATATTTTTTAT
TTTCATACACAATTTTACGAGCAATTCCTAACAAATTNTGAATCAATGTGGGACTGCTTA
CTCGTGGGCGAGCCGACGTGTATACCTTTTTTCTTG-GCTACCGTCGTCATCGGTAACCT
TGTGGTAAGTATAA------------------TATCGTTTAC---------ACCAAATA-
--------------------CGAC----TAG-GTGTAAAA-ACC--AATT-----GCAAA
CGAACAACATCAAACGACGAT---------GATCATTATTTCAGGTACTTAATCTNGAAC
CACCATACAG-CGAGTAAGTTTTTAATTT--GGATTTG-AAAAATT-GATTGGT------
------------------------------------------------------------
-------AAAAGTTAATTGCTACATGTATT-----------------TTTTAGACTCGTT
TCGAAGAAATCAAAAAAGAAGTCGGCAGTTACATTAAGAAAATTGGTTACAACCCAGCTG
CTGTTGCTTTCGTACCCATCTCTGGATGGAACGGAGATAACATGTTGGAAGTTTCCGAAA
AAATGTCTTGGTTCAAGGGATGGGCTGTTGACCGTAAAGAAGGAAAGGCTGACGGTAAAT
GTTTAATTGAAGCTTTGGATGCTATCCTGCCACCCAGTCGCCCAACTGACAAGGCTCTCC
GTCTTCCACTTCAGGTAAATAA-TTTCATATTTAGTATTATTGTTTATTTATT-------
------------TTTTTTTTTTT-------------------------------------
------------------------------------------------------------
------------------------------------------------------------
------------------------------------------------------------
------------------------TTTGCTCCTAGGATGTTTACAAGATAGGAGGTATTG
GAACAGTCCCTGTTGGTCGTGTGGAAACTGGTTTATTAAAACCTGGTATGGTTGTTGTAT
TCGCTCCTGCCAACATCACCACTGAAGTTAAGTCTGTGGAGATGCACCATGAAGCTTTGG
TTGAAGCAGTTCCTGGAGACAATGTTGGTTTCAACGTAAAGAATGTTTCAGTAAAAGAAT
TAAGACGTGGTTTTGTTGCTGGTGACACAAAAAACAACCCACCCAAGGGTGCTGCCGATT
TCACTGCCCAGGTAAATT------AGTAGTTTT-AAANNNNNNNNNNNNNNNNNNNNNNN
N--NNNNNNNNNNNNNNNNNNNNNNNNNNNNNNNNNNNNNNNNNNNNNNNAGATTTAGAA
GGTGAAGCTTTAGCAACCTTAGTAGTTAACTCTATGAGAGGTATTGTAAAAGTTTCTGCA
GTAAAAGCTCCTGGTTTTGGAGATCGTAGAAAAGAAATGTTACAAGATATTGCGATTCTT
ACTGGGGGATCAGTTATTTCTGAAGAATTAGCTATGGAATTAGAGAAATCTTCTTTAGAA
GATTTAGGACAATCAAAACGTGTTGTGATTAATAAAGATTCTACAACTATTATTGATGGT
AATGGAAATAAAAAAGAAATTAAACATAGAATTAATCAAATTAGACAACAGATACAAGAA
GCTACATCAGATTATGATAAAGAAAAATTAAATGAGAGATTAGCAAAATTATCTGGTGGA
GTAGCAGTTTTAAAAGTAGGTGCTGCTACTGAAGTTGAAATGAAAGAAAAAAAAGCACGT
GTAGAAGACGCTTTACATGCTACTAGAGCTGCGGTAGAAGAAGGTGTTGTTCCTGGTGGT
GGAGTTGCTTTAGTACGTGTTGCTGAAAAAATTTCACGTATTAATGGTCAAAACGAANNN
NNNNNNNNNNNNNNNNNNNNNNNNNNNNNNNNNNNTTAATTATGGATGGAGTAGTAGACT
TAGGTATTGTAGGTGCAAATGTCTTAGAAGAAGCAACTTTAGCAAGAAAATTTTTAGGAG
AAAATATACAATCATATAAAATCTTGCAATATTTAGGGTTTGGTTTATGTAGACTTTCTT
TAGCTATACCTATGGATATGAAATATTTAAGTATTTTTTGTTTAAAAAATGCGCGTATTG
CTACCTCTTATCCGTATTTATTAAAAAAATATTTTGATGAAAAAAATGTTGTATTTAAAC
CTTTTGTATTAAATGGATCAGTAGAAGTTGCATCAAATGCGGGATTAGCTGAAGCAATTT
GTGATCTTGTATCTACTGGTGCAACATTAGCAGCTAATGGTTTAAAAGAAGTTGAAGTGA
TTTATCGGTCTAGTGCTTGTTTGGTTTCTCAAAAAATGAATAATATTTCTATTTTTAAAT
GCGAATTAATTAATAAATTATTAACACGTATTAAAGGTGTAATTAAAGCNNNNNNNNNNN
NNNNNNNNNNNNNNNNNNNNNNNNNNNNNNNNNNNNNNNNNNNNNNNNNNNNNNNNNNNN
NNNNNNNNNNNNNNNNNNNNNNNNNNNNNNNNNNNNNNNNNNNNNNNNNNNNNNNNNNNN
NNNNNNNNNNNNNNNNNNNNNNNNNNNNNNNNNNNNNNNNNNNNNNNNNNNNNNNN
[91] 2885b
AACTTTATATTTTATTTTTGGAATTTGATCTGGTATAATTGGATCATCACTTAGAATGTT
AATTCGTCTTGAATTAAGACAAATTAATTCAATTATTAACAATAACCAATTATATAATGT
AATTGTTACAATTCATGCATTTATTATAATTTTTTTTATAACTATACCTATTGTAATTGG
AGGATTCGGAAATTGATTAATCCCATTAATAATAGGATCTCCAGATATATCATTTCCACG
ATTAAATAATATTAGATTTTGATTACTCCCCCCATCATTAATAATAATAATTTGTAGATT
TATAATTAATAATGGAACAGGAACAGGATGAACAGTTTATCCCCCATTATCAAATAATAT
TGCACATAATAATATCTCAGTAGATTTAASTATTTTTTCTTTACATTTAGCAGGAATTTC
ATCAATTTTAGGAGCAATTAATTTTATTTGTACAATTTTAAATATAATACCTAATAATTT
AAAACTTAATCAAATTCCTTTATTCCCATGATCAATTCTAATTACAGCTATTCTTTTGAT
TTTATCTTTACCAGTTTTAGCAGGAGCAATCACAATATTATTAACAGATCGAAATTTAAA
TACATCATTTTTTGACCCTTCTGGAGGAGGAGATCCAATTTTATATCAACACTTATTTAC
TTTTATTAATTTGTTTAATAAATCAAATTTTAACAGGATTATTTTTAGCATTTCACTATA
AAACAGATATTAACTTAGCATTTCAAAGAATTATTAATATTAATCGAAATATTAATTTTG
GTTGATTAATCCGTTCATTTCATGCTAATGGAGCATCAATATTTTTTATTATAATGTATA
TACATATTAGACGAGGAATCTATTTAAATTCTTTCAATTTTAAATCAACATGATTAATTG
GAGTATTATTATTATTATTAACTATAATAACTGCATTTGTTGGATATGTTTTACCTTGAG
GACAAATATCATTTTGAGGAGCTACAGTAATTACTAACCTATTATCAGCTATTCCCTATT
TAGGTAATTCAATTGTAATTTGAATTTGAGGAGGATTTTCAATTAACAATGCAACTTTAA
CACGATTTTTTTCAATTCACTTTATTCTACCATTTATTATTTTAATATTAATTTTTATAC
ATTTAATATTTTTACATTTAACAGGATCAAACAACCCTTTAGGAATTAATAGAAATTTTG
ATAAAATTTCATTTTCACCTTACTTTATTATTAAAGATTTAATTGGATTAATTTTATTTT
TATGAATATTCTTTATATTAACATTATTATTTCCATTCATATTAAATGATCATAATAATT
TTATTATAGCTAATCCAATAATTACACCTAATCATATTCAACCAGAATGATACTTTTTGT
TTTCATACACAATTTTACGAGCAATCCCAAATAAATTANNNNNNNNNNNNNNNNNNNNNN
NNNNNNNNNNNNNNNNNNNNNNNNCCGTTTTTCTTG-GCTACCGTTGTCATTGGTAACCT
CGTGGTAAGTATAA------------------TATCGTTTAC-----------------C
TACAAAAAAAAAAAAAA---CGATG-ATTAG-ATGTAAAC-ACCG-AATGAGAT-GCAAA
CAAAC-------------GNNNNNNNNNNNNNNNNNNNNNNNNNNNNNNNNNNNNTGAAC
CACCATACAGTGAAGTATGTTTTTACTTT-------------------------------
------------------------TAATCTGTTCAAATTTGTATGATAATT---------
------------------------------AATTGATAAATTATTATTTTTAGACTCGTT
TCGAAGAAATCAAGAAAGAAGTCAGCAGTTATATTAAGAAAATTGGTTACAACCCAGCCG
CTGTTGCTTTCGTCCCAATCTCAGGATGGAACGGAGATAACATGTTGGAAGTTTCCGAAA
AAATGCCATGGTTCAAGGGATGGGCTGTTGAACGTAAAGAAGGAAAGGCTGACGGTAAAT
GTTTAATTGAAGCTTTAGATGCTATCCTGCCACCCAGTCGTCCAACTGACAAAGCTCTCC
GTCTTCCACTTCAGGTAT--ACAA------------------------------------
-----------------------TTTTCTGATTTTTTTT--ATAATTT---------AAC
TTTGAATTC-AAATTAGAAAAATATTATAAGTTAAATTATAAAAAAAATCAGAAAAGTAT
AA----------------------------------------------------------
-----------CATATATA-----------------------------------------
---------------------TTTCTCTATTTCAGGACGTATACAAGATAGGAGGTATTG
GAACAGTCCCCGTTGGTCGTGTGGAAACTGGTTTATTGAAACCCGGTATGGTTGTTGTAT
TCGCTCCTGCTAACATCACCACTGAAGTCAAGTCCGTGGAGATGCACCACGAAGCTTTGA
CAGAAGCTGTTCCCGGAGATAATGTTGGTTTCAACGTAAAGAATGTTTCAGTCAAAGAAT
TACGACGTGGTTTCGTTGCTGGTGACACCAAGAATAACCCACCTAAGGGTGCTGCCGATT
TCACTGCCCAGGTAAGTTA-----ATAGATTTT-CATTATT------TCCAATTCATGCT
A---ATATACGTTG---TGTTTAATAGGTTATTGTATTGAACCACCCTGGAGATTTAGAA
GGCGAAGCTTTAGCTACTTTAGTTGTTAACTCAATGAGAGGTATTGTTAAAGTTTCTGCA
GTTAAAGCTCCTGGTTTTGGAGATCGCCGAAAAGCGATGTTACAAGATATTTCTATTCTT
ACTGGTGGTTCTGTCATATCTGAAGAATTAGCGATGGACTTAGAGAAGTCTTCTTTAGCG
GACTTGGGGCAAGCAAAACGCGTAGTAATTAGTAAAGATGCAACTACTATTATTGGTGGA
AATGGAGACAAAATTTCTATTAAAAATCGTATTCAACAGATTAGACAAGAAGTGCATGAA
GCAACATCTGATTATGATAAAGAAAAATTAAATGAACGTTTAGCAAAATTATCTGGTGGC
GTAGCTGTTTTAAAAGTAGGAGCAGCCACTGAAGTAGAAATGAAAGAAAAAAAAGCTCGC
GTTGAAGATGCATTGCATGCAACCCGCGCAGCTGTTGAAGAAGGCGTGGTTCCCGGAGGA
GGGGTAGCCTTAGTTCGAGTAGCTGAAAAGATTTCTCGCATTAATGGTCAAAACGAATTG
ACGTCTTGTTAGTAAGAGATGATGATATTCCTGGTTTAATTATGGATGGCGTAGTAGAAT
TAGGAATTATAGGCTCTAATGTTTTAGAAGAAACATGTTTGACAAGATCTTTTATAGGAG
CCCCGGTT---AAATATTCTATTTTACAATATCTTGACTTTGGCGTCTGTCGTTTATCTT
TATCCACCCCGCTAGACATGGATTATTCTGGGTCCATATGTTTAAAAAACGCTCGTATTG
CAACTTCATATCCGAATTTATTGAAGAGGTATTTGGACAAAAAAGATATTCCATTTAAAC
CGTTTGTTTTAAATGGTTCAGTCGAAGTAGCGTATAATTCCGGTTTAGCTGATGCGATAT
GTGATTTAGTTTCTACTGGGGCGACTTTAGAAGCTAACGGGCTTAAGGAAGTAGAAACTA
TCTATGAGTCGCGAGCATGTTTAATTTCTCGTACAGAAAAAACTATGCCTATTGAAAAAA
TAAGATTTATTAGGAAATTACTTAATCGCATTCAAGGAGTAATTAAAGCGCGAGAATCTA
AATATATTATGTTGCATATTGATAAAAATCAACTGAATAAAATAACTAATTTATTACAAG
GAGCTGAACAACCGACGATTGTTGAATTATCTGGAAATACAAATAAAGTAGCGCTACATA
TAGTAAGCAGTGAAACGGTTTTTTGGGAAACTATAGAGCAGTTAAAATCATTAGGC
[92] 2887
AACTTTATATTTTATCTTTGGAATTTGATCTSGTATAATAGGATCTTCACTTAGAATATT
AATTCGACTTGAATTAAGACAAATCAATTCAATTATTAATAATAATCAATTATATAATGT
AATTGTTACAATTCATGCATTTATTATAATTTTTTTTATAACTATACCTATTGTAATTGG
AGGTTTTGGAAATTGATTAATTCCATTAATAATAGGATCCCCTGATATAGCTTTCCCTCG
ATTAAATAATATTAGATTTTGATTATTACCACCATCATTAATAATAATAATTTGTAGTTT
TATAATCAATAATGGAACAGGGACAGGATGAACGATTTACCCACCATTATCTAATAATAT
TGCTCATAATAATATCTCAGTAGATTTAACTATTTTTTCTTTACATTTAGCAGGAATTTC
ATCAATTTTAGGAGCAATTAACTTTATTTGTACAATTTTAAATATAATACCAAATAATTT
AAAAATTAATCAAATTCCTTTATTTCCATGATCAATTCTAATCACAGCTTTATTATTAAT
TTTATCTTTACCAGTTTTAGCAGGTGCAATTACAATATTATTAACTGATCGAAATTTAAA
TACTTCATTTTTTGACCCTTCAGGTGGAGGAGATCCAATTTTATATCAACATTTATTTAC
TATTAATAATTTGTTTAATAAATCAAATTTTAACAGGGCTATTTTTAGCATTTCATTATA
AAACAGACATCAATTTAGCATTCCAAAGAATTATTAATATAAATCGAAATATTAATTTTG
GTTGATTAATCCGATCATTTCATGCTAATGGGGCATCAATATTCTTTATTATAATATATA
TACATATTAGACGAGGAATTTATTACAATTCATTTAATTTTAAATTAACATGATTAATTG
GAGTAATTTTATTATTATTAACTATAATAACTGCATTTGTAGGATACGTTTTACCTTGAG
GACAAATATCATTTTGAGGAGCTACAGTAATTACTAATCTTTTATCAGCCATTCCCTATC
TTGGAAATTCAATTGTAATTTGAATTTGAGGAGGATTTTCAATTAATAATGCAACTTTAA
CACGATTTTTTTCAATACATTTTATTTTACCATTCATTATTTTAATATTTATCTTTATTC
ATTTAATATTTTTACATTTAACAGGATCAAATAATCCATTAGGAATTAATAGAAATTTTG
ATAAAATTTCATTTTCACCATACTTTATCATCAAAGATTTAATTGGATTAATCTTATTTT
TATGAATATTTTTTATTTTAACATTACTATATCCATTTATATTAAATGATCATAATAATT
TTATTATAGCTAACCCTATAATTACACCTAATCACATTCAGCCAGAATGATACTTTTTAT
TTTCTTACTCAATTTTACGAGCAATTCCAAACAAATTANNNNNNNNNNNNNNNNNNNNNN
NNNNNNNNNNNNNNNNNNNNNNNNCCGTTTTTCTTG-GCTACTGTTGTCATCGGTAACCT
CGTGGTAAGTATAAGTAAA------------AGATCGTTTAC-----------------C
TACAAAAAAAAAAAAA----CGACG-ACTAG-ACGTAAAC-ACCG-AACGAAAT-GCNNN
NNNNNNNNNNNNNNNNNNNNNNNNNNNNNNNNNNNNNNNNNNNNNNNNNNNNNNNTGAAC
CACCATACAGTGAAGTATGTTTTTAATTT-------------------------------
------------------------TAATCTATTCAATATTGAATGATAATT---------
------------------------------AATTGATATATTATTATTTTTAGACTCGTT
TTGAAGAAATCAAGAAAGAAGTCAGCAGTTATATTAAGAAAATTGGTTACAACCCAGCCG
CTGTTGCTTTCGTCCCAATCTCTGGATGGAACGGAGATAACATGTTGGAAGTTTCCGAAA
AAATGCCATGGTTCAAGGGATGGGCAGTTGAACGTAAAGAAGGAAAGGCTGACGGTAAAT
GTTTAATTGAAGCTTTAGATGCTATCCTGCCACCCAGTCGTCCAACTGACAAAGCTCTCC
GTCTTCCACTTCAGGTAT--ACAA------------------------------------
-----------------------TTTTCTGATTTTACTTT--------------GTAATA
TTT---TTC-AAATTT--------------------------------------------
TAGATCATATTCATTAAA------------------------------------------
-----------TATATATA-----------------------------------------
---------------------TTTCTCTACTTTAGGACGTATACAAGATAGGAGGTATTG
GAACAGTCCCCGTTGGTCGTGTTGAAACTGGTTTATTGAAACCCGGTATGGTTGTTGTAT
TCGCTCCTGCTAACATCACCACTGAAGTTAAGTCTGTGGAGATGCACCACGAAGCTTTGA
CAGAAGCTGTTCCCGGAGATAATGTTGGTTTCAACGTAAAGAACGTTTCAGTCAAAGAAT
TAAGACGTGGTTTCGTTGCTGGTGACACCAAGAACAACCCACCTAAGGGTGCTGCCGATT
TCACTGCCCAGGTAAGTT------ATAGATTTT-CATTTTT------TTGAATTCATGCT
A---ATATATGTTA---TGTTTAATAGGTTATTGTATTGAACCACCCTGGAGATTTAGAA
GGTGAAGCGTTAGCAACTTTAGTTGTTAATTCGATGCGAGGAATTGTTAAAGTATCAGCA
GTTAAAGCTCCTGGTTTTGGGGATAGAAGAAAATCGATGTTACAAGATATTGCTATTCTT
ACTGGTGGTTCTTTAATATCCGAAGAATTAGCAATGGAATTAGAAAAGTCTTCTTTAGAA
GATTTAGGTCAAGCAAAACGCGTAGTGATTAGCAAAGATACTACTACTATTATTGGCGGA
AATGGAAACAAAAGTTCTATTAAAAATCGTATTCATCAAATCAGACAGGAGATACATGAA
GCAACTTCTGATTATGATAAAGAAAAGTTAAATGAACGTTTGGCAAAATTATCTGGTGGT
GTAGCTGTTTTAAAAGTTGGAGCTGCAACTGAAGTAGAAATGAAAGAAAAAAAAGCTCGT
GTTGAAGACGCATTACATGCAACTCGAGCAGCTGTTGAAGAAGGCGTGGTTCCTGGAGGA
GGAGTTGCTTTAGTGCGAGTAGCTGAAAAAATTTCTAGACTTAATGGTNNNNNNNNNNNN
NNNNNNNNNNNNNNNNNNNNNNNNNNNNNNNNNNNTTAATTATGGATGGTATAGTAGAAT
TAGGTATTATTGGATCTAACGTTTTAGAGGAAACATGCTTTACTCGATTATTAGTAGGGG
ATTCAGTA---TCATACAATGTTTTACAAAATCTTGATTTTGGTGTTTGCCGCTTATCAT
TATCAGTTCCCTTAGATATGCAGTATTCTAGTATTTTATGTTTGAAAAACGCTCGTATCG
CAACATCATATCCTCATTTATTAAAGCGATATTTTGATAAAAAGGATATTCCATTTAAAC
CATTTGTATTAAATGGTTCGGTAGAAGTTGCGCATAATTCCGGTTTAGCAGATGCAATAT
GTGATTTAGTTTCTACCGGAGCTACGTTAGAGGCTAATGGATTGAGGGAAGTAGAAACGA
TTTATCATTCACGAGCGTGTTTAATTTCTCGTGAGGAAAAGCATATGTCTGCTCAAAAAA
TAAAATTCATTCGTAAGTTATTAAATCGTATTCAGGGAGTTATTAAAGCNNNNNNNNNNN
NNNNNNNNNNNNNNNNNNNNNNNNNNNNNNNNNNNNNNNNNNNNNNNNNNNNNNNNNNNN
NNNNNNNNNNNNNNNNNNNNNNNNNNNNNNNNNNNNNNNNNNNNNNNNNNNNNNNNNNNN
NNNNNNNNNNNNNNNNNNNNNNNNNNNNNNNNNNNNNNNNNNNNNNNNNNNNNNNN
[93] 2888
AACTTTATATTTTATCTTTGGTATTTGATCAGGAATAATAGGATCATCACTTAGAATATT
AATTCGATTAGAATTAAGACAAATTAATTCAATCATTAATAATAATCAATTATATAATGT
AATTGTTACAATTCATGCTTTTATTATAATTTTTTTTATAACTATACCTATTGTAATTGG
AGGATTTGGAAATTGATTAATCCCATTAATAATAGGATCTCCAGATATAGCATTTCCACG
ATTAAATAATATTAGATTTTGATTACTTCCCCCTTCATTAATAATAATAATTTGTAGATT
TATAATTAATAATGGAACAGGAACAGGATGAACAATTTATCCTCCTCTATCAAATAATAT
TGCACATAATAATATTTCAGTTGATTTAACAATTTTTTCATTGCATTTAGCAGGAATTTC
TTCAATTTTAGGAGCAATTAATTTCATTTGTACAATCTTAAATATAATACCAAATAATTT
AAAATTAAATCAAATTCCATTATTCCCATGATCRATTTTAATTACAGCTATACTTTTAAT
TTTATCTTTACCTGTATTAGCTGGTGCAATTACAATATTATTAACAGATCGAAATTTAAA
TACTTCATTTTTTGATCCTNCAGGNNNNNNNNNNNNNNNNNNNNNNNNNNNNNNNNNNAC
TATTAATAATTTGTTTAATTAATCAAATTTTTACAGGTTTATTTTTAGCATTTCATTATA
AAACAGATATTAATTTAGCATTTCAAAGAATTATTAATATAAATCGAAATATTAATTTTG
GATGATTAATTCGATCATTTCATGCTAATGGAGCCTCAATATTTTTTATTATAATATACA
TACATATTAGACGAGGGATTTACTTTAATTCATTTAATTTCAAATCAACATGATTAATTG
GAGTAATTTTATTATTATTAACTATAATAACTGCATTCGTTGGATATGTTTTACCATGAG
GACAAATATCATTTTGAGGAGCTACAGTAATTACAAACCTTTTATCAGCTATTCCTTATT
TAGGAAACTCAATTGTAATTTGAATTTGAGGAGGATTTTCAATTAATAATGCAACTTTAA
CACGATTCTTCTCAATTCATTTTATTTTACCATTCATTATCCTTATATTTATCTTTATCC
ATTTAATATTTTTACATATAACAGGATCAAATAATCCTTTAGGGATTAATAGAAACTTTG
ATAAAATTACTTTTTCCCCTTATTTTATTATCAAAGATTTAATAGGATTAATTATATTTT
TATGAATGTTTACTACATTAACATTAATATTTCCATTTCTTCTAAATGACCACAATAATT
TTATTATAGCTAACCCAATAATTACACCTAATCACATTCAACCAGAATGATATTTCTTAT
TTTCTTATTCAATTTTACGAGCAATCCCAAATAAATTATGAATCAATGTGGGACTGCTTA
CTCGTGGGCGAACCGACATGTATACCGTTTTTCTTG-GCTACCGTTGTCATCGGTAACCT
CGTGGTAAGTATACAA----------------TATCGTTTGC-----------------C
TACAAAGAAAA---------CGGTG-ACCCA-GTGTTAAC-ACTG-AGTGAGAT-TCAAA
CGAAC-------------AAT---------AATTATTGTTCCAGGTGCTTAATCTTGAAC
CACCATACAGTGAAGTAAGATTTTAATTT-------------------------------
------------------------TCATCTATTAAAATTTGAATGAGAATATTAATTTTA
TCAT--------------------------AATATA-TTATTATTATTTTTAGACTCGTT
TCGAAGAAATTAAGAAAGAAGTCAGCAGTTATATTAAGAAAATTGGTTACAACCCAGCCG
CTGTTGCTTTCGTCCCAATCTCAGGATGGAACGGAGATAACATGTTGGAAGTTTCCGAAA
AAATGCCATGGTTCAAGGGATGGGCAGTTGAACGTAAAGAAGGAAAGGCTGACGGTAAAT
GTTTAATTGAAGCTTTAGATGCCATCCTGCCACCCAGTCGTCCAACTGACAAAGCTCTCC
GTCTTCCACTTCAGGTATATACAA------------------------------------
-----------------------TTTTCTATTA------CAT-------------AATTA
TTT---TTC-AAATTTT-------------------------------------------
AAATCATTTTCAT-----------------------------------------------
------TATATATATTTATA----------------------------------------
---------------------------TATTTCAGGATGTATACAAGATAGGAGGTATTG
GAACAGTCCCTGTTGGTCGTGTGGAAACTGGTTTATTGAAACCCGGTATGGTTGTTGTAT
TCGCTCCTGCTAACATCACCACTGAAGTTAAGTCCGTGGAGATGCACCACGAAGCTTTGA
CAGAAGCTGTTCCCGGAGATAATGTTGGTTTCAACGTAAAGAACGTTTCGGTCAAAGAAT
TAAGACGTGGTTTCGTTGCTGGTGACACCAAGAACAACCCACCCAAGGGTGCTGCCGATT
TCACTGCCCAAGTAAGTTA-----ATAGATTTT-CATTATT------TCTAATTTATGCT
AAAAATATATGTTA---TGTTAAATAGGTTATTGTATTGAACCACCNNNNAGATTTAGAA
GGAGAAGCTTTAGCAACTTTAGTAGTAAACTCTATGAGAGGAATTGTTAAGGTTTCTGCA
GTAAAAGCGCCTGGTTTTGGTGATCGTAGAAAAGCAATGTTACAAGATATTTCGATTCTT
ACCGGTGGTTCTGTTATATCTGAAGAATTAGCTATGGAATTAGAAAAATCTTCTTTAGAA
GATTTAGGTCAAGCAAAACGTGTAGTCATTAGTAAAGATGCAACTACTATTATTGGTGGT
AACGGAGATAAAAATAGCATTAAAGGTCGTATTAATCAAATTCGACAAGAAATACATGAA
GCTACTTCTGATTATGATAAAGAAAAACTAAATGAACGTTTAGCAAAATTATCTGGCGGT
GTAGCGGTATTAAAAGTTGGAGCTGCAACTGAAGTAGAAATGAAAGAGAAAAAAGCTCGT
GTAGAAGACGCTTTACATGCAACTAGAGCGGCAGTAGAAGAAGGTGTTGTACCAGGAGGA
GGAGTTGCTTTAGTAAGAGTAGCGGAAAAAATTTCTCGTATTAATGGTCAAAACGAANNN
NNNNNNNNNNNNNNNNNNNNNNNNNNNNNNNNGGTTTAATTATGGATGGAGTAGTAGAAT
TAGGTATTATTGGTTCTAATGTTTTAAAAGAAAAATGTTTAACTAGATTGCTAGTCAAAG
AACCTGTT---TCATATACTGTATTGCAAAAATTAGATTTTGGTACTTGTCGTTTGTCTG
TTTCAGTACCCCTGGATATGGAATACTCAGGAATATCGTGTTTACAGAATTTTCGTATTG
CTACTTCATATCCGAATTTATTGAAAAGATATTTTGATAAAAAAAAAGTTTCTTTTAAGC
CATTTGTTTTAAATGGTTCGGTAGAAGTAGCGTATAATTCTGGATTGGCAGATGTAATAT
GTGATCTGGTATCCACAGGAGCTACTTTAGATGCAAATGGTTTAAGAGAAGTAGATACTA
TTTATCATTCTTGTGCTTGTTTGATTTCTCAAAAAATAGAATCTTTAGTTCCAGAAAAAA
AATTGTTTATTAAAAAGTTATTAAATCGTATTAAAGGAGTAATTAAAGCCCGAGAATCNN
NNNNNNNNNNNNNNNNNNNNNNNNNNNNNNNNNNNNNNNNNNNNNNNNNNNNNNNNNNNN
NNNNNNNNNNNNNNNNNNNNNNNNNNNNNNNNNNNNNNNNNNNNNNNNNNNNNNNNNNNN
NNNNNNNNNNNNNNNNNNNNNNNNNNNNNNNNNNNNNNNNNNNNNNNNNNNNNNNN
[94] 2889
AACTTTATATTTTATCTTTGGTATTTGATCAGGAATAATAGGATCATCACTTAGAATATT
AATTCGTTTAGAATTAAGACAAATTAACTCAATTATTAATAATAATCAATTATATAATGT
AATTGTTACAATTCATGCTTTTATTATAATTTTTTTTATAACTATACCTATTGTAATTGG
GGGATTCGGAAATTGATTAATCCCATTAATAATAGGATCTCCCGATATAGCATTCCCACG
ATTAAATAATATTAGATTTTGATTATTACCCCCATCATTAATAATAATAATTTGTAGATT
CACAATCAATAATGGAACAGGAACAGGATGAACAATCTATCCACCCTTATCAAATAATAT
TGCACATAATAATATTTCAGTGGACTTAACAATTTTTTCATTACATTTAGCAGGAATCTC
ATCAATCCTAGGAGCAATCAATTTTATTTGCACAATTTTAAATATAATACCAAACAATTT
AAAATTAAATCAAATTCCACTATTTCCATGATCAATTTTAATTACAGCTATACTTTTAAT
TTTATCACTTCCTGTCTTAGCTGGTGCAATTACAATATTATTAACAGATCGAAATTTAAA
TACTTCATTTTTTGACCCATCAGGAGGAGGAGACCCAATTTTATATCAACATTTATTTAT
TATTAATAATCTGCTTAATAAATCAAATCTTAACAGGTTTATTTTTAGCATTTCATTATA
AAACAGATATTAATTTAGCATTTCAAAGAATTATTAATATAAATCGAAATATTAATTTTG
GTTGATTAATTCGATCATTTCATGCTAATGGAGCATCAATATTTTTTATTATAATATATA
TACATATTAGACGAGGAATTTATTATAACTCATTTAATTTTAAATTAACATGATTAATCG
GAGTAATCTTATTATTATTAACTATAATAACTGCATTTGTAGGATATGTTTTACCATGAG
GACAAATATCATTTTGAGGAGCCACAGTAATTACAAATCTTTTATCAGCCATCCCTTATT
TAGGAAATTCAATTGTAATTTGAATTTGAGGAGGATTTTCAATTAATAATGCAACTTTAA
CACGATTTTTTTCAATTCATTTTATTTTACCATTTATTATTTTAATATTCATTTTCATTC
ACCTAATATTTTTACATTTAACAGGATCAAACAACCCCTTAGGAATTAATAGAAATTTTG
ATAAAATCACATTCTCACCATACTTTATTATTAAAGATTTAATTGGATTAATTATATTTT
TATGGATATTTATTACATTAACATTAATGTTCCCATTTTTATTAAACGACCATAATAATT
TTATTATAGCTAATCCAATAATTACACCTAACCATATTCAACCAGAATGATATTTTTTAT
TCTCCTACTCAATTTTACGAGCAATCCCTAATANNNNNTGAATCAATGTGGGACTGCTTA
CTCGTGGGTGAACCGACGTGTATACCGTTTTTCTTG-GCTACCGTTGTCATCGGTAACCT
CGTGGTAAGTATATAA----------------TATCGTTTGC-----------------C
TACAAAGAAAA---------CGGTG-ACCCG-GTGTTAAC-ACCG-AGTGAGAT-TCAAA
CGAAC-------------AAT---------AATTATTGTTCCAGGTGCTTAATCTNNNNN
NNNNNNNNNNNNNNNNNNNNNNNNNNNNNNNNNNNNNNNNNNNNNNNNNNNNNNNNNNNN
NNNNNNNNNNNNNNNNNNNNNNNNNNNNNNNNNNNNNTTTGAATGAGAAGGATTAATTT-
-------------------------------ATATA-TTATT---ATTTTTAGACTCGTT
TCGAAGAAATTAANAAAGAAGTCAGCAGTTATATTAAGAAAATTGGTTACAACCCANCCG
CTGTTGCTTTCNTCCCAATCTCAGGATGGAACGGAGATAACATGTTGGAAGTTTCCGAAA
AAATGCCATGGTTCAAGGGATGGGCAGTTGAACGTAAAGAAGGAAAGGCTGACGGTAAAT
GTTTAATTGAANCTTTGGATGCTATCCTGCCACCCAGTCGTCCAACTGACAAAGCTCTCC
GTCTTCCACTTCAAGTATATACAA------------------------------------
-----------------------TTTTCTATTA------CAT-------------AATTA
TTT---TTC-AAATTTT-------------------------------------------
AAATCATTTTCAT-----------------------------------------------
------TATATATATTTATA----------------------------------------
---------------------------TATTTCAGGATGTATACAAGATAGGAGGTATTG
GAACAGTCCCTGTTGGTCGTGTGGAAACTGGTTTATTGAAACCCGGTATGGTTGTTGTAT
TCGCTCCTGCTAACATCACCACTGAAGTTAAGTCCGTGGAGATGCACCACGAAGCTTTGA
CAGAAGCTGTTCCCGGAGATAATGTTGGTTTCAATGTAAAGAACGTTTCGGTCAAAGAAT
TAAGACGTGGTTTCGTTGCTGGTGACACCAAGAACAACCCACCCAAGGGTGCTGCCGATT
TCACTGCCCAAGTAAGTTNNNNNNNNNNNNNNNNNNNNNNNNNNNNNNNNNNNNNNNNNN
NNNNNNNNNNNNNNNNNNNNNNNNNNNNNNNNNNNNNNNNNNNNNNNNNNNNNNNNNNNN
NNNNNNNNNNNNNNNNNNNNNNNNNNNNNNNNNNNNNNNNNNNNNNNNNNNNNNNNNNNN
NNNNNNNNNNNNNNNNNNNNNNNNNNNNNNNNNNNNNNNNNNNNNNNNNNNNNNNNNNNN
NNNNNNNNNNNNNNNNNNNNNNNNNNNNNNNNNNNNNNNNNNNNNNNNNNNNNNNNNNNN
NNNNNNNNNNNNNNNNNNNNNNNNNNNNNNNNNNNNNNNNNNNNNNNNNNNNNNNNNNNN
NNNNNNNNNNNNNNNNNNNNNNNNNNNNNNNNNNNNNNNNNNNNNNNNNNNNNNNNNNNN
NNNNNNNNNNNNNNNNNNNNNNNNNNNNNNNNNNNNNNNNNNNNNNNNNNNNNNNNNNNN
NNNNNNNNNNNNNNNNNNNNNNNNNNNNNNNNNNNNNNNNNNNNNNNNNNNNNNNNNNNN
NNNNNNNNNNNNNNNNNNNNNNNNNNNNNNNNNNNNNNNNNNNNNNNNNNNNNNNNNNNN
NNNNNNNNNNNNNNNNNNNNNNNNNNNNNNNNNNNNNNNNNNNNNNNNNNNNNNNNNNNN
NNNNNNNNNNNNNNNNNNNNNNNNNNNNNNNNNNNNNNNNNNNNNNNNNNNNNNNNNNNN
NNNNNNNNNNNNNNNNNNATGTTTTAAAAGAACAATCTTTAACTAGATTACTAGTTAAAG
AGCCTGTT---CCATATACTTTATTGCATAAGTTAGATTTTGGTATTTGTCGTCTTTCTG
TATCAGTTCCGCTAAAAATGAAATATTCCGGAATATCTTGTTTACATAATTCTCGTATTG
CTACATCATATCCTAATTTATTAAAGAGGTATTTTGATAAACAAAATGTTTCCTTTAAGC
CATTTATTTTAAATGGTTCAGTAGAGGTAGCGTACAATTCGGGATTAGCAGATGTAATAT
GTGATTTGGTATCTACTGGAGCTACTTTAGATGCAAATGGTTTAAAAGAAGTAGAAACTG
TGTATCATTCTTGTGCTTGTTTAATTTCTCAAAAAATAAAATCTTTAGTTCCAGAAAAAA
AAATGTTTATTACNNNNNNNNNNNNNNNNNNNNNNNNNNNNNNNNNNNNNNNNNNNNNNN
NNNNNNNNNNNNNNNNNNNNNNNNNNNNNNNNNNNNNNNNNNNNNNNNNNNNNNNNNNNN
NNNNNNNNNNNNNNNNNNNNNNNNNNNNNNNNNNNNNNNNNNNNNNNNNNNNNNNNNNNN
NNNNNNNNNNNNNNNNNNNNNNNNNNNNNNNNNNNNNNNNNNNNNNNNNNNNNNNN
[95] 2890
AACTTTATATTTTATCTTTGGTATTTGATCAGGAATAATAGGATCATCACTTAGAATATT
AATTCGTTTAGAATTAAGACAAATTAACTCAATTATTAATAATAATCAATTATATAATGT
AATTGTTACAATTCATGCTTTTATTATAATTTTTTTTATAACTATACCTATTGTAATTGG
GGGATTCGGAAATTGATTAATCCCATTAATAATAGGATCTCCCGATATAGCATTCCCACG
ATTAAATAATATTAGATTTTGATTATTACCCCCATCATTAATAATAATAATTTGTAGATT
CACAATCAATAATGGAACAGGAACAGGATGAACAATCTATCCACCCTTATCAAATAATAT
TGCACATAATAATATTTCAGTGGACTTAACAATTTTTTCATTACATTTAGCAGGAATCTC
ATCAATCCTAGGAGCAATCAATTTTATTTGCACAATTTTAAATATAATACCAAACAATTT
AAAATTAAATCAAATTCCACTATTTCCATGATCAATTTTAATTACAGCTATACTTTTAAT
TTTATCACTTCCTGTCTTAGCTGGTGCAATTACAATATTATTAACAGATCGAAATTTAAA
TACTTCATTTTTTGACCCATCAGGAGGAGGAGACCCAATTTTATATCAACATTTATTTAT
TATTAATAATCTGCTTAATAAATCAAATCTTAACAGGTTTATTTTTAGCATTTCATTATA
AAACAGATATTAATTTAGCATTTCAAAGAATTATTAATATAAATCGAAATATTAATTTTG
GTTGATTAATTCGATCATTTCATGCTAATGGAGCATCAATATTTTTTATTATAATATATA
TACATATTAGACGAGGAATTTATTATAACTCATTTAATTTTAAATTAACATGATTAATCG
GAGTAATCTTATTATTATTAACTATAATAACTGCATTTGTAGGATATGTTTTACCATGAG
GACAAATATCATTTTGAGGAGCCACAGTAATTACAAATCTTTTATCAGCTATCCCTTATT
TAGGAAATTCAATTGTAATTTGAATTTGAGGAGGATTTTCAATTAATAATGCAACTTTAA
CACGATTTTTTTCAATTCATTTTATTTTACCATTTATTATTTTAATATTCATTTTCATTC
ACCTAATATTTTTACATTTAACAGGATCAAACAACCCCTTAGGAATTAATAGAAATTTTG
ATAAAATCACATTCTCACCATACTTTATTATTAAAGATTTAATTGGATTAATTATATTTT
TATGGATATTTATTACATTAACATTAATGTTCCCATTTTTATTAAACGACCATAATAATT
TTATTATAGCTAATCCAATAATTACACCTAACCATATTCAACCAGAATGATATTTTTTAT
TCTCCTACTCAATTTTACGAGCAATCCCTAATAAATTATGAATCAATGTGGGACTGCTTA
CTCGTGGGCGAACCGACGTGTATACCGTTTTTCTTG-GCTACCGTTGTCATCGGTAACCT
CGTGGTAAGTATATAA----------------TATCGTTTGC-----------------C
TACAAAGAAAA---------CGGTG-ACCCG-GTGTTAAC-ACCG-AGTGAGAT-TCAAA
CGAAC-------------AAT---------AATTATTGTTCCAGGTGCTTAATCTTGAAC
CACCATACAGTGAAGTATGATTTTAATTT-------------------------------
------------------------TAATCTATTAAAATTTGAATGAGAAGRATTAATTTA
T------------------------------ATATTATTATT------TTTAGACTCGTT
TCGAAGAAATTAAGAAAGAAGTCAGCAGTTATATTAAGAAAATTGGTTACAACCCAGCCG
CTGTTGCTTTCGTCCCAATCTCAGGATGGAACGGAGATAACATGTTGGAAGTTTCCGAAA
AAATGCCATGGTTCAAGGGATGGGCAGTTGAACGTAAAGAAGGAAAGGCTGACGGTAAAT
GTTTAATTGAAGCTTTGGATGCTATCCTGCCACCCAGTCGTCCAACTGACAAAGCTCTCC
GTCTTCCACTTCAAGTATATACAA------------------------------------
-----------------------TTTTCTATTA------CAT-------------AATTA
TTT---TTC-AAATTTT-------------------------------------------
AAATCATTTTCAT-----------------------------------------------
------TATATATATTTATA----------------------------------------
---------------------------TATTTCAGGATGTATACAAGATAGGAGGTATTG
GAACAGTCCCTGTTGGTCGTGTGGAAACTGGTTTATTGAAACCCGGTATGGTTGTTGTAT
TCGCTCCTGCTAACATCACCACTGAAGTTAAGTCYGTGGAGATGCACCACGAAGCTTTGA
CAGAAGCTGTTCCCGGAGATAATGTTGGTTTCAATGTAAAGAACGTTTCGGTCAAAGAAT
TAAGACGTGGTTTCGTTGCTGGTGACACCAAGAACAACCCACCCAAGGGTGCTGCCGATT
TCACTGCCCAAGTAAGTTA-----ATAGATTTNNNNNNNNNNNNNNNNNNNNNNNNNNNN
NNNNNNNNNNNNNNNNNNNNNNNNNNNNNNNNNNNNNNNNNNNNNNNNNNNNNNNNNNNN
NNNNNNNNNNNNNNNNNNNNNNNNNNNNNNNNNNNNNNNNNNNNNNNNNNNNNNNNNNNN
GTTAAAGCACCTGGTTTTGGTGATCGTAGAAAAGCAATGTTACAAGATATTTCTATTCTT
ACTGGAGGTTCAGTTATATCAGAAGAATTAGCAATGGAATTAGAAAAATCTTCTTTAGAA
GATCTTGGTCAAGCAAAACGCGTAGTAATTAATAAAGATTCAACCACTATAATTGGTGGT
AATGGTGACAAAAATAGTATTAAAGACCGTATTCACCAAATTCGACAAGAAATACATGAA
GCTACATCTGATTATGATAAAGAAAAATTAAATGAACGTTTAGCAAAATTATCTGGTGGT
GTAGCGGTATTAAAAGTTGGCGCTGCAACTGAAGTAGAAATGAAAGAGAAAAAAGCTCGT
GTAGAGGATGCTTTACATGCAACTCGAGCAGCAGTAGAAGAAGGAGTAGTACCTGGAGGA
GGCGTTGCCCTAGTACGAGTAGCAGAAAAAATTTCTCGTATTAACGGTCAAAACGAANNN
NNNNNNNNNNNNNNNNNNNNNNNNNNNNNNNNNNNNNNNNNNNNNNNNNNNNNNNNNNNN
NNNNNNNNNNNNNNNNNNNNNNNNNNNNNNAACAATCTTTAACTAGATTACTAGTTAAAG
AGCCTGTT---CCATATACTTTATTGCATAAGTTAGATTTTGGTATTTGTCGTCTTTCTG
TATCAGTTCCGCTAAAAATGAAATATTCCGGAATATCTTGTTTACATAATTCTCGTATTG
CTACATCATATCCTAATTTATTAAAGAGGTATTTTGATAAACAAAATGTTTCCTTTAAGC
CATTTATTTTAAATGGTTCAGTAGAGGTAGCGTACAATTCGGGATTAGCAGATGTAATAT
GTGATTTGGTATCTACTGGAGCTACTTTAGATGCAAATGGTTTAAAAGAAGTAGAAACTG
TGTATCATTCTTGTGCTTGTTTAATTTCTCAAAAAATAAAATCTTTAGTTCCAGAAAAAA
AAATGTTTATTACAAAGTTATTAAATCNNNNNNNNNNNNNNNNNNNNNNNNNNNNNNNNN
NNNNNNNNNNNNNNNNNNNNNNNNNNNNNNNNNNNNNNNNNNNNNNNNNNNNNNNNNNNN
NNNNNNNNNNNNNNNNNNNNNNNNNNNNNNNNNNNNNNNNNNNNNNNNNNNNNNNNNNNN
NNNNNNNNNNNNNNNNNNNNNNNNNNNNNNNNNNNNNNNNNNNNNNNNNNNNNNNN
[96] 2891
AACTTTATATTTTATTTTTGGAATATGATCTGGTATAATTGGATCTTCACTTAGAATATT
AATTCGACTTGAATTAAGACAAATTAATTCTATTATTAATAATAATCAATTATATAATGT
AATTGTTACAATTCATGCATTTATCATAATTTTTTTTATAACCATACCTATTGTAATTGG
AGGTTTTGGAAATTGATTAATCCCATTAATAATAGGATCTCCTGATATAGCATTTCCTCG
ATTAAATAATATTAGATTTTGATTATTACCACCATCATTAATAATAATAATTTGTAGATT
CATAATTAATAATGGAACAGGAACAGGATGAACAATTTATCCACCACTATCAAATAACAT
TGCACATAATAATATTTCAGTAGATTTAACTATTTTTTCTTTACATTTAGCAGGAATTTC
ATCAATTTTAGGAGCAATTAATTTTATTTGTACAATTTTAAATATAATACCCAATAATTT
AAAACTTAATCAAATTCCATTATTTCCATGATCAATTTTAATTACAGCTATTTTATTAAT
TTTATCTTTACCAGTTTTAGCAGGTGCTATTACAATATTATTAACAGATCGAAATTTAAA
CACTTCATTTTTTGATCCATCAGGGGGAGGAGATCCAATTTTATATCAACATCTATTTAT
TATTAATAATTTGCTTAATAAATCAAATTTTAACAGGACTATTCTTAGCATTTCATTATA
AAACAGATATCAATTTAGCATTTCAAAGAATTATTAATATAAACCGAAATATTAATTTCG
GTTGATTAATTCGATCATTTCACGCTAATGGGGCATCAATATTTTTTATTATAATATATA
TACATATTGGACGAGGAATTTATTTTAACTCCTTCAATTTTAAATTAACATGACTAATTG
GAGTAATTTTATTACTATTAACTATAATAACTGCATTTGTCGGTTATGTCTTACCTTGAG
GACAAATATCATTTTGAGGAGCTACAGTAATTACTAATCTTTTATCAGCTATCCCTTACT
TAGGAAATTCAATCGTAATTTGAATTTGAGGAGGATTCTCAATTAATAATGCAACTTTAA
CACGATTTTTTTCAATCCATTTTATTTTACCTTTTATTATTTTAATATTTATTTTTATTC
ACTTGATATTTTTACATTTAACAGGATCAAATAATCCCTTCGGAATTAACAGAAATTTTG
ATAAAATTTCTTTCTCACCTTACTTTATTATTAAAGATTTAATAGGACTAATTATATTTT
CATGAATATTTTTTTCATTAACACTATTATATCCATTTATATTAAATGATCACAATAATT
TTATTATAGCTAATCCAATAATTACACCTAATCATATTCAACCAGAATGATATTTCTTAT
TTTCATATTCAATCTTACGAGCAATTCCAAATANNNNNNNNNNNNNNNNNNNNNNNNNNN
NNNNNNNNNNNNNNNNNNNNNNNNCCGTTTTTCTTG-GCTAC-GTTGTCATCGGTAACCT
CGTGGTAAGTATAAGTATA------------AGATCGTTTAC-----------------C
TACGAAAAAAAAAAAA----CGATG-ACTAG-ACGTTAAC-ACCG-AATGAAAT-GCAAA
CAAAC-------------GANNNNNNNNNNNNNNNNNNNNNNNNNNNNNNNNNNNTGAAC
CACCATACAGTGAAGTATGTTTTTAATTT-------------------------------
------------------------TAATCTATTTAAATTTGAATGATAATT---------
------------------------------CATATATATATTATTATTTTTAGACTCGTT
TTGAAGAAATCAAGAAAGAAGTCAGCAGTTACATTAAGAAAATTGGTTACAACCCAGCCG
CTGTTGCTTTCGTCCCAATCTCTGGATGGAACGGAGATAACATGTTGGAAGTTTCCGAAA
AAATGCCATGGTTCAAGGGATGGGCAGTTGAACGTAAAGAAGGAAAGGCTGACGGTAAAT
GTTTAATTGAAGCTTTAGATGCTATCCTGCCACCCAGTCGTCCAACTGACAAAGCTCTCC
GTCTTCCACTTCAGGTAT--ACAA------------------------------------
-----------------------TTTTCTGATTTTACTTT--------------TAAATA
TTT---TTC-AAATTT--------------------------------------------
TAGTTCATATTTATTA--------------------------------------------
-----------TATAATTA-----------------------------------------
---------------------TTTCTCTACTTCAGGACGTATACAAGATAGGAGGTATTG
GAACAGTCCCCGTTGGTCGTGTGGAAACTGGTTTATTGAAACCTGGTATGGTTGTTGTAT
TCGCTCCTGCTAACATCACCACTGAAGTTAAGTCCGTGGAGATGCACCACGAAGCTTTGA
CAGAAGCTGTTCCCGGAGATAATGTTGGTTTCAATGTAAAGAACGTTTCAGTCAAAGAAT
TAAGACGTGGTTTCGTTGCTGGTGACACCAAAAACAACCCACCTAAGGGTGCTGCCGATT
TCACTGCCCAGGTAAGTTA-----ATAGATTTT-CATTATT------TCCAATTCATGCT
A---ATATATGTTG---TGTTTAATAGGTTATTGTATTGAACCACCCCGGAGATTTAGAA
GGTGAAGCTTTAGCTACTTTAGTAGTTAACTCAATGCGTGGTATTGTTAAAGTTTCGGCA
GTTAAAGCTCCTGGTTTTGGAGATCGCAGAAAAGCGATGTTACAAGATATTTCTATTCTG
ACTGGTGGTTCTGTTATATCTGAAGAATTAGCAATGGAATTAGAAAAATCTTCTTTAGAA
GATTTAGGTCAAGCAAAACGTGTTGTAATAAGTAAAGATACAACTACTATTATTGGCGGG
AATGGAGATAAAGGTTCTATTAAAAATCGTATTCATCAAATTAGACAAGAAATATGTGAA
GCAACATCTGATTATGATAAAGAAAAATTAAATGAACGTTTAGCTAAATTGTCTGGCGGT
GTAGCAGTATTAAAAGTGGGAGCAGCAACTGAAGTAGAAATGAAAGAAAAAAAAGCACGG
GTTGAAGATGCTTTACATGCAACTCGAGCAGCGGTAGAAGAAGGTGTAGTACCTGGAGGA
GGAGTTGCTTTAGTACGAGTAGCTGAAAAAATTTCTCGTCTTAATGGTCAAAACGAANNN
NNNNNNNNNNNNNNNNNNNNNNNNNNNNNNNNGGTTTAATTATGGATGGTATAGTAGACT
TAGGAATTATTGGCTCTAATGTTTTAGAGGAAACGTGTTTAACAAGATCGCTAGTAGGGG
ATTTAGTT---TCATATAAGATTTTACAAAAGTTAGATTTTGGAGTGTGTCGGCTATCTT
TGTCTGTTCCTCTAGATATGAATTATTCTGGAGTTACATGTTTGAGGAATGCGCGTATTG
CTACATCATATCCTCATTTATTAAAACGATATTTTGATGAAAAAGGAATTTCTTTTAAAC
CATTTGTATTAAATGGATCTGTAGAGGTTGCGCATAACTCAGGTTTAGCTGATGCGATAT
GTGATTTAGTTTCTACAGGAGCAACGTTAGAAGCTAACGGATTAAGAGAAGTTGAAACGA
TTTATAATTCTAGAGCATGTTTAATCTCGCGTGAAGAAGAGTCTATGGATTGTGAAAAAA
AACAATTTATTCAAAAGTTATTAAATCGTATTCAAGGTGTAATTAAAGCNNNNNNNNNNN
NNNNNNNNNNNNNNNNNNNNNNNNNNNNNNNNNNNNNNNNNNNNNNNNNNNNNNNNNNNN
NNNNNNNNNNNNNNNNNNNNNNNNNNNNNNNNNNNNNNNNNNNNNNNNNNNNNNNNNNNN
NNNNNNNNNNNNNNNNNNNNNNNNNNNNNNNNNNNNNNNNNNNNNNNNNNNNNNNN
[97] 2892
AACTTTATATTTTATCTTTGGAATTTGATCTGGTATAATTGGATCCTCACTTAGAATATT
AATTCGACTTGAATTAAGACAAATTAATTCAATTATTAATAATAATCAATTATATAATGT
AATTGTTACAATTCATGCATTTATTATAATTTTTTTTATAACTATACCTATTGTAATTGG
AGGTTTTGGAAATTGATTAATTCCATTAATAATAGGATCTCCTGATATAGCTTTTCCTCG
ATTAAATAATATTAGATTTTGATTATTACCACCATCATTAATAATAATAATCTGTAGTTT
TATAATCAATAATGGAACAGGAACAGGATGAACAATTTACCCCCCATTATCTAACAATAT
TGCTCACAATAATATCTCAGTAGATTTAACTATTTTTTCTTTACATTTGGCAGGAATTTC
CTCAATTTTAGGAGCAATTAACTTTATTTGCACAATTTTAAATATAATACCAAATAACTT
AAAATTTAATCAAATTCCTTTATTTCCATGATCAATTTTAATTACAGCTTTATTATTAAT
TTTATCTTTACCAGTTTTAGCAGGTGCAATTACAATATTATTAACTGATCGAAATTTAAA
TACTTCATTTTTTGATCCTTCAGGTGGAGGAGATCCAATCTTATATCAACACTTATTTNN
NNNNNNNNNNNNNNNNNNNNNNNNNNNNNNNNNNNNNNNNNNNNNNNNNNNNNNNNNATA
AAACAGAYATCAACTTAGCATTCCAAAGAATTATTAATATAAATCGAAATATTAATTTTG
GTTGATTAATCCGATCATTTCATGCTAATGGAGCATCAATATTCTTTATTATAATATATA
TACATATTAGACGAGGGATTTATTACAATTCATTTAATTTTAAATTAACATGATTAATTG
GAGTAATCTTATTATTATTAACCATAATAACTGCATTTGTAGGATATGTTTTACCTTGAG
GACAAATATCATTTTGAGGAGCTACAGTAATTACGAATCTTTTATCAGCTATCCCCTATC
[truncated: 622,983 more chars]
